# Supplementary material for: Quantitative proteomics reveals the antifungal effect of canthin-6-one isolated from Ailanthus altissima against Fusarium oxysporum f. sp. cucumerinum in vitro
Source: PLoS One. 2021 Apr 23;16(4):e0250712. doi: 10.1371/journal.pone.0250712 (PMC8064541; doi:10.1371/journal.pone.0250712)
Supplement: S1 Table — (XLSX) [file pone.0250712.s005.xlsx]

## Sheet: Sheet1
No.	Protein IDs	Protein names	Fasta headers	Regulated Type	Unique peptides	Sequence coverage [%]	Mol. weight [kDa]	Ratio(S/CK)	Pvalue(S/CK)
1	X0MMT2	Carboxypeptidase (EC 3.4.16.-)	tr|X0MMT2|X0MMT2_FUSOX Carboxypeptidase OS=Fusarium oxysporum f. sp. vasinfectum 25433 OX=1089449 GN=FOTG_10448 PE=3 SV=1;tr|X0HXV7|X0HXV7_FUSOX Carboxypeptidase OS=Fusarium oxysporum f. sp. conglutinans race 2 54008 OX=1089457 GN=FOPG_05372 PE=3 SV=1;tr|X	Down	4	13.8	57.205	0.01693	0.000111579
2	N1SAS6	Putative metal-nicotianamine transporter YSL11	tr|N1SAS6|N1SAS6_FUSC4 Putative metal-nicotianamine transporter YSL11 OS=Fusarium oxysporum f. sp. cubense (strain race 4) OX=1229665 GN=FOC4_g10001664 PE=4 SV=1;tr|N1S347|N1S347_FUSC4 Putative metal-nicotianamine transporter YSL11 OS=Fusarium oxysporum f.	Down	4	9.6	69.732	0.0481664	8.49259e-07
3	N4UE61	Thymus-specific serine protease	tr|N4UE61|N4UE61_FUSC1 Thymus-specific serine protease OS=Fusarium oxysporum f. sp. cubense (strain race 1) OX=1229664 GN=FOC1_g10004709 PE=4 SV=1;tr|N1RIU6|N1RIU6_FUSC4 Thymus-specific serine protease OS=Fusarium oxysporum f. sp. cubense (strain race 4) O	Down	3	7.1	59.592	0.0545806	3.06328e-05
4	A0A420RKP7	Copper amine oxidase 1	tr|A0A420RKP7|A0A420RKP7_FUSOX Copper amine oxidase 1 OS=Fusarium oxysporum OX=5507 GN=BFJ68_g4451 PE=4 SV=1;tr|X0L148|X0L148_FUSOX Amine oxidase OS=Fusarium oxysporum f. sp. vasinfectum 25433 OX=1089449 GN=FOTG_12418 PE=3 SV=1;tr|X0JT74|X0JT74_FUSOX Amine	Down	3	4.2	73.804	0.0914372	5.35204e-05
5	N4TY12	ATP-dependent bile acid permease	tr|N4TY12|N4TY12_FUSC1 ATP-dependent bile acid permease OS=Fusarium oxysporum f. sp. cubense (strain race 1) OX=1229664 GN=FOC1_g10016298 PE=4 SV=1;tr|A0A420QAK5|A0A420QAK5_FUSOX ATP-dependent bile acid permease OS=Fusarium oxysporum OX=5507 GN=BFJ68_g1217	Down	4	4.2	167.83	0.10778	0.00453459
6	A0A0D2XYN0	Peptide hydrolase (EC 3.4.-.-)	tr|A0A0D2XYN0|A0A0D2XYN0_FUSO4 Peptide hydrolase OS=Fusarium oxysporum f. sp. lycopersici (strain 4287 / CBS 123668 / FGSC 9935 / NRRL 34936) OX=426428 PE=3 SV=1;tr|X0LKG6|X0LKG6_FUSOX Peptide hydrolase OS=Fusarium oxysporum f. sp. vasinfectum 25433 OX=108	Down	1	5.3	48.017	0.108537	0.0380423
7	N1RGU4	Uracil-regulated protein 1	tr|N1RGU4|N1RGU4_FUSC4 Uracil-regulated protein 1 OS=Fusarium oxysporum f. sp. cubense (strain race 4) OX=1229665 GN=FOC4_g10010912 PE=4 SV=1;tr|A0A420RFQ9|A0A420RFQ9_FUSOX Uracil-regulated protein 1 OS=Fusarium oxysporum OX=5507 GN=BFJ70_g15270 PE=4 SV=1;	Down	13	33.7	52.897	0.155162	9.82365e-07
8	A0A0D2XLR7	CNT family concentrative nucleoside transporter	tr|A0A0D2XLR7|A0A0D2XLR7_FUSO4 CNT family concentrative nucleoside transporter OS=Fusarium oxysporum f. sp. lycopersici (strain 4287 / CBS 123668 / FGSC 9935 / NRRL 34936) OX=426428 GN=FOXG_04891 PE=4 SV=1;tr|X0LES9|X0LES9_FUSOX CNT family concentrative nu	Down	2	6.3	23.592	0.157036	9.5908e-05
9	X0J6A5	Aldehyde dehydrogenase (NAD+)	tr|X0J6A5|X0J6A5_FUSOX Aldehyde dehydrogenase (NAD+) OS=Fusarium oxysporum f. sp. cubense tropical race 4 54006 OX=1089451 GN=FOIG_11107 PE=3 SV=1;tr|X0BXS8|X0BXS8_FUSOX Aldehyde dehydrogenase (NAD+) OS=Fusarium oxysporum f. sp. melonis 26406 OX=1089452 GN	Down	5	15.8	54.176	0.160785	2.7364e-05
10	A0A420MBH0	Uncharacterized protein	tr|A0A420MBH0|A0A420MBH0_FUSOX Uncharacterized protein OS=Fusarium oxysporum OX=5507 GN=BFJ69_g16355 PE=4 SV=1	Down	3	11.7	33.266	0.160975	0.0359285
11	N4UV83	Dicarboxylic amino acid permease	tr|X0LSI3|X0LSI3_FUSOX Uncharacterized protein OS=Fusarium oxysporum f. sp. vasinfectum 25433 OX=1089449 GN=FOTG_05209 PE=4 SV=1;tr|X0KLY2|X0KLY2_FUSOX Uncharacterized protein OS=Fusarium oxysporum f. sp. cubense tropical race 4 54006 OX=1089451 GN=FOIG_00	Down	1	2.8	63.1	0.162133	0.0254931
12	A0A0D2XPM6	Uncharacterized protein	tr|A0A0D2XPM6|A0A0D2XPM6_FUSO4 Uncharacterized protein OS=Fusarium oxysporum f. sp. lycopersici (strain 4287 / CBS 123668 / FGSC 9935 / NRRL 34936) OX=426428 PE=4 SV=1;tr|X0LBI6|X0LBI6_FUSOX Uncharacterized protein OS=Fusarium oxysporum f. sp. vasinfectum	Down	1	3.6	39.009	0.173823	0.00229444
13	A0A2H3T8I5	Related to flavin oxidoreductase	tr|A0A2H3T8I5|A0A2H3T8I5_FUSOX Related to flavin oxidoreductase OS=Fusarium oxysporum OX=5507 GN=FRV6_09119 PE=4 SV=1;tr|X0M7X4|X0M7X4_FUSOX Oxidoreductase OS=Fusarium oxysporum f. sp. vasinfectum 25433 OX=1089449 GN=FOTG_04685 PE=4 SV=1;tr|X0IDZ9|X0IDZ9_F	Down	2	4.8	45.045	0.185506	0.0046213
14	W9Z5Z4	2,2-dialkylglycine decarboxylase (Pyruvate)	tr|W9Z5Z4|W9Z5Z4_FUSOX 2,2-dialkylglycine decarboxylase (Pyruvate) OS=Fusarium oxysporum f. sp. melonis 26406 OX=1089452 GN=FOMG_16286 PE=3 SV=1;tr|W9JQ63|W9JQ63_FUSOX 2,2-dialkylglycine decarboxylase (Pyruvate) OS=Fusarium oxysporum Fo47 OX=660027 GN=FOZG	Down	2	5.2	48.051	0.196094	0.0410517
15	A0A2H3TK31	Probable polysaccharide deacetylase family protein	tr|A0A2H3TK31|A0A2H3TK31_FUSOX Probable polysaccharide deacetylase family protein OS=Fusarium oxysporum OX=5507 GN=FRV6_13160 PE=4 SV=1;tr|X0KH55|X0KH55_FUSOX Uncharacterized protein OS=Fusarium oxysporum f. sp. cubense tropical race 4 54006 OX=1089451 GN=	Down	4	15.1	34.405	0.219642	0.00119052
16	A0A420S1N2	Psi-producing oxygenase A	tr|A0A420S1N2|A0A420S1N2_FUSOX Psi-producing oxygenase A OS=Fusarium oxysporum OX=5507 GN=BFJ68_g1377 PE=4 SV=1;tr|X0L845|X0L845_FUSOX Uncharacterized protein OS=Fusarium oxysporum f. sp. vasinfectum 25433 OX=1089449 GN=FOTG_10097 PE=4 SV=1;tr|X0JRL8|X0JRL	Down	10	12.5	128.39	0.241708	3.71489e-06
17	A0A420PMY7	Uncharacterized protein	tr|A0A420PMY7|A0A420PMY7_FUSOX Uncharacterized protein OS=Fusarium oxysporum OX=5507 GN=BFJ68_g15401 PE=4 SV=1;tr|A0A3L6N5A7|A0A3L6N5A7_FUSOX Uncharacterized protein OS=Fusarium oxysporum f. sp. cepae OX=396571 GN=BFJ65_g13986 PE=4 SV=1;tr|A0A0D2YJ71|A0A0D	Down	1	6.4	24.349	0.272654	0.00117894
18	A0A420QC94	Carboxypeptidase	tr|A0A420QC94|A0A420QC94_FUSOX Uncharacterized protein OS=Fusarium oxysporum OX=5507 GN=BFJ68_g11948 PE=4 SV=1;tr|X0LGH7|X0LGH7_FUSOX Carboxypeptidase OS=Fusarium oxysporum f. sp. vasinfectum 25433 OX=1089449 GN=FOTG_11851 PE=3 SV=1;tr|X0K0U8|X0K0U8_FUSOX	Down	1	2.2	60.462	0.281887	0.000245475
19	X0MEI5	Glutamine synthetase	tr|X0MEI5|X0MEI5_FUSOX Glutamine synthetase OS=Fusarium oxysporum f. sp. vasinfectum 25433 OX=1089449 GN=FOTG_12988 PE=3 SV=1;tr|X0JK45|X0JK45_FUSOX Glutamine synthetase OS=Fusarium oxysporum f. sp. cubense tropical race 4 54006 OX=1089451 GN=FOIG_11063 PE	Down	1	3.1	53.243	0.289836	0.0071316
20	X0LMM2	Uracil phosphoribosyltransferase	tr|A0A420S632|A0A420S632_FUSOX Uncharacterized protein OS=Fusarium oxysporum OX=5507 GN=BFJ68_g713 PE=4 SV=1;tr|X0LMM2|X0LMM2_FUSOX Uracil phosphoribosyltransferase OS=Fusarium oxysporum f. sp. vasinfectum 25433 OX=1089449 GN=FOTG_06581 PE=4 SV=1;tr|X0JWR9	Down	1	7.1	24.122	0.289917	0.000720572
21	X0M0Y3	Uricase (EC 1.7.3.3) (Urate oxidase)	tr|X0M0Y3|X0M0Y3_FUSOX Uricase OS=Fusarium oxysporum f. sp. vasinfectum 25433 OX=1089449 GN=FOTG_06547 PE=3 SV=1;tr|X0JWE5|X0JWE5_FUSOX Uricase OS=Fusarium oxysporum f. sp. cubense tropical race 4 54006 OX=1089451 GN=FOIG_04156 PE=3 SV=1;tr|X0ID43|X0ID43_F	Down	7	22.8	33.847	0.299561	4.00372e-05
22	A0A420R145	Peptidoglycan deacetylase	tr|A0A420R145|A0A420R145_FUSOX Peptidoglycan deacetylase OS=Fusarium oxysporum OX=5507 GN=BFJ68_g8678 PE=4 SV=1;tr|N4U6G5|N4U6G5_FUSC1 Chitin deacetylase 1 OS=Fusarium oxysporum f. sp. cubense (strain race 1) OX=1229664 GN=FOC1_g10007698 PE=4 SV=1;tr|N1RXE	Down	2	15.2	30.257	0.319621	0.000120697
23	X0N966	FCP1 homology domain-containing protein	tr|X0N966|X0N966_FUSOX Uncharacterized protein OS=Fusarium oxysporum f. sp. vasinfectum 25433 OX=1089449 GN=FOTG_05389 PE=4 SV=1;tr|X0K983|X0K983_FUSOX Uncharacterized protein OS=Fusarium oxysporum f. sp. cubense tropical race 4 54006 OX=1089451 GN=FOIG_00	Down	2	5.8	53.199	0.353836	0.0220744
24	X0L080	POT family proton-dependent oligopeptide transporter	tr|X0L080|X0L080_FUSOX POT family proton-dependent oligopeptide transporter OS=Fusarium oxysporum f. sp. vasinfectum 25433 OX=1089449 GN=FOTG_12719 PE=3 SV=1;tr|X0IUS2|X0IUS2_FUSOX POT family proton-dependent oligopeptide transporter OS=Fusarium oxysporum	Down	2	5.2	66.49	0.369546	0.000632979
25	X0LNL1	SPX domain-containing protein	tr|X0LNL1|X0LNL1_FUSOX Uncharacterized protein OS=Fusarium oxysporum f. sp. vasinfectum 25433 OX=1089449 GN=FOTG_06011 PE=4 SV=1;tr|X0KCQ3|X0KCQ3_FUSOX Uncharacterized protein OS=Fusarium oxysporum f. sp. cubense tropical race 4 54006 OX=1089451 GN=FOIG_01	Down	5	6.8	88.651	0.376049	0.00616931
26	X0LVN2	1-aminocyclopropane-1-carboxylate deaminase	tr|X0LVN2|X0LVN2_FUSOX 1-aminocyclopropane-1-carboxylate deaminase OS=Fusarium oxysporum f. sp. vasinfectum 25433 OX=1089449 GN=FOTG_04980 PE=4 SV=1;tr|X0JF50|X0JF50_FUSOX 1-aminocyclopropane-1-carboxylate deaminase OS=Fusarium oxysporum f. sp. cubense tro	Down	3	10.1	36.803	0.383945	1.94355e-05
27	F9FRD9	Cysteine proteinase 1, mitochondrial	tr|F9FRD9|F9FRD9_FUSOF Uncharacterized protein OS=Fusarium oxysporum (strain Fo5176) OX=660025 GN=FOXB_08969 PE=4 SV=1;tr|A0A420TXY9|A0A420TXY9_FUSOX Bleomycin hydrolase OS=Fusarium oxysporum OX=5507 GN=BFJ70_g2949 PE=4 SV=1;tr|A0A420RUK8|A0A420RUK8_FUSOX	Down	4	10.1	56.29	0.387701	8.36433e-05
28	X0MF61	AB hydrolase-1 domain-containing protein	tr|X0MF61|X0MF61_FUSOX Uncharacterized protein OS=Fusarium oxysporum f. sp. vasinfectum 25433 OX=1089449 GN=FOTG_00777 PE=4 SV=1;tr|X0KEJ3|X0KEJ3_FUSOX Uncharacterized protein OS=Fusarium oxysporum f. sp. cubense tropical race 4 54006 OX=1089451 GN=FOIG_12	Down	2	5.4	54.051	0.388537	0.00625806
29	X0B6L2	PH domain-containing protein	tr|X0B6L2|X0B6L2_FUSOX Uncharacterized protein OS=Fusarium oxysporum f. sp. melonis 26406 OX=1089452 GN=FOMG_01571 PE=4 SV=1;tr|A0A420R8R0|A0A420R8R0_FUSOX Uncharacterized protein OS=Fusarium oxysporum OX=5507 GN=BFJ68_g7059 PE=4 SV=1;tr|A0A3L6P6C3|A0A3L6P	Down	2	4.4	61.243	0.390978	0.000514902
30	X0MJF1	Aldehyde dehydrogenase (NAD+)	tr|X0MJF1|X0MJF1_FUSOX Aldehyde dehydrogenase (NAD+) OS=Fusarium oxysporum f. sp. vasinfectum 25433 OX=1089449 GN=FOTG_02171 PE=3 SV=1;tr|X0L045|X0L045_FUSOX Aldehyde dehydrogenase (NAD+) OS=Fusarium oxysporum f. sp. cubense tropical race 4 54006 OX=108945	Down	5	12.1	53.583	0.397005	0.000427212
31	X0MQD3	Uracil phosphoribosyltransferase	tr|X0MQD3|X0MQD3_FUSOX Uracil phosphoribosyltransferase OS=Fusarium oxysporum f. sp. vasinfectum 25433 OX=1089449 GN=FOTG_00116 PE=4 SV=1;tr|X0K2I6|X0K2I6_FUSOX Uracil phosphoribosyltransferase OS=Fusarium oxysporum f. sp. cubense tropical race 4 54006 OX=	Down	5	24.6	27.341	0.399006	0.000243937
32	N1RPA5	NAD-specific glutamate dehydrogenase (EC 1.4.1.2)	tr|N1RPA5|N1RPA5_FUSC4 NAD-specific glutamate dehydrogenase OS=Fusarium oxysporum f. sp. cubense (strain race 4) OX=1229665 GN=FOC4_g10008042 PE=3 SV=1;tr|X0N3D6|X0N3D6_FUSOX NAD-specific glutamate dehydrogenase OS=Fusarium oxysporum f. sp. vasinfectum 254	Down	7	7.7	116.99	0.407205	2.59313e-05
33	X0BFY0	Catalase-peroxidase (CP) (EC 1.11.1.21) (Peroxidase/catalase)	tr|X0BFY0|X0BFY0_FUSOX Catalase-peroxidase OS=Fusarium oxysporum f. sp. raphani 54005 OX=1089458 GN=katG PE=3 SV=1;tr|A0A0E3X9A8|A0A0E3X9A8_FUSOX Catalase-peroxidase OS=Fusarium oxysporum f. sp. lycopersici OX=59765 GN=katG PE=3 SV=1;tr|A0A0D2YD52|A0A0D2YD	Down	1	3.8	85.819	0.408813	0.000178604
34	A0A0J9UXI3	Alpha-1,4 glucan phosphorylase (EC 2.4.1.1)	tr|A0A0J9UXI3|A0A0J9UXI3_FUSO4 Alpha-1,4 glucan phosphorylase OS=Fusarium oxysporum f. sp. lycopersici (strain 4287 / CBS 123668 / FGSC 9935 / NRRL 34936) OX=426428 GN=FOXG_19221 PE=3 SV=1;tr|X0MEE4|X0MEE4_FUSOX Alpha-1,4 glucan phosphorylase OS=Fusarium o	Down	17	26.5	96.74	0.419927	1.73476e-05
35	F9FB53	TRUD domain-containing protein	tr|F9FB53|F9FB53_FUSOF Uncharacterized protein OS=Fusarium oxysporum (strain Fo5176) OX=660025 GN=FOXB_03605 PE=4 SV=1;tr|X0MFM0|X0MFM0_FUSOX Uncharacterized protein OS=Fusarium oxysporum f. sp. vasinfectum 25433 OX=1089449 GN=FOTG_00913 PE=4 SV=1;tr|X0IMU	Down	3	4.1	80.278	0.420404	0.00247974
36	X0L4R5	MFS transporter, AGZA family, xanthine/uracil permease	tr|X0L4R5|X0L4R5_FUSOX MFS transporter, AGZA family, xanthine/uracil permease OS=Fusarium oxysporum f. sp. vasinfectum 25433 OX=1089449 GN=FOTG_11067 PE=4 SV=1;tr|X0JES9|X0JES9_FUSOX MFS transporter, AGZA family, xanthine/uracil permease OS=Fusarium oxyspo	Down	1	1.9	62.616	0.42188	0.0268121
37	A0A420M904	Uncharacterized protein	tr|A0A420M904|A0A420M904_FUSOX Uncharacterized protein OS=Fusarium oxysporum OX=5507 GN=BFJ69_g17178 PE=4 SV=1;tr|A0A420NA14|A0A420NA14_FUSOX Uncharacterized protein OS=Fusarium oxysporum OX=5507 GN=BFJ71_g16802 PE=4 SV=1;tr|A0A420NTC1|A0A420NTC1_FUSOX Unc	Down	3	10.1	28.616	0.426922	0.000118664
38	A0A420S6E2	Putative amidase	tr|A0A420S6E2|A0A420S6E2_FUSOX Putative amidase OS=Fusarium oxysporum OX=5507 GN=BFJ68_g823 PE=4 SV=1;tr|X0N2V0|X0N2V0_FUSOX Uncharacterized protein OS=Fusarium oxysporum f. sp. vasinfectum 25433 OX=1089449 GN=FOTG_06397 PE=4 SV=1;tr|X0JVU4|X0JVU4_FUSOX Un	Down	3	4.8	62.711	0.428264	0.00985267
39	F9G440	Glycine cleavage system P protein (EC 1.4.4.2)	tr|F9G440|F9G440_FUSOF Glycine cleavage system P protein OS=Fusarium oxysporum (strain Fo5176) OX=660025 GN=FOXB_13422 PE=3 SV=1;tr|A0A2H3TE97|A0A2H3TE97_FUSOX Glycine cleavage system P protein OS=Fusarium oxysporum OX=5507 GN=FRV6_11150 PE=3 SV=1;tr|X0MB2	Down	6	8.6	114.88	0.430705	0.00782817
40	X0N1Q6	Histone H1/5	tr|X0N1Q6|X0N1Q6_FUSOX Histone H1/5 OS=Fusarium oxysporum f. sp. vasinfectum 25433 OX=1089449 GN=FOTG_06858 PE=3 SV=1;tr|X0I265|X0I265_FUSOX Histone H1/5 OS=Fusarium oxysporum f. sp. conglutinans race 2 54008 OX=1089457 GN=FOPG_04339 PE=3 SV=1;tr|X0CF31|X0	Down	3	18.6	20.83	0.443038	4.03357e-06
41	X0LT94	Adenine deaminase	tr|A0A2H3HSV5|A0A2H3HSV5_FUSOX Uncharacterized protein OS=Fusarium oxysporum f. sp. radicis-cucumerinum OX=327505 GN=AU210_000355 PE=4 SV=1;tr|X0LT94|X0LT94_FUSOX Adenine deaminase OS=Fusarium oxysporum f. sp. vasinfectum 25433 OX=1089449 GN=AAH1 PE=3 SV=1	Down	2	17.6	23.25	0.4574	0.00371218
42	X0LU03	Uncharacterized protein	tr|X0LU03|X0LU03_FUSOX Uncharacterized protein OS=Fusarium oxysporum f. sp. vasinfectum 25433 OX=1089449 GN=FOTG_08528 PE=4 SV=1;tr|X0JR10|X0JR10_FUSOX Uncharacterized protein OS=Fusarium oxysporum f. sp. cubense tropical race 4 54006 OX=1089451 GN=FOIG_05	Down	1	20.8	255.93	0.458005	0.00095086
43	A0A420SYT6	Vacuolar aminopeptidase 1	tr|A0A420SYT6|A0A420SYT6_FUSOX Vacuolar aminopeptidase 1 OS=Fusarium oxysporum OX=5507 GN=BFJ70_g8401 PE=4 SV=1;tr|X0NM69|X0NM69_FUSOX Uncharacterized protein OS=Fusarium oxysporum f. sp. vasinfectum 25433 OX=1089449 GN=FOTG_02310 PE=3 SV=1;tr|X0LDD3|X0LDD	Down	3	10	59.605	0.458426	0.00174547
44	A0A0J9WN87	Reticulon-like protein	tr|A0A0D2XW99|A0A0D2XW99_FUSO4 Uncharacterized protein OS=Fusarium oxysporum f. sp. lycopersici (strain 4287 / CBS 123668 / FGSC 9935 / NRRL 34936) OX=426428 PE=4 SV=1;tr|A0A0J9WN87|A0A0J9WN87_FUSO4 Reticulon-like protein OS=Fusarium oxysporum f. sp. lycop	Down	1	7.3	17.564	0.465847	0.000217311
45	A0A0D2YC96	1,4-alpha-glucan branching enzyme	tr|A0A0D2YC96|A0A0D2YC96_FUSO4 1,4-alpha-glucan branching enzyme OS=Fusarium oxysporum f. sp. lycopersici (strain 4287 / CBS 123668 / FGSC 9935 / NRRL 34936) OX=426428 GN=FOXG_13927 PE=4 SV=1;tr|N4UZG4|N4UZG4_FUSC1 1,4-alpha-glucan-branching enzyme OS=Fusa	Down	4	9.3	60.003	0.471289	0.000745925
46	F9FRU7	Histone H4	tr|F9FRU7|F9FRU7_FUSOF Histone H4 (Fragment) OS=Fusarium oxysporum (strain Fo5176) OX=660025 GN=FOXB_09128 PE=3 SV=1;tr|X0LYV6|X0LYV6_FUSOX Histone H4 OS=Fusarium oxysporum f. sp. vasinfectum 25433 OX=1089449 GN=FOTG_03925 PE=3 SV=1;tr|X0JV46|X0JV46_FUSOX	Down	8	55.6	10.925	0.481077	0.000145747
47	X0MAX3	Urease	tr|X0MAX3|X0MAX3_FUSOX Urease OS=Fusarium oxysporum f. sp. vasinfectum 25433 OX=1089449 GN=FOTG_04471 PE=3 SV=1;tr|X0JWN1|X0JWN1_FUSOX Urease OS=Fusarium oxysporum f. sp. conglutinans race 2 54008 OX=1089457 GN=FOPG_00019 PE=3 SV=1;tr|X0IY39|X0IY39_FUSOX U	Down	2	3.9	83.758	0.487973	0.0468699
48	X0LNE8	Dihydroxy-acid dehydratase	tr|X0LNE8|X0LNE8_FUSOX Dihydroxy-acid dehydratase OS=Fusarium oxysporum f. sp. vasinfectum 25433 OX=1089449 GN=FOTG_09812 PE=4 SV=1;tr|X0J7A1|X0J7A1_FUSOX Dihydroxy-acid dehydratase OS=Fusarium oxysporum f. sp. cubense tropical race 4 54006 OX=1089451 GN=F	Down	4	15	53.977	0.49114	0.00866804
49	A0A0D2XQL3	Uncharacterized protein	tr|A0A0D2XQL3|A0A0D2XQL3_FUSO4 Uncharacterized protein OS=Fusarium oxysporum f. sp. lycopersici (strain 4287 / CBS 123668 / FGSC 9935 / NRRL 34936) OX=426428 PE=4 SV=1;tr|X0NGZ1|X0NGZ1_FUSOX Uncharacterized protein OS=Fusarium oxysporum f. sp. vasinfectum	Down	6	29.4	24.388	0.49758	0.000597082
50	A0A2H3H4W3	MFS domain-containing protein	tr|A0A2H3H4W3|A0A2H3H4W3_FUSOX Uncharacterized protein OS=Fusarium oxysporum f. sp. radicis-cucumerinum OX=327505 GN=AU210_008737 PE=3 SV=1;tr|X0L017|X0L017_FUSOX Uncharacterized protein OS=Fusarium oxysporum f. sp. vasinfectum 25433 OX=1089449 GN=FOTG_128	Down	1	4.1	57.432	0.50361	0.00130439
51	X0KZF5	Glucose 1-dehydrogenase	tr|X0KZF5|X0KZF5_FUSOX Glucose 1-dehydrogenase OS=Fusarium oxysporum f. sp. vasinfectum 25433 OX=1089449 GN=FOTG_12989 PE=4 SV=1;tr|X0J661|X0J661_FUSOX Glucose 1-dehydrogenase OS=Fusarium oxysporum f. sp. cubense tropical race 4 54006 OX=1089451 GN=FOIG_11	Down	4	19.6	22.225	0.505771	0.000445275
52	X0LUN0	Acyl-CoA desaturase (EC 1.14.19.1)	tr|X0LUN0|X0LUN0_FUSOX Acyl-CoA desaturase OS=Fusarium oxysporum f. sp. vasinfectum 25433 OX=1089449 GN=FOTG_04839 PE=3 SV=1;tr|X0KTG7|X0KTG7_FUSOX Acyl-CoA desaturase OS=Fusarium oxysporum f. sp. cubense tropical race 4 54006 OX=1089451 GN=FOIG_08125 PE=3	Down	3	14.1	53.315	0.50613	4.11925e-05
53	X0MRS5	Uncharacterized protein	tr|X0MRS5|X0MRS5_FUSOX Uncharacterized protein OS=Fusarium oxysporum f. sp. vasinfectum 25433 OX=1089449 GN=FOTG_00536 PE=3 SV=1;tr|X0KI13|X0KI13_FUSOX Uncharacterized protein OS=Fusarium oxysporum f. sp. cubense tropical race 4 54006 OX=1089451 GN=FOIG_03	Down	1	2.5	48.343	0.514939	0.00161709
54	A0A0D2XEN9	Uncharacterized protein	tr|A0A0D2XEN9|A0A0D2XEN9_FUSO4 Uncharacterized protein OS=Fusarium oxysporum f. sp. lycopersici (strain 4287 / CBS 123668 / FGSC 9935 / NRRL 34936) OX=426428 GN=FOXG_02375 PE=4 SV=1	Down	1	21.9	245.08	0.515067	2.18009e-05
55	X0LRK4	Uncharacterized protein	tr|X0LRK4|X0LRK4_FUSOX Uncharacterized protein OS=Fusarium oxysporum f. sp. vasinfectum 25433 OX=1089449 GN=FOTG_09095 PE=3 SV=1;tr|X0JCB9|X0JCB9_FUSOX Uncharacterized protein OS=Fusarium oxysporum f. sp. cubense tropical race 4 54006 OX=1089451 GN=FOIG_08	Down	1	2.9	62.177	0.517405	0.00167219
56	N4TLJ7	UPF0674 endoplasmic reticulum membrane protein C2G5.01	tr|X0NVB4|X0NVB4_FUSOX Uncharacterized protein OS=Fusarium oxysporum f. sp. vasinfectum 25433 OX=1089449 GN=FOTG_00872 PE=4 SV=1;tr|X0JSN6|X0JSN6_FUSOX Uncharacterized protein OS=Fusarium oxysporum f. sp. cubense tropical race 4 54006 OX=1089451 GN=FOIG_05	Down	1	2.8	48.176	0.517913	0.00395152
57	X0J7K6	Aminotran_5 domain-containing protein	tr|X0J7K6|X0J7K6_FUSOX Uncharacterized protein OS=Fusarium oxysporum f. sp. cubense tropical race 4 54006 OX=1089451 GN=FOIG_10806 PE=4 SV=1;tr|X0LQR2|X0LQR2_FUSOX Uncharacterized protein OS=Fusarium oxysporum f. sp. vasinfectum 25433 OX=1089449 GN=FOTG_09	Down	2	6	50.926	0.526001	0.00254144
58	X0NC47	Glutamate carboxypeptidase II	tr|X0NC47|X0NC47_FUSOX Glutamate carboxypeptidase II OS=Fusarium oxysporum f. sp. vasinfectum 25433 OX=1089449 GN=FOTG_04280 PE=4 SV=1;tr|X0IZZ2|X0IZZ2_FUSOX Glutamate carboxypeptidase II OS=Fusarium oxysporum f. sp. conglutinans race 2 54008 OX=1089457 GN	Down	2	4.3	87.542	0.526559	0.000100056
59	X0L573	Uncharacterized protein	tr|X0L573|X0L573_FUSOX Uncharacterized protein OS=Fusarium oxysporum f. sp. vasinfectum 25433 OX=1089449 GN=FOTG_10940 PE=4 SV=1;tr|X0IS46|X0IS46_FUSOX Uncharacterized protein OS=Fusarium oxysporum f. sp. cubense tropical race 4 54006 OX=1089451 GN=FOIG_15	Down	1	3.7	36.231	0.532157	0.00310814
60	X0M1K1	Uncharacterized protein	tr|X0M1K1|X0M1K1_FUSOX Uncharacterized protein OS=Fusarium oxysporum f. sp. vasinfectum 25433 OX=1089449 GN=FOTG_03624 PE=4 SV=1;tr|X0JNZ5|X0JNZ5_FUSOX Uncharacterized protein OS=Fusarium oxysporum f. sp. cubense tropical race 4 54006 OX=1089451 GN=FOIG_05	Down	1	5.5	24.496	0.532368	9.80271e-05
61	X0L0D0	Iron-dependent peroxidase	tr|N4U7C5|N4U7C5_FUSC1 Uncharacterized protein OS=Fusarium oxysporum f. sp. cubense (strain race 1) OX=1229664 GN=FOC1_g10007077 PE=4 SV=1;tr|F9G466|F9G466_FUSOF Uncharacterized protein OS=Fusarium oxysporum (strain Fo5176) OX=660025 GN=FOXB_13448 PE=4 SV=	Down	1	4.8	34.383	0.535772	0.0132265
62	P23295	NADP nitrous oxide-forming nitric oxide reductase (NOR) (EC 1.7.1.14) (CYPLVA1) (Cytochrome P450 55A1) (Cytochrome P450 DNIR) (Cytochrome P450nor) (Fungal nitric oxide reductase)	sp|P23295|NOR_FUSOX NADP nitrous oxide-forming nitric oxide reductase OS=Fusarium oxysporum OX=5507 GN=CYP55A1 PE=1 SV=2;tr|F9FJ44|F9FJ44_FUSOF Uncharacterized protein OS=Fusarium oxysporum (strain Fo5176) OX=660025 GN=FOXB_06423 PE=3 SV=1;tr|A0A2H3SI80|A0	Down	3	9.7	44.371	0.546504	0.0126376
63	A0A420RZZ6	Glutamine synthetase	tr|A0A420RZZ6|A0A420RZZ6_FUSOX Glutamine synthetase OS=Fusarium oxysporum OX=5507 GN=BFJ68_g1833 PE=4 SV=1;tr|A0A0D2XMK5|A0A0D2XMK5_FUSO4 Uncharacterized protein OS=Fusarium oxysporum f. sp. lycopersici (strain 4287 / CBS 123668 / FGSC 9935 / NRRL 34936) O	Down	6	20.6	37.618	0.547968	0.000321456
64	X0M2U1	Choline-phosphate cytidylyltransferase	tr|X0M2U1|X0M2U1_FUSOX Choline-phosphate cytidylyltransferase OS=Fusarium oxysporum f. sp. vasinfectum 25433 OX=1089449 GN=FOTG_02878 PE=4 SV=1;tr|X0JYT3|X0JYT3_FUSOX Choline-phosphate cytidylyltransferase OS=Fusarium oxysporum f. sp. cubense tropical race	Down	1	4	44.488	0.551653	0.000196815
65	X0LQZ1	Protein transporter Sec61 subunit gamma	tr|X0LQZ1|X0LQZ1_FUSOX Protein transporter Sec61 subunit gamma OS=Fusarium oxysporum f. sp. vasinfectum 25433 OX=1089449 GN=FOTG_09288 PE=3 SV=1;tr|X0KF37|X0KF37_FUSOX Protein transporter Sec61 subunit gamma OS=Fusarium oxysporum f. sp. cubense tropical ra	Down	1	22.9	7.712	0.553064	0.000799452
66	X0M260	Uncharacterized protein	tr|X0M260|X0M260_FUSOX Uncharacterized protein OS=Fusarium oxysporum f. sp. vasinfectum 25433 OX=1089449 GN=FOTG_06024 PE=4 SV=1;tr|X0KCS8|X0KCS8_FUSOX Uncharacterized protein OS=Fusarium oxysporum f. sp. cubense tropical race 4 54006 OX=1089451 GN=FOIG_01	Down	3	9	62.843	0.553148	0.00057081
67	X0LQE8	Uncharacterized protein	tr|X0LQE8|X0LQE8_FUSOX Uncharacterized protein OS=Fusarium oxysporum f. sp. vasinfectum 25433 OX=1089449 GN=FOTG_09272 PE=3 SV=1;tr|X0IJ53|X0IJ53_FUSOX Uncharacterized protein OS=Fusarium oxysporum f. sp. conglutinans race 2 54008 OX=1089457 GN=FOPG_03548	Down	2	2.9	48.18	0.5538	0.000249225
68	X0LHR7	Ras-like protein	tr|X0LHR7|X0LHR7_FUSOX Ras-like protein OS=Fusarium oxysporum f. sp. vasinfectum 25433 OX=1089449 GN=FOTG_07837 PE=4 SV=1;tr|X0JHK0|X0JHK0_FUSOX Ras-like protein OS=Fusarium oxysporum f. sp. cubense tropical race 4 54006 OX=1089451 GN=FOIG_11890 PE=4 SV=1;	Down	4	37	24.221	0.559696	0.000104003
69	N4TXQ1	Subtilisin-like proteinase Spm1	tr|N4TXQ1|N4TXQ1_FUSC1 Subtilisin-like proteinase Spm1 OS=Fusarium oxysporum f. sp. cubense (strain race 1) OX=1229664 GN=FOC1_g10002580 PE=3 SV=1;tr|X0LD96|X0LD96_FUSOX Cerevisin OS=Fusarium oxysporum f. sp. vasinfectum 25433 OX=1089449 GN=FOTG_12971 PE=3	Down	8	22.8	52.138	0.561103	0.000657216
70	X0NSZ7	GTP-binding protein rhb1	tr|X0NSZ7|X0NSZ7_FUSOX GTP-binding protein rhb1 OS=Fusarium oxysporum f. sp. vasinfectum 25433 OX=1089449 GN=FOTG_00118 PE=4 SV=1;tr|X0KG78|X0KG78_FUSOX GTP-binding protein rhb1 OS=Fusarium oxysporum f. sp. cubense tropical race 4 54006 OX=1089451 GN=FOIG_	Down	2	16.7	20.721	0.565494	0.006724
71	N4TZT0	NAD/NADP-dependent indole-3-acetaldehyde reductase	tr|N4TZT0|N4TZT0_FUSC1 NAD/NADP-dependent indole-3-acetaldehyde reductase OS=Fusarium oxysporum f. sp. cubense (strain race 1) OX=1229664 GN=FOC1_g10014213 PE=4 SV=1;tr|N1RPE6|N1RPE6_FUSC4 NAD/NADP-dependent indole-3-acetaldehyde reductase OS=Fusarium oxys	Down	3	18.1	33.468	0.565536	0.00373879
72	X0NLZ7	Ras-like protein Rab7	tr|X0NLZ7|X0NLZ7_FUSOX Ras-like protein Rab7 OS=Fusarium oxysporum f. sp. vasinfectum 25433 OX=1089449 GN=FOTG_02265 PE=4 SV=1;tr|X0KDL4|X0KDL4_FUSOX Ras-like protein Rab7 OS=Fusarium oxysporum f. sp. cubense tropical race 4 54006 OX=1089451 GN=FOIG_03458	Down	8	52.2	23.017	0.567295	1.81781e-05
73	X0M7E2	Uncharacterized protein	tr|X0M7E2|X0M7E2_FUSOX Uncharacterized protein OS=Fusarium oxysporum f. sp. vasinfectum 25433 OX=1089449 GN=FOTG_02507 PE=4 SV=1;tr|X0CZY7|X0CZY7_FUSOX Uncharacterized protein OS=Fusarium oxysporum f. sp. raphani 54005 OX=1089458 GN=FOQG_02271 PE=4 SV=1;tr	Down	2	13.3	21.193	0.568115	0.00320162
74	X0NEV9	Guanine nucleotide-binding protein subunit alpha	tr|A0A2H3GJM9|A0A2H3GJM9_FUSOX Uncharacterized protein OS=Fusarium oxysporum f. sp. radicis-cucumerinum OX=327505 GN=AU210_010510 PE=4 SV=1;tr|X0NEV9|X0NEV9_FUSOX Guanine nucleotide-binding protein subunit alpha OS=Fusarium oxysporum f. sp. vasinfectum 254	Down	14	47.3	39.309	0.568769	0.00163941
75	A0A420TH38	Glycogen debranching enzyme	tr|A0A420TH38|A0A420TH38_FUSOX Glycogen debranching enzyme OS=Fusarium oxysporum OX=5507 GN=BFJ70_g5263 PE=4 SV=1;tr|A0A420N147|A0A420N147_FUSOX Glycogen debranching enzyme OS=Fusarium oxysporum OX=5507 GN=BFJ69_g8831 PE=4 SV=1;tr|X0JVI1|X0JVI1_FUSOX Uncha	Down	6	5.2	174.88	0.571596	0.0173962
76	X0LKW0	Vacuolar protease A	tr|X0LKW0|X0LKW0_FUSOX Vacuolar protease A OS=Fusarium oxysporum f. sp. vasinfectum 25433 OX=1089449 GN=FOTG_06834 PE=3 SV=1;tr|X0JID1|X0JID1_FUSOX Vacuolar protease A OS=Fusarium oxysporum f. sp. cubense tropical race 4 54006 OX=1089451 GN=FOIG_07803 PE=3	Down	4	9.1	42.776	0.572763	1.27179e-05
77	X0LQ56	Sorting nexin-3	tr|X0LQ56|X0LQ56_FUSOX Sorting nexin-3 OS=Fusarium oxysporum f. sp. vasinfectum 25433 OX=1089449 GN=FOTG_09202 PE=4 SV=1;tr|X0J2K6|X0J2K6_FUSOX Sorting nexin-3 OS=Fusarium oxysporum f. sp. cubense tropical race 4 54006 OX=1089451 GN=FOIG_11952 PE=4 SV=1;tr	Down	3	19.6	18.885	0.576817	0.00100978
78	X0LVB7	Methylthioribose-1-phosphate isomerase (M1Pi) (MTR-1-P isomerase) (EC 5.3.1.23) (S-methyl-5-thioribose-1-phosphate isomerase) (Translation initiation factor eIF-2B subunit alpha/beta/delta-like protein)	tr|X0LVB7|X0LVB7_FUSOX Methylthioribose-1-phosphate isomerase OS=Fusarium oxysporum f. sp. vasinfectum 25433 OX=1089449 GN=MRI1 PE=3 SV=1;tr|X0JF55|X0JF55_FUSOX Methylthioribose-1-phosphate isomerase OS=Fusarium oxysporum f. sp. cubense tropical race 4 540	Down	3	12.6	42.086	0.577786	0.0088358
79	X0NLW9	CDP-diacylglycerol--inositol 3-phosphatidyltransferase (EC 2.7.8.11)	tr|X0NLW9|X0NLW9_FUSOX CDP-diacylglycerol--inositol 3-phosphatidyltransferase OS=Fusarium oxysporum f. sp. vasinfectum 25433 OX=1089449 GN=FOTG_02244 PE=3 SV=1;tr|X0KDI9|X0KDI9_FUSOX CDP-diacylglycerol--inositol 3-phosphatidyltransferase OS=Fusarium oxyspo	Down	1	4.6	26.846	0.580895	0.0176682
80	X0MNM7	S-methyl-5'-thioadenosine phosphorylase (EC 2.4.2.28) (5'-methylthioadenosine phosphorylase) (MTA phosphorylase) (MTAP) (MTAPase)	tr|X0MNM7|X0MNM7_FUSOX S-methyl-5-thioadenosine phosphorylase OS=Fusarium oxysporum f. sp. vasinfectum 25433 OX=1089449 GN=FOTG_01627 PE=3 SV=1;tr|X0KL15|X0KL15_FUSOX S-methyl-5-thioadenosine phosphorylase OS=Fusarium oxysporum f. sp. cubense tropical ra	Down	1	4.6	33.399	0.58719	0.000239822
81	X0LH67	Peroxiredoxin (Alkyl hydroperoxide reductase subunit C)	tr|X0LH67|X0LH67_FUSOX Peroxiredoxin (Alkyl hydroperoxide reductase subunit C) OS=Fusarium oxysporum f. sp. vasinfectum 25433 OX=1089449 GN=FOTG_11627 PE=4 SV=1;tr|X0JE25|X0JE25_FUSOX Peroxiredoxin (Alkyl hydroperoxide reductase subunit C) OS=Fusarium oxys	Down	2	15.5	17.864	0.588634	0.000687184
82	Q96V48	Histone H3	tr|Q96V48|Q96V48_FUSOX Histone H3 (Fragment) OS=Fusarium oxysporum f. sp. ciceris OX=62683 PE=3 SV=1;tr|A0A0A0QIU4|A0A0A0QIU4_FUSOX Histone 3 (Fragment) OS=Fusarium oxysporum OX=5507 PE=3 SV=1;tr|A0A2D0WDS9|A0A2D0WDS9_FUSOX Histone H3 (Fragment) OS=Fusariu	Down	4	57.3	10.845	0.590411	0.0205622
83	X0NUT0	Lysine-specific histone demethylase 1	tr|X0NUT0|X0NUT0_FUSOX Lysine-specific histone demethylase 1 OS=Fusarium oxysporum f. sp. vasinfectum 25433 OX=1089449 GN=FOTG_00732 PE=3 SV=1;tr|X0JFY5|X0JFY5_FUSOX Lysine-specific histone demethylase 1 OS=Fusarium oxysporum f. sp. cubense tropical race 4	Down	2	3	73.387	0.591455	0.00810399
84	A0A3L6MUR6	Leptomycin B resistance protein pmd1	tr|A0A3L6MUR6|A0A3L6MUR6_FUSOX Leptomycin B resistance protein pmd1 OS=Fusarium oxysporum f. sp. cepae OX=396571 GN=BFJ65_g17848 PE=4 SV=1;tr|X0KZS5|X0KZS5_FUSOX ATP-binding cassette, subfamily B (MDR/TAP), member 1 OS=Fusarium oxysporum f. sp. vasinfectum	Down	2	3.1	147.32	0.59716	0.0228333
85	X0N5C0	Structure-specific recognition protein 1	tr|X0N5C0|X0N5C0_FUSOX Structure-specific recognition protein 1 OS=Fusarium oxysporum f. sp. vasinfectum 25433 OX=1089449 GN=FOTG_06152 PE=4 SV=1;tr|X0KDM6|X0KDM6_FUSOX Structure-specific recognition protein 1 OS=Fusarium oxysporum f. sp. cubense tropical	Down	2	17.9	10.729	0.599055	0.000484073
86	X0MB85	RRM domain-containing protein	tr|X0MB85|X0MB85_FUSOX Uncharacterized protein OS=Fusarium oxysporum f. sp. vasinfectum 25433 OX=1089449 GN=FOTG_01862 PE=4 SV=1;tr|X0JCJ8|X0JCJ8_FUSOX Uncharacterized protein OS=Fusarium oxysporum f. sp. cubense tropical race 4 54006 OX=1089451 GN=FOIG_13	Down	1	3.6	29.807	0.601322	0.00905372
87	N4UPB2	Metal resistance protein YCF1	tr|X0JUN8|X0JUN8_FUSOX Uncharacterized protein OS=Fusarium oxysporum f. sp. cubense tropical race 4 54006 OX=1089451 GN=FOIG_05099 PE=4 SV=1;tr|X0AWE5|X0AWE5_FUSOX Uncharacterized protein OS=Fusarium oxysporum f. sp. melonis 26406 OX=1089452 GN=FOMG_08143	Down	7	6.7	171.9	0.601803	8.23371e-05
88	N4UCK3	Putative hydrolase NIT3	tr|N4UCK3|N4UCK3_FUSC1 Putative hydrolase NIT3 OS=Fusarium oxysporum f. sp. cubense (strain race 1) OX=1229664 GN=FOC1_g10011008 PE=4 SV=1;tr|N1RG59|N1RG59_FUSC4 Putative hydrolase NIT3 OS=Fusarium oxysporum f. sp. cubense (strain race 4) OX=1229665 GN=FOC	Down	2	6.3	32.823	0.602905	5.16306e-05
89	N4UV13	Alkaline phosphatase (EC 3.1.3.1)	tr|N4UV13|N4UV13_FUSC1 Alkaline phosphatase OS=Fusarium oxysporum f. sp. cubense (strain race 1) OX=1229664 GN=FOC1_g10010518 PE=3 SV=1;tr|N1RHA3|N1RHA3_FUSC4 Alkaline phosphatase OS=Fusarium oxysporum f. sp. cubense (strain race 4) OX=1229665 GN=FOC4_g100	Down	3	10.7	52.684	0.60709	0.00628152
90	X0MKK7	ATP-citrate synthase subunit 1	tr|X0MKK7|X0MKK7_FUSOX ATP-citrate synthase subunit 1 OS=Fusarium oxysporum f. sp. vasinfectum 25433 OX=1089449 GN=FOTG_02422 PE=4 SV=1;tr|X0K0L3|X0K0L3_FUSOX ATP-citrate synthase subunit 1 OS=Fusarium oxysporum f. sp. cubense tropical race 4 54006 OX=1089	Down	21	37.1	71.383	0.607148	1.84495e-05
91	X0M6Q1	Aminopeptidase (EC 3.4.11.-)	tr|X0M6Q1|X0M6Q1_FUSOX Aminopeptidase OS=Fusarium oxysporum f. sp. vasinfectum 25433 OX=1089449 GN=FOTG_05296 PE=3 SV=1;tr|X0J6Z7|X0J6Z7_FUSOX Aminopeptidase OS=Fusarium oxysporum f. sp. conglutinans race 2 54008 OX=1089457 GN=FOPG_05625 PE=3 SV=1;tr|X0CQI	Down	13	18.4	99.007	0.60851	6.02579e-05
92	N4TXN8	Sphingolipid long chain base-responsive protein PIL1	tr|X0LW86|X0LW86_FUSOX Uncharacterized protein OS=Fusarium oxysporum f. sp. vasinfectum 25433 OX=1089449 GN=FOTG_04246 PE=4 SV=1;tr|X0KEN4|X0KEN4_FUSOX Uncharacterized protein OS=Fusarium oxysporum f. sp. cubense tropical race 4 54006 OX=1089451 GN=FOIG_01	Down	5	18.8	39.344	0.608915	0.0151135
93	N4U6E6	Long-chain-fatty-acid--CoA ligase 1	tr|F9FZC7|F9FZC7_FUSOF Uncharacterized protein OS=Fusarium oxysporum (strain Fo5176) OX=660025 GN=FOXB_11759 PE=4 SV=1;tr|N4U6E6|N4U6E6_FUSC1 Long-chain-fatty-acid--CoA ligase 1 OS=Fusarium oxysporum f. sp. cubense (strain race 1) OX=1229664 GN=FOC1_g10006	Down	6	9	75.654	0.609276	0.0186372
94	X0M4Y1	Cystathionine gamma-lyase	tr|X0M4Y1|X0M4Y1_FUSOX Cystathionine gamma-lyase OS=Fusarium oxysporum f. sp. vasinfectum 25433 OX=1089449 GN=FOTG_05722 PE=3 SV=1;tr|X0LQ52|X0LQ52_FUSOX Cystathionine gamma-lyase OS=Fusarium oxysporum f. sp. cubense tropical race 4 54006 OX=1089451 GN=FOI	Down	4	14.7	44.679	0.61015	0.00123739
95	X0M6L8	Histone H2A	tr|X0M6L8|X0M6L8_FUSOX Histone H2A OS=Fusarium oxysporum f. sp. vasinfectum 25433 OX=1089449 GN=FOTG_05264 PE=3 SV=1;tr|X0K8E6|X0K8E6_FUSOX Histone H2A OS=Fusarium oxysporum f. sp. cubense tropical race 4 54006 OX=1089451 GN=FOIG_00146 PE=3 SV=1;tr|X0HWY0|	Down	2	21	15.305	0.61181	0.0102457
96	X0LER5	ADF-H domain-containing protein	tr|X0LER5|X0LER5_FUSOX Uncharacterized protein OS=Fusarium oxysporum f. sp. vasinfectum 25433 OX=1089449 GN=FOTG_08424 PE=4 SV=1;tr|X0K4M5|X0K4M5_FUSOX Uncharacterized protein OS=Fusarium oxysporum f. sp. cubense tropical race 4 54006 OX=1089451 GN=FOIG_05	Down	2	22.6	15.867	0.612081	0.0164035
97	N1RII5	Proteasome subunit beta	tr|F9F1Z9|F9F1Z9_FUSOF Uncharacterized protein OS=Fusarium oxysporum (strain Fo5176) OX=660025 GN=FOXB_00423 PE=4 SV=1;tr|N4U6Z8|N4U6Z8_FUSC1 Tricalbin-2 OS=Fusarium oxysporum f. sp. cubense (strain race 1) OX=1229664 GN=FOC1_g10013829 PE=4 SV=1;tr|A0A0D2X	Down	4	7.9	201.39	0.614742	0.00304007
98	X0M7N8	Glutamate synthase [NADPH]	tr|X0M7N8|X0M7N8_FUSOX Glutamate synthase [NADPH] OS=Fusarium oxysporum f. sp. vasinfectum 25433 OX=1089449 GN=FOTG_05501 PE=4 SV=1;tr|X0K9L6|X0K9L6_FUSOX Glutamate synthase [NADPH] OS=Fusarium oxysporum f. sp. cubense tropical race 4 54006 OX=1089451 GN=F	Down	11	8.9	233.59	0.62164	0.0129442
99	X0LQ51	V-type proton ATPase subunit a	tr|X0LQ51|X0LQ51_FUSOX V-type proton ATPase subunit a OS=Fusarium oxysporum f. sp. vasinfectum 25433 OX=1089449 GN=FOTG_06268 PE=3 SV=1;tr|X0KSQ2|X0KSQ2_FUSOX V-type proton ATPase subunit a OS=Fusarium oxysporum f. sp. cubense tropical race 4 54006 OX=1089	Down	4	5.8	97.489	0.622415	0.0103556
100	X0KYT3	S-(Hydroxymethyl)glutathione dehydrogenase	tr|X0KYT3|X0KYT3_FUSOX S-(Hydroxymethyl)glutathione dehydrogenase OS=Fusarium oxysporum f. sp. cubense tropical race 4 54006 OX=1089451 GN=FOIG_07327 PE=3 SV=1;tr|X0NK56|X0NK56_FUSOX S-(hydroxymethyl)glutathione dehydrogenase OS=Fusarium oxysporum f. sp. v	Down	6	23.7	35.848	0.627868	0.000492635
101	N4TDB0	Glyco_hydro_63 domain-containing protein	tr|N4TDB0|N4TDB0_FUSC1 Uncharacterized protein OS=Fusarium oxysporum f. sp. cubense (strain race 1) OX=1229664 GN=FOC1_g10016072 PE=4 SV=1;tr|N1R8Q7|N1R8Q7_FUSC4 Uncharacterized protein OS=Fusarium oxysporum f. sp. cubense (strain race 4) OX=1229665 GN=FOC	Down	4	4.8	118.02	0.628694	0.0447614
102	N4U0V6	Protein farnesyltransferase/geranylgeranyltransferase type-1 subunit alpha	tr|N4U0V6|N4U0V6_FUSC1 Protein farnesyltransferase/geranylgeranyltransferase type-1 subunit alpha OS=Fusarium oxysporum f. sp. cubense (strain race 1) OX=1229664 GN=FOC1_g10014614 PE=4 SV=1;tr|X0NNG3|X0NNG3_FUSOX Protein farnesyltransferase/geranylgeranylt	Down	2	4.1	58.837	0.631699	0.0158547
103	N4UEY4	Glutathione peroxidase	tr|N4UEY4|N4UEY4_FUSC1 Glutathione peroxidase OS=Fusarium oxysporum f. sp. cubense (strain race 1) OX=1229664 GN=FOC1_g10014335 PE=3 SV=1;tr|N1S1H0|N1S1H0_FUSC4 Glutathione peroxidase OS=Fusarium oxysporum f. sp. cubense (strain race 4) OX=1229665 GN=FOC4_	Down	2	12.9	19.287	0.632702	0.00154958
104	W9Z0R0	Protein kinase C substrate 80K-H	tr|A0A420QGW0|A0A420QGW0_FUSOX Uncharacterized protein OS=Fusarium oxysporum OX=5507 GN=BFJ70_g17235 PE=4 SV=1;tr|W9Z0R0|W9Z0R0_FUSOX Protein kinase C substrate 80K-H OS=Fusarium oxysporum f. sp. melonis 26406 OX=1089452 GN=FOMG_18338 PE=4 SV=1;tr|F9F842|F	Down	1	3.2	34.679	0.633494	0.00947921
105	N4TW50	Protein lsb5	tr|X0MNC5|X0MNC5_FUSOX Uncharacterized protein OS=Fusarium oxysporum f. sp. vasinfectum 25433 OX=1089449 GN=FOTG_01550 PE=4 SV=1;tr|X0KKT2|X0KKT2_FUSOX Uncharacterized protein OS=Fusarium oxysporum f. sp. cubense tropical race 4 54006 OX=1089451 GN=FOIG_02	Down	2	7.2	39	0.63626	0.0364214
106	X0LEF8	ADP-ribosylation factor	tr|X0LEF8|X0LEF8_FUSOX ADP-ribosylation factor OS=Fusarium oxysporum f. sp. vasinfectum 25433 OX=1089449 GN=FOTG_08732 PE=3 SV=1;tr|X0KQI2|X0KQI2_FUSOX ADP-ribosylation factor OS=Fusarium oxysporum f. sp. cubense tropical race 4 54006 OX=1089451 GN=FOIG_00	Down	10	57.9	20.975	0.636567	0.00389778
107	N4UHT5	General transcriptional corepressor ssn6	tr|N4UHT5|N4UHT5_FUSC1 General transcriptional corepressor ssn6 OS=Fusarium oxysporum f. sp. cubense (strain race 1) OX=1229664 GN=FOC1_g10014159 PE=4 SV=1;tr|N1S1Z8|N1S1Z8_FUSC4 General transcriptional corepressor ssn6 OS=Fusarium oxysporum f. sp. cubense	Down	2	6.3	67.472	0.643603	0.0411134
108	X0MJ10	Oxidoreductase	tr|X0MJ10|X0MJ10_FUSOX Oxidoreductase OS=Fusarium oxysporum f. sp. vasinfectum 25433 OX=1089449 GN=FOTG_02031 PE=4 SV=1;tr|X0IAU9|X0IAU9_FUSOX Oxidoreductase OS=Fusarium oxysporum f. sp. conglutinans race 2 54008 OX=1089457 GN=FOPG_05564 PE=4 SV=1;tr|X0C83	Down	3	11.6	40.196	0.643858	0.00625229
109	A0A0J9UC07	Sorting nexin-41	tr|A0A0D2XD91|A0A0D2XD91_FUSO4 Uncharacterized protein OS=Fusarium oxysporum f. sp. lycopersici (strain 4287 / CBS 123668 / FGSC 9935 / NRRL 34936) OX=426428 PE=4 SV=1;tr|A0A0J9UC07|A0A0J9UC07_FUSO4 Sorting nexin-41 OS=Fusarium oxysporum f. sp. lycopersici	Down	2	4	61.473	0.644997	0.0063501
110	A0A420S8S4	Nudix hydrolase domain-containing protein	tr|A0A420S8S4|A0A420S8S4_FUSOX Uncharacterized protein OS=Fusarium oxysporum OX=5507 GN=BFJ68_g231 PE=4 SV=1;tr|A0A420NCC6|A0A420NCC6_FUSOX Uncharacterized protein OS=Fusarium oxysporum OX=5507 GN=BFJ69_g5913 PE=4 SV=1;tr|A0A3L6NB72|A0A3L6NB72_FUSOX Unchar	Down	1	4.8	23.294	0.645231	0.0232069
111	X0KFG1	Uncharacterized protein	tr|X0KFG1|X0KFG1_FUSOX Uncharacterized protein OS=Fusarium oxysporum f. sp. cubense tropical race 4 54006 OX=1089451 GN=FOIG_11774 PE=4 SV=1;tr|X0J394|X0J394_FUSOX Uncharacterized protein OS=Fusarium oxysporum f. sp. cubense tropical race 4 54006 OX=108945	Down	2	0.6	532.52	0.646169	0.00171935
112	A0A420R7J1	Uncharacterized protein	tr|A0A420R7J1|A0A420R7J1_FUSOX Uncharacterized protein OS=Fusarium oxysporum OX=5507 GN=BFJ68_g7379 PE=4 SV=1;tr|A0A0J9V104|A0A0J9V104_FUSO4 Uncharacterized protein OS=Fusarium oxysporum f. sp. lycopersici (strain 4287 / CBS 123668 / FGSC 9935 / NRRL 34936	Down	3	9	54.549	0.649127	0.000147169
113	X0LVT3	Trehalose 6-phosphate synthase	tr|X0LVT3|X0LVT3_FUSOX Trehalose 6-phosphate synthase OS=Fusarium oxysporum f. sp. vasinfectum 25433 OX=1089449 GN=FOTG_05034 PE=4 SV=1;tr|X0KD31|X0KD31_FUSOX Trehalose 6-phosphate synthase OS=Fusarium oxysporum f. sp. cubense tropical race 4 54006 OX=1089	Down	7	11.6	103.91	0.650069	0.00603748
114	X0J230	Uncharacterized protein	tr|X0J230|X0J230_FUSOX Uncharacterized protein OS=Fusarium oxysporum f. sp. cubense tropical race 4 54006 OX=1089451 GN=FOIG_12194 PE=4 SV=1;tr|N1RTC1|N1RTC1_FUSC4 Uncharacterized protein OS=Fusarium oxysporum f. sp. cubense (strain race 4) OX=1229665 GN=F	Down	1	8.5	164.36	0.65039	0.0396388
115	X0NV16	Glycogen [starch] synthase (EC 2.4.1.11)	tr|X0NV16|X0NV16_FUSOX Glycogen [starch] synthase OS=Fusarium oxysporum f. sp. vasinfectum 25433 OX=1089449 GN=FOTG_00791 PE=3 SV=1;tr|X0J2K7|X0J2K7_FUSOX Glycogen [starch] synthase OS=Fusarium oxysporum f. sp. cubense tropical race 4 54006 OX=1089451 GN=F	Down	10	18.9	80.322	0.650944	0.00750655
116	X0AQJ0	Succinate dehydrogenase (Ubiquinone) flavoprotein subunit	tr|X0AQJ0|X0AQJ0_FUSOX Succinate dehydrogenase (Ubiquinone) flavoprotein subunit OS=Fusarium oxysporum f. sp. melonis 26406 OX=1089452 GN=FOMG_05610 PE=4 SV=1;tr|A0A0J9UBP2|A0A0J9UBP2_FUSO4 Succinate dehydrogenase (Ubiquinone) flavoprotein subunit OS=Fusar	Down	2	4.6	90.296	0.652253	0.0300043
117	N1S5X4	Pore membrane protein of 33 kDa	tr|X0LZT0|X0LZT0_FUSOX Uncharacterized protein OS=Fusarium oxysporum f. sp. vasinfectum 25433 OX=1089449 GN=FOTG_04204 PE=4 SV=1;tr|X0JU47|X0JU47_FUSOX Uncharacterized protein OS=Fusarium oxysporum f. sp. cubense tropical race 4 54006 OX=1089451 GN=FOIG_04	Down	2	9.9	31.434	0.653756	0.000909159
118	X0MGA8	t-SNARE coiled-coil homology domain-containing protein	tr|X0MGA8|X0MGA8_FUSOX Uncharacterized protein OS=Fusarium oxysporum f. sp. vasinfectum 25433 OX=1089449 GN=FOTG_02772 PE=4 SV=1;tr|X0JJC7|X0JJC7_FUSOX Uncharacterized protein OS=Fusarium oxysporum f. sp. cubense tropical race 4 54006 OX=1089451 GN=FOIG_07	Down	2	7.2	35.918	0.654097	0.0184611
119	X0LI69	Histone H2B	tr|X0LI69|X0LI69_FUSOX Histone H2B OS=Fusarium oxysporum f. sp. vasinfectum 25433 OX=1089449 GN=FOTG_07418 PE=3 SV=1;tr|X0KC98|X0KC98_FUSOX Histone H2B OS=Fusarium oxysporum f. sp. cubense tropical race 4 54006 OX=1089451 GN=FOIG_03142 PE=3 SV=1;tr|X0GV28|	Down	5	38	14.791	0.655722	0.000192417
120	X0LLP1	Prostaglandin-endoperoxide synthase 1	tr|X0LLP1|X0LLP1_FUSOX Prostaglandin-endoperoxide synthase 1 OS=Fusarium oxysporum f. sp. vasinfectum 25433 OX=1089449 GN=FOTG_07072 PE=4 SV=1;tr|X0KV16|X0KV16_FUSOX Prostaglandin-endoperoxide synthase 1 OS=Fusarium oxysporum f. sp. cubense tropical race 4	Down	7	10	104.75	0.655957	0.000167931
121	X0LMH5	Pre-mRNA-splicing factor spp42	tr|A0A2H3HHQ5|A0A2H3HHQ5_FUSOX Uncharacterized protein OS=Fusarium oxysporum f. sp. radicis-cucumerinum OX=327505 GN=AU210_008390 PE=4 SV=1;tr|X0LMH5|X0LMH5_FUSOX Pre-mRNA-splicing factor spp42 OS=Fusarium oxysporum f. sp. vasinfectum 25433 OX=1089449 GN=F	Down	7	4.7	270.08	0.658977	0.0155985
122	X0KXY5	O-acetylhomoserine (Thiol)-lyase	tr|F9FU61|F9FU61_FUSOF Uncharacterized protein OS=Fusarium oxysporum (strain Fo5176) OX=660025 GN=FOXB_09942 PE=3 SV=1;tr|X0KXY5|X0KXY5_FUSOX O-acetylhomoserine (Thiol)-lyase OS=Fusarium oxysporum f. sp. vasinfectum 25433 OX=1089449 GN=FOTG_13434 PE=3 SV=1	Down	1	2.6	46.072	0.665993	0.0021103
123	X0KS23	RRM domain-containing protein	tr|X0KS23|X0KS23_FUSOX Uncharacterized protein OS=Fusarium oxysporum f. sp. cubense tropical race 4 54006 OX=1089451 GN=FOIG_01133 PE=4 SV=1;tr|X0CWG5|X0CWG5_FUSOX Uncharacterized protein OS=Fusarium oxysporum f. sp. raphani 54005 OX=1089458 GN=FOQG_09597	Down	1	8.6	16.367	0.666215	0.0407187
124	X0LYI5	Translation initiation factor 5	tr|X0LYI5|X0LYI5_FUSOX Translation initiation factor 5 OS=Fusarium oxysporum f. sp. vasinfectum 25433 OX=1089449 GN=FOTG_03844 PE=4 SV=1;tr|X0KWT8|X0KWT8_FUSOX Translation initiation factor 5 OS=Fusarium oxysporum f. sp. cubense tropical race 4 54006 OX=10	Up	4	12.3	46.887	1.5039	1.38353e-05
125	F9FKJ3	Glycine cleavage system H protein	tr|F9FKJ3|F9FKJ3_FUSOF Glycine cleavage system H protein OS=Fusarium oxysporum (strain Fo5176) OX=660025 GN=FOXB_06922 PE=3 SV=1;tr|X0LJX1|X0LJX1_FUSOX Glycine cleavage system H protein OS=Fusarium oxysporum f. sp. vasinfectum 25433 OX=1089449 GN=FOTG_0728	Up	1	7.7	16.836	1.50516	0.00365198
126	N4USN7	Eukaryotic translation initiation factor 4 gamma	tr|A0A0D2XZP5|A0A0D2XZP5_FUSO4 Uncharacterized protein OS=Fusarium oxysporum f. sp. lycopersici (strain 4287 / CBS 123668 / FGSC 9935 / NRRL 34936) OX=426428 PE=4 SV=1;tr|N4USN7|N4USN7_FUSC1 Eukaryotic translation initiation factor 4 gamma OS=Fusarium oxys	Up	8	6.5	138.99	1.50997	0.00831987
127	X0KE33	2,3-bisphosphoglycerate-independent phosphoglycerate mutase	tr|X0KE33|X0KE33_FUSOX 2,3-bisphosphoglycerate-independent phosphoglycerate mutase OS=Fusarium oxysporum f. sp. cubense tropical race 4 54006 OX=1089451 GN=FOIG_03599 PE=3 SV=1;tr|X0CSA8|X0CSA8_FUSOX 2,3-bisphosphoglycerate-independent phosphoglycerate mut	Up	8	19.1	53.709	1.51389	0.00347714
128	X0LS29	Eukaryotic translation initiation factor 3 subunit D (eIF3d)	tr|X0LS29|X0LS29_FUSOX Eukaryotic translation initiation factor 3 subunit D OS=Fusarium oxysporum f. sp. vasinfectum 25433 OX=1089449 GN=FOTG_05885 PE=3 SV=1;tr|X0KAC8|X0KAC8_FUSOX Eukaryotic translation initiation factor 3 subunit D OS=Fusarium oxysporum	Up	3	6	57.136	1.5156	0.000467833
129	X0NHZ2	50S ribosomal protein L18e	tr|X0NHZ2|X0NHZ2_FUSOX 50S ribosomal protein L18e OS=Fusarium oxysporum f. sp. vasinfectum 25433 OX=1089449 GN=FOTG_02704 PE=4 SV=1;tr|X0KWW1|X0KWW1_FUSOX 50S ribosomal protein L18e OS=Fusarium oxysporum f. sp. cubense tropical race 4 54006 OX=1089451 GN=F	Up	3	16.3	20.691	1.52207	0.0096004
130	X0M3D3	Cysteine desulfurase	tr|X0M3D3|X0M3D3_FUSOX Cysteine desulfurase OS=Fusarium oxysporum f. sp. vasinfectum 25433 OX=1089449 GN=FOTG_02930 PE=3 SV=1;tr|X0JYQ4|X0JYQ4_FUSOX Cysteine desulfurase OS=Fusarium oxysporum f. sp. cubense tropical race 4 54006 OX=1089451 GN=FOIG_07162 PE	Up	6	17.7	54.913	1.52633	0.0141776
131	X0MCU1	Importin N-terminal domain-containing protein	tr|X0MCU1|X0MCU1_FUSOX Uncharacterized protein OS=Fusarium oxysporum f. sp. vasinfectum 25433 OX=1089449 GN=FOTG_00367 PE=4 SV=1;tr|X0K3C2|X0K3C2_FUSOX Uncharacterized protein OS=Fusarium oxysporum f. sp. cubense tropical race 4 54006 OX=1089451 GN=FOIG_02	Up	3	3.4	107.73	1.53024	2.28203e-05
132	X0MPH4	Uncharacterized protein	tr|X0MPH4|X0MPH4_FUSOX Uncharacterized protein OS=Fusarium oxysporum f. sp. vasinfectum 25433 OX=1089449 GN=FOTG_10043 PE=3 SV=1;tr|X0L0B7|X0L0B7_FUSOX Uncharacterized protein OS=Fusarium oxysporum f. sp. cubense tropical race 4 54006 OX=1089451 GN=FOIG_06	Up	6	27.9	33.388	1.53089	0.000304112
133	X0M126	Acetolactate synthase (EC 2.2.1.6)	tr|X0M126|X0M126_FUSOX Acetolactate synthase OS=Fusarium oxysporum f. sp. vasinfectum 25433 OX=1089449 GN=FOTG_06485 PE=3 SV=1;tr|X0L9L8|X0L9L8_FUSOX Acetolactate synthase OS=Fusarium oxysporum f. sp. cubense tropical race 4 54006 OX=1089451 GN=FOIG_04097	Up	6	13.9	74.411	1.5328	0.00929961
134	N1RJD6	Zinc finger protein zpr1	tr|A0A2H3I562|A0A2H3I562_FUSOX Uncharacterized protein OS=Fusarium oxysporum f. sp. radicis-cucumerinum OX=327505 GN=AU210_000447 PE=4 SV=1;tr|N1RJD6|N1RJD6_FUSC4 Zinc finger protein zpr1 OS=Fusarium oxysporum f. sp. cubense (strain race 4) OX=1229665 GN=F	Up	4	11.3	50.252	1.53379	0.00603845
135	F9FLS2	Epimerase domain-containing protein	tr|F9FLS2|F9FLS2_FUSOF Uncharacterized protein OS=Fusarium oxysporum (strain Fo5176) OX=660025 GN=FOXB_07352 PE=4 SV=1;tr|A0A0D2Y400|A0A0D2Y400_FUSO4 Uncharacterized protein OS=Fusarium oxysporum f. sp. lycopersici (strain 4287 / CBS 123668 / FGSC 9935 / N	Up	2	4.9	36.518	1.53427	0.015969
136	A0A2H3H0Y3	Clustered mitochondria protein homolog (Protein TIF31 homolog)	tr|A0A2H3H0Y3|A0A2H3H0Y3_FUSOX Clustered mitochondria protein homolog OS=Fusarium oxysporum f. sp. radicis-cucumerinum OX=327505 GN=CLU1 PE=3 SV=1;tr|X0JIT2|X0JIT2_FUSOX Clustered mitochondria protein homolog OS=Fusarium oxysporum f. sp. cubense tropical r	Up	5	7.6	127.64	1.53591	0.0230935
137	X0LXC2	Translation initiation factor 4E	tr|X0LXC2|X0LXC2_FUSOX Translation initiation factor 4E OS=Fusarium oxysporum f. sp. vasinfectum 25433 OX=1089449 GN=FOTG_04580 PE=3 SV=1;tr|X0JJL3|X0JJL3_FUSOX Translation initiation factor 4E OS=Fusarium oxysporum f. sp. cubense tropical race 4 54006 OX=	Up	1	5.1	28.611	1.53979	0.0104193
138	X0LF43	Glutamyl-tRNA synthetase	tr|X0LF43|X0LF43_FUSOX Glutamyl-tRNA synthetase OS=Fusarium oxysporum f. sp. vasinfectum 25433 OX=1089449 GN=FOTG_12220 PE=3 SV=1;tr|X0JJ96|X0JJ96_FUSOX Glutamyl-tRNA synthetase OS=Fusarium oxysporum f. sp. cubense tropical race 4 54006 OX=1089451 GN=FOIG_	Up	6	10.8	71.204	1.54226	0.00012106
139	A0A3L6NVN9	Succinate dehydrogenase [ubiquinone] flavoprotein subunit, mitochondrial (EC 1.3.5.1)	tr|A0A3L6NVN9|A0A3L6NVN9_FUSOX Succinate dehydrogenase [ubiquinone] flavoprotein subunit, mitochondrial OS=Fusarium oxysporum f. sp. cepae OX=396571 GN=BFJ65_g5071 PE=3 SV=1;tr|A0A2H3H641|A0A2H3H641_FUSOX Succinate dehydrogenase [ubiquinone] flavoprotein s	Up	15	38.9	70.434	1.54423	0.000318055
140	X0LU91	Homoisocitrate dehydrogenase	tr|X0LU91|X0LU91_FUSOX Homoisocitrate dehydrogenase OS=Fusarium oxysporum f. sp. vasinfectum 25433 OX=1089449 GN=FOTG_05550 PE=4 SV=1;tr|X0KNB4|X0KNB4_FUSOX Homoisocitrate dehydrogenase OS=Fusarium oxysporum f. sp. cubense tropical race 4 54006 OX=1089451	Up	10	32.3	38.102	1.5451	7.57101e-08
141	A0A0D2XND5	MRP-S28 domain-containing protein	tr|A0A0D2XND5|A0A0D2XND5_FUSO4 Uncharacterized protein OS=Fusarium oxysporum f. sp. lycopersici (strain 4287 / CBS 123668 / FGSC 9935 / NRRL 34936) OX=426428 GN=FOXG_05465 PE=4 SV=1;tr|A0A420NSS1|A0A420NSS1_FUSOX Uncharacterized protein OS=Fusarium oxyspor	Up	1	4.2	39.062	1.54852	0.024493
142	X0LUN6	Lon protease homolog, mitochondrial (EC 3.4.21.53)	tr|X0LUN6|X0LUN6_FUSOX Lon protease homolog, mitochondrial OS=Fusarium oxysporum f. sp. vasinfectum 25433 OX=1089449 GN=PIM1 PE=3 SV=1;tr|X0JUB1|X0JUB1_FUSOX Lon protease homolog, mitochondrial OS=Fusarium oxysporum f. sp. cubense tropical race 4 54006 OX=	Up	5	6.1	122.76	1.55141	0.00165215
143	X0M1S2	Phosphoribosylformylglycinamidine synthase	tr|A0A0J9UXY9|A0A0J9UXY9_FUSO4 Uncharacterized protein OS=Fusarium oxysporum f. sp. lycopersici (strain 4287 / CBS 123668 / FGSC 9935 / NRRL 34936) OX=426428 GN=FOXG_06129 PE=3 SV=1;tr|X0M1S2|X0M1S2_FUSOX Phosphoribosylformylglycinamidine synthase OS=Fusar	Up	11	13.6	145.68	1.55541	0.000433372
144	N1SAX6	Dol-P-Man:Man(5)GlcNAc(2)-PP-Dol alpha-1,3-mannosyltransferase	tr|N1SAX6|N1SAX6_FUSC4 Dol-P-Man:Man(5)GlcNAc(2)-PP-Dol alpha-1,3-mannosyltransferase OS=Fusarium oxysporum f. sp. cubense (strain race 4) OX=1229665 GN=FOC4_g10000711 PE=4 SV=1;tr|N4UA76|N4UA76_FUSC1 Dol-P-Man:Man(5)GlcNAc(2)-PP-Dol alpha-1,3-mannosyltran	Up	1	5.4	28.026	1.55632	0.0462896
145	X0MM62	Fumarate hydratase, mitochondrial	tr|X0MM62|X0MM62_FUSOX Fumarate hydratase, mitochondrial OS=Fusarium oxysporum f. sp. vasinfectum 25433 OX=1089449 GN=FOTG_01430 PE=3 SV=1;tr|X0K6N4|X0K6N4_FUSOX Fumarate hydratase, mitochondrial OS=Fusarium oxysporum f. sp. cubense tropical race 4 54006 O	Up	9	23.3	56.809	1.56299	3.06302e-05
146	N4UEC0	Serine hydroxymethyltransferase (EC 2.1.2.1)	tr|N4UEC0|N4UEC0_FUSC1 Serine hydroxymethyltransferase OS=Fusarium oxysporum f. sp. cubense (strain race 1) OX=1229664 GN=FOC1_g10014158 PE=3 SV=1;tr|X0LXP8|X0LXP8_FUSOX Serine hydroxymethyltransferase OS=Fusarium oxysporum f. sp. vasinfectum 25433 OX=1089	Up	11	27.6	51.763	1.57213	1.79465e-05
147	A0A420NUN6	Nucleolar protein 56	tr|A0A2H3GL28|A0A2H3GL28_FUSOX Uncharacterized protein OS=Fusarium oxysporum f. sp. radicis-cucumerinum OX=327505 GN=AU210_010932 PE=4 SV=1;tr|A0A420NUN6|A0A420NUN6_FUSOX Nucleolar protein 56 OS=Fusarium oxysporum OX=5507 GN=BFJ69_g2302 PE=4 SV=1;tr|X0LLL5	Up	8	22	52.168	1.57753	0.00239332
148	N4UYR7	NADH-ubiquinone oxidoreductase	tr|N4UYR7|N4UYR7_FUSC1 NADH-ubiquinone oxidoreductase OS=Fusarium oxysporum f. sp. cubense (strain race 1) OX=1229664 GN=FOC1_g10011226 PE=3 SV=1;tr|X0K2N2|X0K2N2_FUSOX NADH-ubiquinone oxidoreductase OS=Fusarium oxysporum f. sp. cubense tropical race 4 540	Up	2	9.9	19.467	1.58242	0.009831
149	A0A2H3TDU7	Related to ochre suppressor tyr-tRNA	tr|A0A0D2XHD2|A0A0D2XHD2_FUSO4 Uncharacterized protein OS=Fusarium oxysporum f. sp. lycopersici (strain 4287 / CBS 123668 / FGSC 9935 / NRRL 34936) OX=426428 PE=4 SV=1;tr|X0NRJ4|X0NRJ4_FUSOX Uncharacterized protein OS=Fusarium oxysporum f. sp. vasinfectum	Up	2	27	7.6047	1.58743	0.0235038
150	X0AA97	ATP-dependent RNA helicase DBP2	tr|X0AA97|X0AA97_FUSOX ATP-dependent RNA helicase DBP2 OS=Fusarium oxysporum f. sp. melonis 26406 OX=1089452 GN=FOMG_13767 PE=3 SV=1;tr|A0A0J9WR07|A0A0J9WR07_FUSO4 ATP-dependent RNA helicase DBP2 OS=Fusarium oxysporum f. sp. lycopersici (strain 4287 / CBS	Up	8	17.2	57.457	1.59668	0.0291622
151	X0MZ70	H/ACA ribonucleoprotein complex subunit	tr|X0MZ70|X0MZ70_FUSOX H/ACA ribonucleoprotein complex subunit OS=Fusarium oxysporum f. sp. vasinfectum 25433 OX=1089449 GN=FOTG_07468 PE=3 SV=1;tr|X0LC07|X0LC07_FUSOX H/ACA ribonucleoprotein complex subunit OS=Fusarium oxysporum f. sp. cubense tropical ra	Up	1	13.4	20.67	1.59898	0.0107939
152	A0A2H3GMK1	Nop domain-containing protein	tr|A0A2H3GMK1|A0A2H3GMK1_FUSOX Uncharacterized protein OS=Fusarium oxysporum f. sp. radicis-cucumerinum OX=327505 GN=AU210_010891 PE=4 SV=1;tr|X0LLN9|X0LLN9_FUSOX Uncharacterized protein OS=Fusarium oxysporum f. sp. vasinfectum 25433 OX=1089449 GN=FOTG_069	Up	6	13	62.931	1.59925	0.00147324
153	W9K0C2	HABP4_PAI-RBP1 domain-containing protein	tr|X0A7Z2|X0A7Z2_FUSOX Uncharacterized protein OS=Fusarium oxysporum f. sp. melonis 26406 OX=1089452 GN=FOMG_06938 PE=4 SV=1;tr|A0A0J9UWB7|A0A0J9UWB7_FUSO4 Uncharacterized protein OS=Fusarium oxysporum f. sp. lycopersici (strain 4287 / CBS 123668 / FGSC 99	Up	2	45.7	10.585	1.61027	0.00140058
154	N4UUM4	Cullin-1	tr|A0A0D2XQS4|A0A0D2XQS4_FUSO4 Uncharacterized protein OS=Fusarium oxysporum f. sp. lycopersici (strain 4287 / CBS 123668 / FGSC 9935 / NRRL 34936) OX=426428 PE=3 SV=1;tr|N4UUM4|N4UUM4_FUSC1 Cullin-1 OS=Fusarium oxysporum f. sp. cubense (strain race 1) OX=	Up	7	12.8	84.799	1.62186	0.00796164
155	N4UC70	D-lactate dehydrogenase	tr|N4UC70|N4UC70_FUSC1 D-lactate dehydrogenase OS=Fusarium oxysporum f. sp. cubense (strain race 1) OX=1229664 GN=FOC1_g10010155 PE=3 SV=1;tr|X0LHX4|X0LHX4_FUSOX D-lactate dehydrogenase OS=Fusarium oxysporum f. sp. vasinfectum 25433 OX=1089449 GN=FOTG_0794	Up	1	4.2	36.513	1.62714	0.0130123
156	X0LV79	Proteasome subunit alpha type (EC 3.4.25.1)	tr|X0LV79|X0LV79_FUSOX Proteasome subunit alpha type OS=Fusarium oxysporum f. sp. vasinfectum 25433 OX=1089449 GN=FOTG_08097 PE=3 SV=1;tr|X0JY00|X0JY00_FUSOX Proteasome subunit alpha type OS=Fusarium oxysporum f. sp. cubense tropical race 4 54006 OX=108945	Up	5	18.8	30.229	1.64322	0.0180345
157	X0LPW0	Carbamoyl-phosphate synthase arginine-specific large chain	tr|X0LPW0|X0LPW0_FUSOX Carbamoyl-phosphate synthase arginine-specific large chain OS=Fusarium oxysporum f. sp. cubense tropical race 4 54006 OX=1089451 GN=FOIG_00645 PE=4 SV=1;tr|N1RAR7|N1RAR7_FUSC4 Carbamoyl-phosphate synthase arginine-specific large chai	Up	19	21.5	128.96	1.64597	6.21823e-05
158	X0BXH3	Histone chaperone	tr|A0A2H3I313|A0A2H3I313_FUSOX Uncharacterized protein OS=Fusarium oxysporum f. sp. radicis-cucumerinum OX=327505 GN=AU210_001253 PE=4 SV=1;tr|F9FT61|F9FT61_FUSOF Uncharacterized protein (Fragment) OS=Fusarium oxysporum (strain Fo5176) OX=660025 GN=FOXB_09	Up	3	17.3	22.856	1.64785	0.00118832
159	X0MEC5	Carbamoyl-phosphate synthase arginine-specific small chain, mitochondrial	tr|X0MEC5|X0MEC5_FUSOX Carbamoyl-phosphate synthase arginine-specific small chain, mitochondrial OS=Fusarium oxysporum f. sp. vasinfectum 25433 OX=1089449 GN=FOTG_03541 PE=3 SV=1;tr|X0K2E5|X0K2E5_FUSOX Carbamoyl-phosphate synthase arginine-specific small c	Up	4	13.8	49.174	1.65082	0.00165057
160	A0A0D2XC47	Aspartokinase (EC 2.7.2.4)	tr|A0A0D2XC47|A0A0D2XC47_FUSO4 Aspartokinase OS=Fusarium oxysporum f. sp. lycopersici (strain 4287 / CBS 123668 / FGSC 9935 / NRRL 34936) OX=426428 PE=3 SV=1;tr|X0MC43|X0MC43_FUSOX Aspartokinase OS=Fusarium oxysporum f. sp. vasinfectum 25433 OX=1089449 GN=	Up	4	17.6	45.628	1.65957	0.0480999
161	X0LC66	50S ribosomal protein L21e	tr|A0A2H3H0B5|A0A2H3H0B5_FUSOX Uncharacterized protein OS=Fusarium oxysporum f. sp. radicis-cucumerinum OX=327505 GN=AU210_009664 PE=4 SV=1;tr|X0LC66|X0LC66_FUSOX 50S ribosomal protein L21e OS=Fusarium oxysporum f. sp. vasinfectum 25433 OX=1089449 GN=FOTG_	Up	3	22	13.937	1.66053	0.0105132
162	A0A0D2XMV6	Replication protein A subunit	tr|A0A0D2XMV6|A0A0D2XMV6_FUSO4 Replication protein A subunit OS=Fusarium oxysporum f. sp. lycopersici (strain 4287 / CBS 123668 / FGSC 9935 / NRRL 34936) OX=426428 PE=3 SV=1;tr|A0A420R6F1|A0A420R6F1_FUSOX Replication factor A protein 1 OS=Fusarium oxysporu	Up	2	5.1	61.213	1.68054	0.00116533
163	X0NMZ6	60S ribosomal protein L27-A	tr|X0NMZ6|X0NMZ6_FUSOX 60S ribosomal protein L27-A OS=Fusarium oxysporum f. sp. vasinfectum 25433 OX=1089449 GN=FOTG_02463 PE=4 SV=1;tr|X0KEA6|X0KEA6_FUSOX 60S ribosomal protein L27-A OS=Fusarium oxysporum f. sp. cubense tropical race 4 54006 OX=1089451 GN	Up	3	34.1	15.705	1.68828	0.0100943
164	X0NKJ9	Homoserine kinase	tr|X0NKJ9|X0NKJ9_FUSOX Homoserine kinase OS=Fusarium oxysporum f. sp. vasinfectum 25433 OX=1089449 GN=FOTG_03199 PE=3 SV=1;tr|X0JLD4|X0JLD4_FUSOX Homoserine kinase OS=Fusarium oxysporum f. sp. cubense tropical race 4 54006 OX=1089451 GN=FOIG_07410 PE=3 SV=	Up	6	27.2	38.58	1.69741	5.09163e-05
165	X0MMT6	Nitrite reductase [NAD(P)H]	tr|X0MMT6|X0MMT6_FUSOX Nitrite reductase [NAD(P)H] OS=Fusarium oxysporum f. sp. vasinfectum 25433 OX=1089449 GN=FOTG_01557 PE=4 SV=1;tr|X0K7B9|X0K7B9_FUSOX Nitrite reductase [NAD(P)H] OS=Fusarium oxysporum f. sp. cubense tropical race 4 54006 OX=1089451 GN	Up	3	3	111.35	1.71828	0.0104322
166	A0A2H3HDY4	FACT complex subunit POB3	tr|A0A2H3HDY4|A0A2H3HDY4_FUSOX FACT complex subunit POB3 OS=Fusarium oxysporum f. sp. radicis-cucumerinum OX=327505 GN=AU210_008371 PE=3 SV=1;tr|X0LD68|X0LD68_FUSOX FACT complex subunit POB3 OS=Fusarium oxysporum f. sp. vasinfectum 25433 OX=1089449 GN=FOTG	Up	2	7.8	59.837	1.72705	0.00300992
167	A0A0D2XQF7	Uncharacterized protein	tr|A0A0D2XQF7|A0A0D2XQF7_FUSO4 Uncharacterized protein OS=Fusarium oxysporum f. sp. lycopersici (strain 4287 / CBS 123668 / FGSC 9935 / NRRL 34936) OX=426428 PE=4 SV=1;tr|A0A2H3HLU3|A0A2H3HLU3_FUSOX Uncharacterized protein OS=Fusarium oxysporum f. sp. radi	Up	2	3.4	78.018	1.72756	0.0333418
168	X0MHV9	Methionine aminopeptidase 2 (MAP 2) (MetAP 2) (EC 3.4.11.18) (Peptidase M)	tr|X0MHV9|X0MHV9_FUSOX Methionine aminopeptidase 2 OS=Fusarium oxysporum f. sp. vasinfectum 25433 OX=1089449 GN=FOTG_03244 PE=3 SV=1;tr|X0JPZ5|X0JPZ5_FUSOX Methionine aminopeptidase 2 OS=Fusarium oxysporum f. sp. cubense tropical race 4 54006 OX=1089451 GN	Up	3	6.6	48.587	1.73143	8.13793e-05
169	X0MCR2	40S ribosomal protein S29	tr|X0MCR2|X0MCR2_FUSOX 40S ribosomal protein S29 OS=Fusarium oxysporum f. sp. vasinfectum 25433 OX=1089449 GN=FOTG_00354 PE=4 SV=1;tr|X0I046|X0I046_FUSOX 40S ribosomal protein S29 OS=Fusarium oxysporum f. sp. conglutinans race 2 54008 OX=1089457 GN=FOPG_04	Up	4	33.9	6.6927	1.7317	0.000991122
170	N4TI67	Ubiquitin-60S ribosomal protein L40 (Fragment)	tr|N4TI67|N4TI67_FUSC1 Ubiquitin-60S ribosomal protein L40 (Fragment) OS=Fusarium oxysporum f. sp. cubense (strain race 1) OX=1229664 GN=FOC1_g10006717 PE=4 SV=1;tr|N1RQP7|N1RQP7_FUSC4 Ubiquitin-60S ribosomal protein L40 (Fragment) OS=Fusarium oxysporum f.	Up	1	38.4	14.224	1.73764	0.000702402
171	X0LTL0	Inosine-5'-monophosphate dehydrogenase (IMP dehydrogenase) (IMPD) (IMPDH) (EC 1.1.1.205)	tr|X0LTL0|X0LTL0_FUSOX Inosine-5-monophosphate dehydrogenase OS=Fusarium oxysporum f. sp. cubense tropical race 4 54006 OX=1089451 GN=FOIG_01367 PE=3 SV=1;tr|X0LQD1|X0LQD1_FUSOX Inosine-5-monophosphate dehydrogenase OS=Fusarium oxysporum f. sp. vasinfect	Up	8	23.5	49.91	1.76101	7.38726e-05
172	X0MCY0	Uncharacterized protein	tr|X0MCY0|X0MCY0_FUSOX Uncharacterized protein OS=Fusarium oxysporum f. sp. vasinfectum 25433 OX=1089449 GN=FOTG_00396 PE=3 SV=1;tr|X0K3P3|X0K3P3_FUSOX Uncharacterized protein OS=Fusarium oxysporum f. sp. cubense tropical race 4 54006 OX=1089451 GN=FOIG_02	Up	2	7.4	29.219	1.76305	0.0252038
173	A0A420QR46	Trehalose phosphorylase	tr|A0A420QR46|A0A420QR46_FUSOX Trehalose phosphorylase OS=Fusarium oxysporum OX=5507 GN=BFJ68_g9987 PE=4 SV=1;tr|X0L7F6|X0L7F6_FUSOX Uncharacterized protein OS=Fusarium oxysporum f. sp. vasinfectum 25433 OX=1089449 GN=FOTG_10381 PE=4 SV=1;tr|X0JY92|X0JY92_	Up	7	16.9	75.021	1.77226	0.000423733
174	A0A2H3T7Z9	Probable hydroxyacylglutathione hydrolase	tr|A0A2H3T7Z9|A0A2H3T7Z9_FUSOX Probable hydroxyacylglutathione hydrolase OS=Fusarium oxysporum OX=5507 GN=FRV6_07912 PE=4 SV=1;tr|A0A0D2XCM9|A0A0D2XCM9_FUSO4 Uncharacterized protein OS=Fusarium oxysporum f. sp. lycopersici (strain 4287 / CBS 123668 / FGSC	Up	1	6.4	26.181	1.78731	0.0127131
175	A0A2H3TGC0	Uncharacterized protein	tr|A0A2H3TGC0|A0A2H3TGC0_FUSOX Uncharacterized protein OS=Fusarium oxysporum OX=5507 GN=FRV6_11784 PE=4 SV=1	Up	1	8.3	21.907	1.80842	0.00507388
176	X0M397	Imidazole glycerol phosphate synthase hisHF [Includes: Glutaminase (EC 3.5.1.2); Cyclase]	tr|X0M397|X0M397_FUSOX Imidazole glycerol phosphate synthase hisHF OS=Fusarium oxysporum f. sp. vasinfectum 25433 OX=1089449 GN=FOTG_02957 PE=3 SV=1;tr|X0JZ62|X0JZ62_FUSOX Imidazole glycerol phosphate synthase hisHF OS=Fusarium oxysporum f. sp. cubense tro	Up	4	9	59.713	1.81404	0.000193813
177	X0MLC6	Acetyl-CoA hydrolase	tr|X0MLC6|X0MLC6_FUSOX Acetyl-CoA hydrolase OS=Fusarium oxysporum f. sp. vasinfectum 25433 OX=1089449 GN=FOTG_01233 PE=4 SV=1;tr|X0LJR2|X0LJR2_FUSOX Acetyl-CoA hydrolase OS=Fusarium oxysporum f. sp. cubense tropical race 4 54006 OX=1089451 GN=FOIG_01894 PE	Up	10	18.1	57.812	1.81664	0.000117174
178	X0LD95	Oxidoreductase	tr|X0LD95|X0LD95_FUSOX Oxidoreductase OS=Fusarium oxysporum f. sp. vasinfectum 25433 OX=1089449 GN=FOTG_08843 PE=4 SV=1;tr|X0JAH8|X0JAH8_FUSOX Oxidoreductase OS=Fusarium oxysporum f. sp. cubense tropical race 4 54006 OX=1089451 GN=FOIG_13752 PE=4 SV=1;tr|X	Up	2	6.8	28.425	1.82278	0.000256591
179	A0A2H3TCH6	Probable elongation factor 2	tr|A0A2H3TCH6|A0A2H3TCH6_FUSOX Probable elongation factor 2 OS=Fusarium oxysporum OX=5507 GN=FRV6_09502 PE=4 SV=1	Up	1	41.1	90.618	1.83512	0.00151375
180	X0LLQ0	PHB domain-containing protein	tr|X0LLQ0|X0LLQ0_FUSOX Uncharacterized protein OS=Fusarium oxysporum f. sp. vasinfectum 25433 OX=1089449 GN=FOTG_06999 PE=4 SV=1;tr|X0JWG8|X0JWG8_FUSOX Uncharacterized protein OS=Fusarium oxysporum f. sp. cubense tropical race 4 54006 OX=1089451 GN=FOIG_07	Up	3	17.1	32.538	1.86196	0.000416007
181	X0NAY4	Uncharacterized protein	tr|X0NAY4|X0NAY4_FUSOX Uncharacterized protein OS=Fusarium oxysporum f. sp. vasinfectum 25433 OX=1089449 GN=FOTG_04897 PE=3 SV=1;tr|X0JFL1|X0JFL1_FUSOX Uncharacterized protein OS=Fusarium oxysporum f. sp. cubense tropical race 4 54006 OX=1089451 GN=FOIG_08	Up	2	3.4	74.121	1.86774	0.00229862
182	N4U2Z2	Phosphoglycerate kinase (EC 2.7.2.3)	tr|N4U2Z2|N4U2Z2_FUSC1 Phosphoglycerate kinase OS=Fusarium oxysporum f. sp. cubense (strain race 1) OX=1229664 GN=FOC1_g10003404 PE=3 SV=1;tr|N1RGQ4|N1RGQ4_FUSC4 Phosphoglycerate kinase OS=Fusarium oxysporum f. sp. cubense (strain race 4) OX=1229665 GN=FOC	Up	14	38.3	44.691	2.00466	6.02105e-05
183	X0NLS8	Aminotran_1_2 domain-containing protein	tr|X0NLS8|X0NLS8_FUSOX Uncharacterized protein OS=Fusarium oxysporum f. sp. vasinfectum 25433 OX=1089449 GN=FOTG_02223 PE=4 SV=1;tr|X0KD99|X0KD99_FUSOX Uncharacterized protein OS=Fusarium oxysporum f. sp. cubense tropical race 4 54006 OX=1089451 GN=FOIG_03	Up	3	7.2	46.907	2.02237	0.000188223
184	X0KBQ5	FK506-binding protein (EC 5.2.1.8)	tr|X0KBQ5|X0KBQ5_FUSOX FK506-binding protein OS=Fusarium oxysporum f. sp. cubense tropical race 4 54006 OX=1089451 GN=FOIG_00820 PE=3 SV=1;tr|X0LQK6|X0LQK6_FUSOX FK506-binding protein OS=Fusarium oxysporum f. sp. vasinfectum 25433 OX=1089449 GN=FOTG_05590	Up	2	5.8	50.294	2.03746	0.00184194
185	X0MA59	Aspartate-semialdehyde dehydrogenase	tr|X0MA59|X0MA59_FUSOX Aspartate-semialdehyde dehydrogenase OS=Fusarium oxysporum f. sp. vasinfectum 25433 OX=1089449 GN=FOTG_01681 PE=4 SV=1;tr|X0K7U2|X0K7U2_FUSOX Aspartate-semialdehyde dehydrogenase OS=Fusarium oxysporum f. sp. cubense tropical race 4 5	Up	3	13.2	39.108	2.0923	0.000357131
186	X0NVF7	Enoyl-CoA hydratase	tr|X0NVF7|X0NVF7_FUSOX Enoyl-CoA hydratase OS=Fusarium oxysporum f. sp. vasinfectum 25433 OX=1089449 GN=FOTG_00921 PE=3 SV=1;tr|X0L5K2|X0L5K2_FUSOX Enoyl-CoA hydratase OS=Fusarium oxysporum f. sp. cubense tropical race 4 54006 OX=1089451 GN=FOIG_05677 PE=3	Up	1	3.8	31.481	2.10954	0.00919993
187	A0A420Q5S4	Aspartate aminotransferase	tr|A0A420Q5S4|A0A420Q5S4_FUSOX Aspartate aminotransferase OS=Fusarium oxysporum OX=5507 GN=BFJ68_g12951 PE=4 SV=1;tr|A0A420MX13|A0A420MX13_FUSOX Aspartate aminotransferase OS=Fusarium oxysporum OX=5507 GN=BFJ69_g9992 PE=4 SV=1;tr|A0A3L6NBM6|A0A3L6NBM6_FUSO	Up	15	45.7	43.096	2.14988	0.00010352
188	X0M8E0	Pribosyltran domain-containing protein	tr|X0M8E0|X0M8E0_FUSOX Uncharacterized protein OS=Fusarium oxysporum f. sp. vasinfectum 25433 OX=1089449 GN=FOTG_01242 PE=4 SV=1;tr|X0KJG0|X0KJG0_FUSOX Uncharacterized protein OS=Fusarium oxysporum f. sp. cubense tropical race 4 54006 OX=1089451 GN=FOIG_01	Up	3	15.5	22.974	2.17859	0.00354866
189	W9ZWK7	5-oxoprolinase (ATP-hydrolysing)	tr|W9ZWK7|W9ZWK7_FUSOX 5-oxoprolinase (ATP-hydrolysing) OS=Fusarium oxysporum f. sp. melonis 26406 OX=1089452 GN=FOMG_11578 PE=4 SV=1;tr|A0A0D2XP34|A0A0D2XP34_FUSO4 5-oxoprolinase (ATP-hydrolysing) OS=Fusarium oxysporum f. sp. lycopersici (strain 4287 / CB	Up	19	23.5	140.63	2.18687	2.97704e-06
190	X0M8U7	Superoxide dismutase [Cu-Zn] (EC 1.15.1.1)	tr|X0M8U7|X0M8U7_FUSOX Superoxide dismutase [Cu-Zn] OS=Fusarium oxysporum f. sp. vasinfectum 25433 OX=1089449 GN=FOTG_01421 PE=3 SV=1;tr|X0LKG9|X0LKG9_FUSOX Superoxide dismutase [Cu-Zn] OS=Fusarium oxysporum f. sp. cubense tropical race 4 54006 OX=1089451	Up	2	14.9	15.962	2.34422	0.000109726
191	X0BFT0	ATPase	tr|X0BFT0|X0BFT0_FUSOX ATPase OS=Fusarium oxysporum f. sp. raphani 54005 OX=1089458 GN=FOQG_17958 PE=3 SV=1;tr|W9NKT5|W9NKT5_FUSOX ATPase OS=Fusarium oxysporum f. sp. pisi HDV247 OX=1080344 GN=FOVG_19890 PE=3 SV=1;tr|X0J450|X0J450_FUSOX ATPase OS=Fusarium	Up	1	2.5	87.576	2.39129	0.000394842
192	X0M6D9	Alcohol dehydrogenase (NADP+)	tr|X0M6D9|X0M6D9_FUSOX Alcohol dehydrogenase (NADP+) OS=Fusarium oxysporum f. sp. vasinfectum 25433 OX=1089449 GN=FOTG_05195 PE=3 SV=1;tr|X0KLV6|X0KLV6_FUSOX Alcohol dehydrogenase (NADP+) OS=Fusarium oxysporum f. sp. cubense tropical race 4 54006 OX=108945	Up	1	2.8	39.307	2.45729	0.0012906
193	X0KLN6	3'(2'),5'-bisphosphate nucleotidase	tr|X0KLN6|X0KLN6_FUSOX 3(2),5-bisphosphate nucleotidase OS=Fusarium oxysporum f. sp. cubense tropical race 4 54006 OX=1089451 GN=FOIG_00015 PE=4 SV=1;tr|W9L2K4|W9L2K4_FUSOX 3(2),5-bisphosphate nucleotidase OS=Fusarium oxysporum Fo47 OX=660027 GN=FOZG	Up	1	4.3	37.819	2.47124	2.96984e-05
194	A0A420RA77	Peptidyl-prolyl cis-trans isomerase	tr|A0A420RA77|A0A420RA77_FUSOX Uncharacterized protein OS=Fusarium oxysporum OX=5507 GN=BFJ68_g6754 PE=4 SV=1;tr|A0A3L6P6P5|A0A3L6P6P5_FUSOX Peptidyl-prolyl cis-trans isomerase OS=Fusarium oxysporum f. sp. cepae OX=396571 GN=BFJ65_g1117 PE=3 SV=1;tr|A0A0D2	Up	1	7.8	19.66	2.48967	1.17532e-05
195	X0MCQ4	Malate dehydrogenase (Oxaloacetate-decarboxylating)(NADP+)	tr|X0MCQ4|X0MCQ4_FUSOX Malate dehydrogenase (Oxaloacetate-decarboxylating)(NADP+) OS=Fusarium oxysporum f. sp. vasinfectum 25433 OX=1089449 GN=FOTG_00346 PE=4 SV=1;tr|X0KH47|X0KH47_FUSOX Malate dehydrogenase (Oxaloacetate-decarboxylating)(NADP+) OS=Fusariu	Up	9	18.9	68.8	2.6874	1.97825e-05
196	X0L8W7	Chitin synthase	tr|X0L8W7|X0L8W7_FUSOX Chitin synthase OS=Fusarium oxysporum f. sp. vasinfectum 25433 OX=1089449 GN=FOTG_09936 PE=4 SV=1;tr|X0K1Q4|X0K1Q4_FUSOX Chitin synthase OS=Fusarium oxysporum f. sp. cubense tropical race 4 54006 OX=1089451 GN=FOIG_06735 PE=4 SV=1;tr	Up	2	1.7	147.33	2.84887	0.0132515
197	X0LZS6	CRAL-TRIO domain-containing protein	tr|X0LZS6|X0LZS6_FUSOX Uncharacterized protein OS=Fusarium oxysporum f. sp. vasinfectum 25433 OX=1089449 GN=FOTG_04198 PE=4 SV=1;tr|X0JTX6|X0JTX6_FUSOX Uncharacterized protein OS=Fusarium oxysporum f. sp. cubense tropical race 4 54006 OX=1089451 GN=FOIG_04	Up	1	5	49.363	3.25669	0.00108039
198	X0MYQ1	Replication factor A2	tr|X0MYQ1|X0MYQ1_FUSOX Replication factor A2 OS=Fusarium oxysporum f. sp. vasinfectum 25433 OX=1089449 GN=FOTG_07905 PE=4 SV=1;tr|X0KUE7|X0KUE7_FUSOX Replication factor A2 OS=Fusarium oxysporum f. sp. cubense tropical race 4 54006 OX=1089451 GN=FOIG_08321	Up	1	4.7	29.464	3.70686	0.00687678
199	X0MPK4	Phosphoenolpyruvate carboxykinase	tr|X0MPK4|X0MPK4_FUSOX Phosphoenolpyruvate carboxykinase OS=Fusarium oxysporum f. sp. vasinfectum 25433 OX=1089449 GN=FOTG_01816 PE=3 SV=1;tr|X0IYI6|X0IYI6_FUSOX Phosphoenolpyruvate carboxykinase OS=Fusarium oxysporum f. sp. cubense tropical race 4 54006 O	Up	11	19.7	65.385	4.29282	1.08396e-05
200	X0LHI3	Uncharacterized protein	tr|X0LHI3|X0LHI3_FUSOX Uncharacterized protein OS=Fusarium oxysporum f. sp. vasinfectum 25433 OX=1089449 GN=FOTG_07777 PE=4 SV=1;tr|X0J3I2|X0J3I2_FUSOX Uncharacterized protein OS=Fusarium oxysporum f. sp. cubense tropical race 4 54006 OX=1089451 GN=FOIG_11	Up	1	23.7	9.6217	6.36437	7.30645e-05
201	X0N972	NAD(P)H-dependent D-xylose reductase xyl1	tr|X0N972|X0N972_FUSOX NAD(P)H-dependent D-xylose reductase xyl1 OS=Fusarium oxysporum f. sp. vasinfectum 25433 OX=1089449 GN=FOTG_05393 PE=4 SV=1;tr|X0K8V0|X0K8V0_FUSOX NAD(P)H-dependent D-xylose reductase xyl1 OS=Fusarium oxysporum f. sp. cubense tropica	Up	3	11.8	36.324	8.26986	1.50175e-06
202	N1RYU7	Putative AC9 transposase	tr|N1RYU7|N1RYU7_FUSC4 Putative AC9 transposase OS=Fusarium oxysporum f. sp. cubense (strain race 4) OX=1229665 GN=FOC4_g10000437 PE=4 SV=1;tr|A0A420MQQ0|A0A420MQQ0_FUSOX Uncharacterized protein (Fragment) OS=Fusarium oxysporum OX=5507 GN=BFJ68_g18392 PE=4	Up	1	2.3	35.094	13.7417	0.0373991
203	W9JA46	ATPase	tr|W9JA46|W9JA46_FUSOX ATPase OS=Fusarium oxysporum Fo47 OX=660027 GN=FOZG_17370 PE=3 SV=1;tr|A0A420SL60|A0A420SL60_FUSOX ABC transporter CDR4 OS=Fusarium oxysporum OX=5507 GN=BFJ70_g10292 PE=4 SV=1;tr|A0A420NEV1|A0A420NEV1_FUSOX ABC transporter CDR4 OS=Fu	Up	6	7.1	163.84	271.212	6.47246e-06
