# Supplementary material for: Quantitative proteomics reveals the antifungal effect of canthin-6-one isolated from Ailanthus altissima against Fusarium oxysporum f. sp. cucumerinum in vitro
Source: PLoS One. 2021 Apr 23;16(4):e0250712. doi: 10.1371/journal.pone.0250712 (PMC8064541; doi:10.1371/journal.pone.0250712)
Supplement: S2 Table — (XLSX) [file pone.0250712.s006.xlsx]

## Sheet: biological process
maxLevel	levels	GO_Name	GO_ID	Pvalue	Pvalue_adjusted	PAS_Value	PAS_Zscore	max_zscore	min_zscore	Genes	Count	Pop_Hit	List_Total	Background_Genes	URL	PATHS
4	4	organic acid metabolic process	GO:0006082	1.17e-10	1.25e-07	0	0	0	0	FPSE_09019|1;FPSE_01836|1;FPSE_04407|1;FPSE_06921|1;FPSE_09384|1;FPSE_04172|1;FPSE_01674|1;FPSE_09544|1;FPSE_07697|1;FPSE_05674|1;FPSE_05758|1;FPSE_08961|1;FPSE_03662|1;FPSE_03607|1;FPSE_03673|1;FPSE_03883|1;FPSE_00508|1;FPSE_00925|1;FPSE_00774|1;FPSE_01006|1;FPSE_02541|1;MRI1|1;FPSE_07127|1;FPSE_06490|1;FPSE_08520|1;FPSE_08564|1;FPSE_00146|1;FPSE_00136|1;FPSE_09041|1;FPSE_01319|1;FPSE_06013|1;FP…	36	387	175	6153	http://www.ebi.ac.uk/QuickGO/GTerm?id=GO:0006082	[]
5	5	oxoacid metabolic process	GO:0043436	3.4e-10	1.82e-07	0	0	0	0	FPSE_09019|1;FPSE_01836|1;FPSE_04407|1;FPSE_06921|1;FPSE_09384|1;FPSE_04172|1;FPSE_01674|1;FPSE_09544|1;FPSE_07697|1;FPSE_05674|1;FPSE_05758|1;FPSE_08961|1;FPSE_03662|1;FPSE_03607|1;FPSE_03673|1;FPSE_03883|1;FPSE_00508|1;FPSE_00925|1;FPSE_00774|1;FPSE_01006|1;FPSE_02541|1;MRI1|1;FPSE_07127|1;FPSE_06490|1;FPSE_08520|1;FPSE_08564|1;FPSE_00136|1;FPSE_09041|1;FPSE_01319|1;FPSE_06013|1;FPSE_08538|1;FP…	35	382	175	6153	http://www.ebi.ac.uk/QuickGO/GTerm?id=GO:0043436	[]
4	4	small molecule metabolic process	GO:0044281	2.26e-09	7.34e-07	0	0	0	0	FPSE_09019|1;FPSE_01836|1;FPSE_04407|1;FPSE_11638|1;FPSE_01259|1;FPSE_06921|1;FPSE_09384|1;FPSE_04172|1;FPSE_01674|1;FPSE_09544|1;FPSE_07697|1;FPSE_05674|1;FPSE_05758|1;FPSE_08961|1;FPSE_03662|1;FPSE_03607|1;FPSE_03673|1;FPSE_03883|1;FPSE_00508|1;FPSE_03903|1;FPSE_00925|1;FPSE_01597|1;FPSE_00774|1;FPSE_00953|1;FPSE_01006|1;FPSE_02541|1;MRI1|1;FPSE_07127|1;FPSE_06490|1;FPSE_03539|1;AAH1|1;FPSE_085…	46	651	175	6153	http://www.ebi.ac.uk/QuickGO/GTerm?id=GO:0044281	[]
6	6	carboxylic acid metabolic process	GO:0019752	2.75e-09	7.34e-07	0	0	0	0	FPSE_01836|1;FPSE_06921|1;FPSE_09384|1;FPSE_04172|1;FPSE_01674|1;FPSE_09544|1;FPSE_07697|1;FPSE_05674|1;FPSE_05758|1;FPSE_08961|1;FPSE_03662|1;FPSE_03607|1;FPSE_03673|1;FPSE_03883|1;FPSE_00508|1;FPSE_00925|1;FPSE_00774|1;FPSE_01006|1;FPSE_02541|1;MRI1|1;FPSE_07127|1;FPSE_06490|1;FPSE_08520|1;FPSE_08564|1;FPSE_00136|1;FPSE_09041|1;FPSE_01319|1;FPSE_06013|1;FPSE_08538|1;FPSE_05285|1;FPSE_03192|1;FP…	33	372	175	6153	http://www.ebi.ac.uk/QuickGO/GTerm?id=GO:0019752	[]
4	4	organonitrogen compound metabolic process	GO:1901564	6.74e-09	1.44e-06	0	0	0	0	FPSE_03350|1;FPSE_01836|1;FPSE_11638|1;FPSE_01259|1;FPSE_04365|1;FPSE_06921|1;FPSE_09439|1;FPSE_09384|1;FPSE_03202|1;FPSE_04111|1;FPSE_05674|1;FPSE_05758|1;FPSE_08961|1;FPSE_08217|1;FPSE_06055|1;FPSE_03662|1;FPSE_03607|1;FPSE_03673|1;FPSE_03883|1;FPSE_00508|1;FPSE_03903|1;FPSE_03854|1;FPSE_00925|1;FPSE_01597|1;FPSE_02974|1;FPSE_02933|1;FPSE_00774|1;FPSE_01006|1;MRI1|1;FPSE_04922|1;FPSE_07127|1;FP…	50	770	175	6153	http://www.ebi.ac.uk/QuickGO/GTerm?id=GO:1901564	[]
5	5	alpha-amino acid metabolic process	GO:1901605	1.2e-08	2.13e-06	0	0	0	0	FPSE_01836|1;FPSE_06921|1;FPSE_09384|1;FPSE_05674|1;FPSE_05758|1;FPSE_08961|1;FPSE_03662|1;FPSE_03607|1;FPSE_03883|1;FPSE_00508|1;FPSE_00925|1;FPSE_00774|1;FPSE_01006|1;MRI1|1;FPSE_07127|1;FPSE_08520|1;FPSE_08564|1;FPSE_00136|1;FPSE_09041|1;FPSE_08538|1	20	156	175	6153	http://www.ebi.ac.uk/QuickGO/GTerm?id=GO:1901605	[]
6	6	serine family amino acid metabolic process	GO:0009069	3.59e-08	5.14e-06	0	0	0	0	FPSE_01836|1;FPSE_09384|1;FPSE_05758|1;FPSE_08961|1;FPSE_03662|1;FPSE_00508|1;FPSE_01006|1;MRI1|1;FPSE_07127|1;FPSE_08538|1	10	36	175	6153	http://www.ebi.ac.uk/QuickGO/GTerm?id=GO:0009069	[]
6	6	carboxylic acid biosynthetic process	GO:0046394	4.33e-08	5.14e-06	0	0	0	0	FPSE_01836|1;FPSE_06921|1;FPSE_09384|1;FPSE_01674|1;FPSE_05674|1;FPSE_05758|1;FPSE_03662|1;FPSE_03607|1;FPSE_03883|1;FPSE_00925|1;FPSE_00774|1;FPSE_02541|1;MRI1|1;FPSE_06490|1;FPSE_08520|1;FPSE_08564|1;FPSE_09041|1;FPSE_08538|1;FPSE_03687|1	19	152	175	6153	http://www.ebi.ac.uk/QuickGO/GTerm?id=GO:0046394	[]
5	5	organic acid biosynthetic process	GO:0016053	4.33e-08	5.14e-06	0	0	0	0	FPSE_01836|1;FPSE_06921|1;FPSE_09384|1;FPSE_01674|1;FPSE_05674|1;FPSE_05758|1;FPSE_03662|1;FPSE_03607|1;FPSE_03883|1;FPSE_00925|1;FPSE_00774|1;FPSE_02541|1;MRI1|1;FPSE_06490|1;FPSE_08520|1;FPSE_08564|1;FPSE_09041|1;FPSE_08538|1;FPSE_03687|1	19	152	175	6153	http://www.ebi.ac.uk/QuickGO/GTerm?id=GO:0016053	[]
4	4	cellular amino acid metabolic process	GO:0006520	1.2e-07	1.28e-05	0	0	0	0	FPSE_01836|1;FPSE_06921|1;FPSE_09384|1;FPSE_05674|1;FPSE_05758|1;FPSE_08961|1;FPSE_03662|1;FPSE_03607|1;FPSE_03673|1;FPSE_03883|1;FPSE_00508|1;FPSE_00925|1;FPSE_00774|1;FPSE_01006|1;MRI1|1;FPSE_07127|1;FPSE_06490|1;FPSE_08520|1;FPSE_08564|1;FPSE_00136|1;FPSE_09041|1;FPSE_01319|1;FPSE_06013|1;FPSE_08538|1	24	250	175	6153	http://www.ebi.ac.uk/QuickGO/GTerm?id=GO:0006520	[]
5	5	small molecule biosynthetic process	GO:0044283	4.2e-07	4.08e-05	0	0	0	0	FPSE_01836|1;FPSE_06921|1;FPSE_09384|1;FPSE_01674|1;FPSE_05674|1;FPSE_05758|1;FPSE_03662|1;FPSE_03607|1;FPSE_03673|1;FPSE_03883|1;FPSE_03903|1;FPSE_00925|1;FPSE_00774|1;FPSE_02541|1;MRI1|1;FPSE_06490|1;FPSE_08520|1;FPSE_08564|1;FPSE_09041|1;FPSE_08538|1;FPSE_08290|1;FPSE_03687|1	22	229	175	6153	http://www.ebi.ac.uk/QuickGO/GTerm?id=GO:0044283	[]
4	4	single-organism biosynthetic process	GO:0044711	5.57e-07	4.96e-05	0	0	0	0	FPSE_01836|1;FPSE_11638|1;FPSE_06921|1;FPSE_09384|1;FPSE_11843|1;FPSE_01674|1;FPSE_05674|1;FPSE_05758|1;FPSE_03662|1;FPSE_03607|1;FPSE_03673|1;FPSE_02614|1;FPSE_03883|1;FPSE_03903|1;FPSE_03854|1;FPSE_00925|1;FPSE_01597|1;FPSE_06554|1;FPSE_00774|1;FPSE_06967|1;FPSE_04308|1;FPSE_02541|1;MRI1|1;FPSE_06299|1;FPSE_06490|1;FPSE_11931|1;AAH1|1;FPSE_08520|1;FPSE_08564|1;FPSE_09041|1;FPSE_04834|1;FPSE_085…	38	579	175	6153	http://www.ebi.ac.uk/QuickGO/GTerm?id=GO:0044711	[]
8	6,8	alpha-amino acid biosynthetic process	GO:1901607	9.03e-07	7.43e-05	0	0	0	0	FPSE_01836|1;FPSE_06921|1;FPSE_09384|1;FPSE_05674|1;FPSE_05758|1;FPSE_03662|1;FPSE_03607|1;FPSE_03883|1;FPSE_00925|1;MRI1|1;FPSE_08520|1;FPSE_08564|1;FPSE_09041|1;FPSE_08538|1	14	102	175	6153	http://www.ebi.ac.uk/QuickGO/GTerm?id=GO:1901607	[]
7	5,7	cellular amino acid biosynthetic process	GO:0008652	9.95e-07	7.6e-05	0	0	0	0	FPSE_01836|1;FPSE_06921|1;FPSE_09384|1;FPSE_05674|1;FPSE_05758|1;FPSE_03662|1;FPSE_03607|1;FPSE_03883|1;FPSE_00925|1;MRI1|1;FPSE_06490|1;FPSE_08520|1;FPSE_08564|1;FPSE_09041|1;FPSE_08538|1	15	118	175	6153	http://www.ebi.ac.uk/QuickGO/GTerm?id=GO:0008652	[]
5	5	organonitrogen compound biosynthetic process	GO:1901566	2.12e-06	0.000151	0	0	0	0	FPSE_03350|1;FPSE_01836|1;FPSE_11638|1;FPSE_04365|1;FPSE_06921|1;FPSE_09439|1;FPSE_09384|1;FPSE_03202|1;FPSE_04111|1;FPSE_05674|1;FPSE_05758|1;FPSE_08217|1;FPSE_06055|1;FPSE_03662|1;FPSE_03607|1;FPSE_03883|1;FPSE_03903|1;FPSE_03854|1;FPSE_00925|1;FPSE_01597|1;FPSE_02974|1;FPSE_02933|1;FPSE_00774|1;MRI1|1;FPSE_03582|1;CLU1|1;FPSE_11760|1;FPSE_06490|1;AAH1|1;FPSE_08520|1;FPSE_08564|1;FPSE_09041|1;F…	36	562	175	6153	http://www.ebi.ac.uk/QuickGO/GTerm?id=GO:1901566	[]
7	7	dicarboxylic acid metabolic process	GO:0043648	1.23e-05	0.00082	0	0	0	0	FPSE_09384|1;FPSE_07697|1;FPSE_05674|1;FPSE_05758|1;FPSE_08520|1;FPSE_00136|1;FPSE_03192|1	7	29	175	6153	http://www.ebi.ac.uk/QuickGO/GTerm?id=GO:0043648	[]
7	7	aspartate family amino acid biosynthetic process	GO:0009067	3.75e-05	0.00236	0	0	0	0	FPSE_09384|1;FPSE_05674|1;FPSE_05758|1;FPSE_03662|1;MRI1|1;FPSE_08564|1;FPSE_08538|1	7	34	175	6153	http://www.ebi.ac.uk/QuickGO/GTerm?id=GO:0009067	[]
3	3	single-organism metabolic process	GO:0044710	4.55e-05	0.0027	0	0	0	0	FPSE_09019|1;FPSE_01836|1;FPSE_04407|1;FPSE_00008|1;FPSE_07274|1;FPSE_11638|1;FPSE_01259|1;FPSE_06921|1;FPSE_06920|1;FPSE_06879|1;FPSE_09384|1;FPSE_04172|1;FPSE_11843|1;FPSE_01674|1;FPSE_09544|1;FPSE_05383|1;FPSE_07706|1;FPSE_07697|1;FPSE_05674|1;FPSE_05758|1;FPSE_08961|1;FPSE_00585|1;FPSE_05166|1;FPSE_03662|1;FPSE_03607|1;FPSE_03673|1;FPSE_02614|1;FPSE_03883|1;FPSE_00508|1;FPSE_03903|1;FPSE_0385…	89	2233	175	6153	http://www.ebi.ac.uk/QuickGO/GTerm?id=GO:0044710	[]
5	5	sulfur amino acid metabolic process	GO:0000096	5.55e-05	0.00312	0	0	0	0	FPSE_01836|1;FPSE_09384|1;FPSE_05674|1;FPSE_05758|1;FPSE_00508|1;MRI1|1;FPSE_08538|1	7	36	175	6153	http://www.ebi.ac.uk/QuickGO/GTerm?id=GO:0000096	[]
6	5,6	energy reserve metabolic process	GO:0006112	7.13e-05	0.00346	0	0	0	0	FPSE_11843|1;FPSE_04308|1;FPSE_04834|1;FPSE_05893|1	4	9	175	6153	http://www.ebi.ac.uk/QuickGO/GTerm?id=GO:0006112	[]
5	5	glycogen metabolic process	GO:0005977	7.13e-05	0.00346	0	0	0	0	FPSE_11843|1;FPSE_04308|1;FPSE_04834|1;FPSE_05893|1	4	9	175	6153	http://www.ebi.ac.uk/QuickGO/GTerm?id=GO:0005977	[]
7	7	homoserine metabolic process	GO:0009092	7.13e-05	0.00346	0	0	0	0	FPSE_01836|1;FPSE_09384|1;FPSE_05758|1;FPSE_03662|1	4	9	175	6153	http://www.ebi.ac.uk/QuickGO/GTerm?id=GO:0009092	[]
8	6,8	sulfur amino acid biosynthetic process	GO:0000097	8.75e-05	0.00406	0	0	0	0	FPSE_01836|1;FPSE_09384|1;FPSE_05674|1;FPSE_05758|1;MRI1|1;FPSE_08538|1	6	27	175	6153	http://www.ebi.ac.uk/QuickGO/GTerm?id=GO:0000097	[]
5	5	single-organism carbohydrate catabolic process	GO:0044724	0.000134	0.00596	0	0	0	0	FPSE_04208|1;FPSE_04308|1;FPSE_05024|1;FPSE_05893|1;FPSE_05285|1;FPSE_00970|1	6	29	175	6153	http://www.ebi.ac.uk/QuickGO/GTerm?id=GO:0044724	[]
6	6	aspartate family amino acid metabolic process	GO:0009066	0.000181	0.00774	0	0	0	0	FPSE_09384|1;FPSE_05674|1;FPSE_05758|1;FPSE_03662|1;MRI1|1;FPSE_08564|1;FPSE_08538|1	7	43	175	6153	http://www.ebi.ac.uk/QuickGO/GTerm?id=GO:0009066	[]
4	4	sulfur compound metabolic process	GO:0006790	0.000195	0.00801	0	0	0	0	FPSE_01836|1;FPSE_09384|1;FPSE_04111|1;FPSE_09544|1;FPSE_05674|1;FPSE_05758|1;FPSE_00508|1;MRI1|1;FPSE_08538|1;FPSE_02678|1	10	89	175	6153	http://www.ebi.ac.uk/QuickGO/GTerm?id=GO:0006790	[]
8	8	threonine biosynthetic process	GO:0009088	0.000217	0.00828	0	0	0	0	FPSE_09384|1;FPSE_05758|1;FPSE_03662|1	3	5	175	6153	http://www.ebi.ac.uk/QuickGO/GTerm?id=GO:0009088	[]
9	6,7,8,9	glycogen biosynthetic process	GO:0005978	0.000217	0.00828	0	0	0	0	FPSE_11843|1;FPSE_04308|1;FPSE_04834|1	3	5	175	6153	http://www.ebi.ac.uk/QuickGO/GTerm?id=GO:0005978	[]
5	5	carbohydrate biosynthetic process	GO:0016051	0.00028	0.0101	0	0	0	0	FPSE_11843|1;FPSE_04308|1;FPSE_06299|1;FPSE_04834|1;FPSE_05285|1;FPSE_05450|1;FPSE_07883|1	7	46	175	6153	http://www.ebi.ac.uk/QuickGO/GTerm?id=GO:0016051	[]
6	6	glutamine family amino acid metabolic process	GO:0009064	0.000284	0.0101	0	0	0	0	FPSE_06921|1;FPSE_05674|1;FPSE_03607|1;FPSE_00925|1;FPSE_08520|1;FPSE_00136|1	6	33	175	6153	http://www.ebi.ac.uk/QuickGO/GTerm?id=GO:0009064	[]
9	7,9	glutamine family amino acid biosynthetic process	GO:0009084	0.000312	0.0104	0	0	0	0	FPSE_06921|1;FPSE_05674|1;FPSE_03607|1;FPSE_00925|1;FPSE_08520|1	5	22	175	6153	http://www.ebi.ac.uk/QuickGO/GTerm?id=GO:0009084	[]
9	7,9	methionine biosynthetic process	GO:0009086	0.000312	0.0104	0	0	0	0	FPSE_09384|1;FPSE_05674|1;FPSE_05758|1;MRI1|1;FPSE_08538|1	5	22	175	6153	http://www.ebi.ac.uk/QuickGO/GTerm?id=GO:0009086	[]
7	7	glutamine metabolic process	GO:0006541	0.000425	0.0134	0	0	0	0	FPSE_06921|1;FPSE_03607|1;FPSE_00925|1	3	6	175	6153	http://www.ebi.ac.uk/QuickGO/GTerm?id=GO:0006541	[]
8	7,8	glutamate metabolic process	GO:0006536	0.000425	0.0134	0	0	0	0	FPSE_05674|1;FPSE_08520|1;FPSE_00136|1	3	6	175	6153	http://www.ebi.ac.uk/QuickGO/GTerm?id=GO:0006536	[]
6	6	methionine metabolic process	GO:0006555	0.000711	0.0187	0	0	0	0	FPSE_09384|1;FPSE_05674|1;FPSE_05758|1;MRI1|1;FPSE_08538|1	5	26	175	6153	http://www.ebi.ac.uk/QuickGO/GTerm?id=GO:0006555	[]
10	8,10	L-methionine biosynthetic process	GO:0071265	0.000728	0.0187	0	0	0	0	FPSE_05674|1;MRI1|1;FPSE_08538|1	3	7	175	6153	http://www.ebi.ac.uk/QuickGO/GTerm?id=GO:0071265	[]
4	4	generation of precursor metabolites and energy	GO:0006091	0.000755	0.0187	0	0	0	0	FPSE_04172|1;FPSE_11843|1;FPSE_07706|1;FPSE_07697|1;FPSE_04308|1;FPSE_04834|1;FPSE_05893|1;FPSE_05285|1;FPSE_00970|1	9	87	175	6153	http://www.ebi.ac.uk/QuickGO/GTerm?id=GO:0006091	[]
4	4	single-organism catabolic process	GO:0044712	0.000762	0.0187	0	0	0	0	FPSE_04407|1;FPSE_01259|1;FPSE_08961|1;FPSE_03673|1;FPSE_04208|1;FPSE_04308|1;FPSE_07127|1;AAH1|1;FPSE_05024|1;FPSE_00146|1;FPSE_00136|1;FPSE_08829|1;KATG|1;FPSE_05893|1;FPSE_05285|1;FPSE_06538|1;FPSE_00970|1	17	252	175	6153	http://www.ebi.ac.uk/QuickGO/GTerm?id=GO:0044712	[]
4	4	single-organism carbohydrate metabolic process	GO:0044723	0.000783	0.0187	0	0	0	0	FPSE_07274|1;FPSE_11843|1;FPSE_04208|1;FPSE_04308|1;FPSE_06299|1;FPSE_05024|1;FPSE_09750|1;FPSE_04834|1;FPSE_05893|1;FPSE_05285|1;FPSE_05450|1;FPSE_07883|1;FPSE_00970|1	13	165	175	6153	http://www.ebi.ac.uk/QuickGO/GTerm?id=GO:0044723	[]
10	8,10	glutamine biosynthetic process	GO:0006542	0.000804	0.0187	0	0	0	0	FPSE_06921|1;FPSE_03607|1	2	2	175	6153	http://www.ebi.ac.uk/QuickGO/GTerm?id=GO:0006542	[]
7	7	unsaturated fatty acid biosynthetic process	GO:0006636	0.000804	0.0187	0	0	0	0	FPSE_02541|1;FPSE_03687|1	2	2	175	6153	http://www.ebi.ac.uk/QuickGO/GTerm?id=GO:0006636	[]
9	6,9	lysine biosynthetic process via diaminopimelate	GO:0009089	0.000804	0.0187	0	0	0	0	FPSE_09384|1;FPSE_05758|1	2	2	175	6153	http://www.ebi.ac.uk/QuickGO/GTerm?id=GO:0009089	[]
6	6	unsaturated fatty acid metabolic process	GO:0033559	0.000804	0.0187	0	0	0	0	FPSE_02541|1;FPSE_03687|1	2	2	175	6153	http://www.ebi.ac.uk/QuickGO/GTerm?id=GO:0033559	[]
6	6	glycogen catabolic process	GO:0005980	0.000804	0.0187	0	0	0	0	FPSE_04308|1;FPSE_05893|1	2	2	175	6153	http://www.ebi.ac.uk/QuickGO/GTerm?id=GO:0005980	[]
8	5,8	diaminopimelate metabolic process	GO:0046451	0.000804	0.0187	0	0	0	0	FPSE_09384|1;FPSE_05758|1	2	2	175	6153	http://www.ebi.ac.uk/QuickGO/GTerm?id=GO:0046451	[]
8	8	fumarate metabolic process	GO:0006106	0.000804	0.0187	0	0	0	0	FPSE_07697|1;FPSE_00136|1	2	2	175	6153	http://www.ebi.ac.uk/QuickGO/GTerm?id=GO:0006106	[]
4	4	response to oxidative stress	GO:0006979	0.000841	0.0191	0	0	0	0	FPSE_07706|1;FPSE_00915|1;FPSE_00953|1;PIM1|1;FPSE_00375|1;FPSE_05024|1;FPSE_10969|1;KATG|1	8	71	175	6153	http://www.ebi.ac.uk/QuickGO/GTerm?id=GO:0006979	[]
5	5	sulfur compound biosynthetic process	GO:0044272	0.000856	0.0191	0	0	0	0	FPSE_01836|1;FPSE_09384|1;FPSE_04111|1;FPSE_05674|1;FPSE_05758|1;MRI1|1;FPSE_08538|1	7	55	175	6153	http://www.ebi.ac.uk/QuickGO/GTerm?id=GO:0044272	[]
8	6,7,8	glucan biosynthetic process	GO:0009250	0.00114	0.0234	0	0	0	0	FPSE_11843|1;FPSE_04308|1;FPSE_04834|1	3	8	175	6153	http://www.ebi.ac.uk/QuickGO/GTerm?id=GO:0009250	[]
8	8	lysine biosynthetic process	GO:0009085	0.00114	0.0234	0	0	0	0	FPSE_09384|1;FPSE_05758|1;FPSE_08564|1	3	8	175	6153	http://www.ebi.ac.uk/QuickGO/GTerm?id=GO:0009085	[]
7	7	threonine metabolic process	GO:0006566	0.00114	0.0234	0	0	0	0	FPSE_09384|1;FPSE_05758|1;FPSE_03662|1	3	8	175	6153	http://www.ebi.ac.uk/QuickGO/GTerm?id=GO:0006566	[]
7	7	lysine metabolic process	GO:0006553	0.00114	0.0234	0	0	0	0	FPSE_09384|1;FPSE_05758|1;FPSE_08564|1	3	8	175	6153	http://www.ebi.ac.uk/QuickGO/GTerm?id=GO:0006553	[]
5	4,5	cellular carbohydrate biosynthetic process	GO:0034637	0.00142	0.028	0	0	0	0	FPSE_11843|1;FPSE_04308|1;FPSE_06299|1;FPSE_04834|1	4	18	175	6153	http://www.ebi.ac.uk/QuickGO/GTerm?id=GO:0034637	[]
4	4	cellular metabolic compound salvage	GO:0043094	0.00142	0.028	0	0	0	0	FPSE_09439|1;FPSE_05674|1;MRI1|1;AAH1|1	4	18	175	6153	http://www.ebi.ac.uk/QuickGO/GTerm?id=GO:0043094	[]
5	5	purine-containing compound metabolic process	GO:0072521	0.00153	0.0295	0	0	0	0	FPSE_11638|1;FPSE_05674|1;FPSE_01597|1;MRI1|1;AAH1|1;FPSE_00146|1;FPSE_07979|1;FPSE_05285|1;FPSE_00970|1	9	96	175	6153	http://www.ebi.ac.uk/QuickGO/GTerm?id=GO:0072521	[]
3	3	single-organism cellular process	GO:0044763	0.00155	0.0295	0	0	0	0	FPSE_09019|1;FPSE_00865|1;FPSE_06126|1;FPSE_12004|1;FPSE_01836|1;FPSE_08595|1;FPSE_04407|1;FPSE_00008|1;FPSE_07274|1;FPSE_09962|1;FPSE_11638|1;FPSE_00640|1;FPSE_01259|1;FPSE_04365|1;FPSE_06921|1;FPSE_09384|1;FPSE_04172|1;FPSE_10947|1;FPSE_11935|1;FPSE_11843|1;FPSE_01674|1;FPSE_02352|1;FPSE_09544|1;FPSE_05383|1;FPSE_07706|1;FPSE_07697|1;FPSE_06424|1;FPSE_05674|1;FPSE_05758|1;FPSE_08961|1;FPSE_0824…	94	2613	175	6153	http://www.ebi.ac.uk/QuickGO/GTerm?id=GO:0044763	[]
6	6	polysaccharide biosynthetic process	GO:0000271	0.00175	0.0323	0	0	0	0	FPSE_11843|1;FPSE_04308|1;FPSE_04834|1;FPSE_05450|1	4	19	175	6153	http://www.ebi.ac.uk/QuickGO/GTerm?id=GO:0000271	[]
7	7	serine family amino acid biosynthetic process	GO:0009070	0.00175	0.0323	0	0	0	0	FPSE_01836|1;FPSE_09384|1;FPSE_05758|1;FPSE_08538|1	4	19	175	6153	http://www.ebi.ac.uk/QuickGO/GTerm?id=GO:0009070	[]
5	5	oligosaccharide metabolic process	GO:0009311	0.00214	0.0385	0	0	0	0	FPSE_07274|1;FPSE_06299|1;FPSE_09750|1;FPSE_05450|1	4	20	175	6153	http://www.ebi.ac.uk/QuickGO/GTerm?id=GO:0009311	[]
5	5	organonitrogen compound catabolic process	GO:1901565	0.00216	0.0385	0	0	0	0	FPSE_01259|1;FPSE_08961|1;FPSE_03673|1;FPSE_04922|1;FPSE_07127|1;AAH1|1;FPSE_00146|1;FPSE_00136|1	8	82	175	6153	http://www.ebi.ac.uk/QuickGO/GTerm?id=GO:1901565	[]
9	9	glycine decarboxylation via glycine cleavage system	GO:0019464	0.00237	0.0415	0	0	0	0	FPSE_08961|1;FPSE_07127|1	2	3	175	6153	http://www.ebi.ac.uk/QuickGO/GTerm?id=GO:0019464	[]
7	7	glycine metabolic process	GO:0006544	0.00315	0.0535	0	0	0	0	FPSE_08961|1;FPSE_01006|1;FPSE_07127|1	3	11	175	6153	http://www.ebi.ac.uk/QuickGO/GTerm?id=GO:0006544	[]
7	6,7	cysteine metabolic process	GO:0006534	0.00315	0.0535	0	0	0	0	FPSE_01836|1;FPSE_00508|1;FPSE_08538|1	3	11	175	6153	http://www.ebi.ac.uk/QuickGO/GTerm?id=GO:0006534	[]
6	6	hexose metabolic process	GO:0019318	0.00324	0.0541	0	0	0	0	FPSE_04208|1;FPSE_05024|1;FPSE_05285|1;FPSE_07883|1;FPSE_00970|1	5	36	175	6153	http://www.ebi.ac.uk/QuickGO/GTerm?id=GO:0019318	[]
3	3	biosynthetic process	GO:0009058	0.00349	0.0573	0	0	0	0	FPSE_03350|1;FPSE_01836|1;FPSE_00008|1;FPSE_07274|1;FPSE_11638|1;FPSE_04365|1;FPSE_06921|1;FPSE_09439|1;FPSE_09384|1;FPSE_03202|1;FPSE_04111|1;FPSE_11843|1;FPSE_01674|1;FPSE_05383|1;FPSE_07706|1;FPSE_05674|1;FPSE_05758|1;FPSE_08217|1;FPSE_06055|1;FPSE_03662|1;FPSE_03607|1;FPSE_03673|1;FPSE_02614|1;FPSE_03883|1;FPSE_00508|1;FPSE_03903|1;FPSE_03854|1;FPSE_00925|1;FPSE_01597|1;FPSE_02974|1;FPSE_0293…	65	1701	175	6153	http://www.ebi.ac.uk/QuickGO/GTerm?id=GO:0009058	[]
5	4,5	energy derivation by oxidation of organic compounds	GO:0015980	0.00354	0.0573	0	0	0	0	FPSE_04172|1;FPSE_11843|1;FPSE_07706|1;FPSE_07697|1;FPSE_04308|1;FPSE_04834|1;FPSE_05893|1	7	70	175	6153	http://www.ebi.ac.uk/QuickGO/GTerm?id=GO:0015980	[]
4	4	organic substance biosynthetic process	GO:1901576	0.00362	0.0577	0	0	0	0	FPSE_03350|1;FPSE_01836|1;FPSE_00008|1;FPSE_07274|1;FPSE_11638|1;FPSE_04365|1;FPSE_06921|1;FPSE_09439|1;FPSE_09384|1;FPSE_03202|1;FPSE_04111|1;FPSE_11843|1;FPSE_01674|1;FPSE_05383|1;FPSE_07706|1;FPSE_05674|1;FPSE_05758|1;FPSE_08217|1;FPSE_06055|1;FPSE_03662|1;FPSE_03607|1;FPSE_03673|1;FPSE_02614|1;FPSE_03883|1;FPSE_03903|1;FPSE_03854|1;FPSE_00925|1;FPSE_01597|1;FPSE_02974|1;FPSE_02933|1;FPSE_0655…	63	1639	175	6153	http://www.ebi.ac.uk/QuickGO/GTerm?id=GO:1901576	[]
3	3	catabolic process	GO:0009056	0.00396	0.0622	0	0	0	0	FPSE_04407|1;FPSE_01259|1;FPSE_04365|1;FPSE_08961|1;FPSE_03673|1;FPSE_05896|1;FPSE_04208|1;FPSE_04308|1;PIM1|1;FPSE_04922|1;FPSE_07127|1;FPSE_07000|1;AAH1|1;FPSE_05024|1;FPSE_00152|1;FPSE_00146|1;FPSE_00136|1;FPSE_08829|1;FPSE_06332|1;KATG|1;FPSE_05893|1;FPSE_05285|1;FPSE_06538|1;FPSE_03687|1;FPSE_00970|1;FPSE_11776|1	26	530	175	6153	http://www.ebi.ac.uk/QuickGO/GTerm?id=GO:0009056	[]
6	5,6	cellular polysaccharide biosynthetic process	GO:0033692	0.00412	0.0629	0	0	0	0	FPSE_11843|1;FPSE_04308|1;FPSE_04834|1	3	12	175	6153	http://www.ebi.ac.uk/QuickGO/GTerm?id=GO:0033692	[]
8	7,8	posttranslational protein targeting to endoplasmic reticulum membrane	GO:0006620	0.00412	0.0629	0	0	0	0	FPSE_08244|1;FPSE_02532|1;FPSE_03022|1	3	12	175	6153	http://www.ebi.ac.uk/QuickGO/GTerm?id=GO:0006620	[]
2	2	single-organism process	GO:0044699	0.00447	0.0654	0	0	0	0	FPSE_09019|1;FPSE_00865|1;FPSE_06126|1;FPSE_12004|1;FPSE_01836|1;FPSE_08595|1;FPSE_04407|1;FPSE_00008|1;FPSE_07274|1;FPSE_09962|1;FPSE_11638|1;FPSE_00640|1;FPSE_01259|1;FPSE_04365|1;FPSE_06921|1;FPSE_06920|1;FPSE_06879|1;FPSE_09384|1;FPSE_04172|1;FPSE_03215|1;FPSE_10947|1;FPSE_11935|1;FPSE_11843|1;FPSE_01674|1;FPSE_02352|1;FPSE_09544|1;FPSE_07151|1;FPSE_05383|1;FPSE_07706|1;FPSE_07697|1;FPSE_0642…	120	3619	175	6153	http://www.ebi.ac.uk/QuickGO/GTerm?id=GO:0044699	[]
7	7	hexose catabolic process	GO:0019320	0.00465	0.0654	0	0	0	0	FPSE_04208|1;FPSE_05024|1	2	4	175	6153	http://www.ebi.ac.uk/QuickGO/GTerm?id=GO:0019320	[]
10	8,10	glutamate biosynthetic process	GO:0006537	0.00465	0.0654	0	0	0	0	FPSE_05674|1;FPSE_08520|1	2	4	175	6153	http://www.ebi.ac.uk/QuickGO/GTerm?id=GO:0006537	[]
8	8	homoserine biosynthetic process	GO:0009090	0.00465	0.0654	0	0	0	0	FPSE_09384|1;FPSE_05758|1	2	4	175	6153	http://www.ebi.ac.uk/QuickGO/GTerm?id=GO:0009090	[]
7	7	isoleucine biosynthetic process	GO:0009097	0.00465	0.0654	0	0	0	0	FPSE_05758|1;FPSE_09041|1	2	4	175	6153	http://www.ebi.ac.uk/QuickGO/GTerm?id=GO:0009097	[]
7	7	spliceosomal tri-snRNP complex assembly	GO:0000244	0.00465	0.0654	0	0	0	0	FPSE_09718|1;FPSE_08657|1	2	4	175	6153	http://www.ebi.ac.uk/QuickGO/GTerm?id=GO:0000244	[]
7	7	glucose metabolic process	GO:0006006	0.00501	0.0696	0	0	0	0	FPSE_04208|1;FPSE_05285|1;FPSE_07883|1;FPSE_00970|1	4	25	175	6153	http://www.ebi.ac.uk/QuickGO/GTerm?id=GO:0006006	[]
8	6,8	nucleosome assembly	GO:0006334	0.00524	0.0718	0	0	0	0	FPSE_00008|1;FPSE_03511|1;FPSE_08847|1	3	13	175	6153	http://www.ebi.ac.uk/QuickGO/GTerm?id=GO:0006334	[]
5	4,5	nucleobase-containing small molecule metabolic process	GO:0055086	0.00547	0.0741	0	0	0	0	FPSE_11638|1;FPSE_05674|1;FPSE_00925|1;FPSE_01597|1;MRI1|1;FPSE_03539|1;AAH1|1;FPSE_00171|1;FPSE_00146|1;FPSE_07979|1;FPSE_05285|1;FPSE_00970|1	12	182	175	6153	http://www.ebi.ac.uk/QuickGO/GTerm?id=GO:0055086	[]
4	4	organic substance catabolic process	GO:1901575	0.00675	0.0901	0	0	0	0	FPSE_01259|1;FPSE_04365|1;FPSE_08961|1;FPSE_03673|1;FPSE_05896|1;FPSE_04208|1;FPSE_04308|1;PIM1|1;FPSE_04922|1;FPSE_07127|1;FPSE_07000|1;AAH1|1;FPSE_05024|1;FPSE_00152|1;FPSE_00146|1;FPSE_00136|1;FPSE_08829|1;FPSE_06332|1;FPSE_05893|1;FPSE_05285|1;FPSE_03687|1;FPSE_00970|1;FPSE_11776|1	23	469	175	6153	http://www.ebi.ac.uk/QuickGO/GTerm?id=GO:1901575	[]
3	3	organic substance metabolic process	GO:0071704	0.00706	0.0913	0	0	0	0	FPSE_09019|1;FPSE_11143|1;FPSE_03350|1;FPSE_01836|1;FPSE_04407|1;FPSE_00008|1;FPSE_07274|1;FPSE_11638|1;FPSE_01259|1;FPSE_09238|1;FPSE_04365|1;FPSE_06936|1;FPSE_06921|1;FPSE_09439|1;FPSE_09384|1;FPSE_04172|1;FPSE_03202|1;FPSE_04111|1;FPSE_11830|1;FPSE_11843|1;FPSE_09718|1;FPSE_01674|1;FPSE_09544|1;FPSE_05383|1;FPSE_07706|1;FPSE_07697|1;FPSE_05674|1;FPSE_05758|1;FPSE_08632|1;FPSE_08961|1;FPSE_0821…	111	3328	175	6153	http://www.ebi.ac.uk/QuickGO/GTerm?id=GO:0071704	[]
7	6,7	cellular glucan metabolic process	GO:0006073	0.00759	0.0913	0	0	0	0	FPSE_11843|1;FPSE_04308|1;FPSE_04834|1;FPSE_05893|1	4	28	175	6153	http://www.ebi.ac.uk/QuickGO/GTerm?id=GO:0006073	[]
6	6	glucan metabolic process	GO:0044042	0.00759	0.0913	0	0	0	0	FPSE_11843|1;FPSE_04308|1;FPSE_04834|1;FPSE_05893|1	4	28	175	6153	http://www.ebi.ac.uk/QuickGO/GTerm?id=GO:0044042	[]
8	8	glycine catabolic process	GO:0006546	0.0076	0.0913	0	0	0	0	FPSE_08961|1;FPSE_07127|1	2	5	175	6153	http://www.ebi.ac.uk/QuickGO/GTerm?id=GO:0006546	[]
7	7	L-methionine salvage from methylthioadenosine	GO:0019509	0.0076	0.0913	0	0	0	0	FPSE_05674|1;MRI1|1	2	5	175	6153	http://www.ebi.ac.uk/QuickGO/GTerm?id=GO:0019509	[]
6	6	monosaccharide catabolic process	GO:0046365	0.0076	0.0913	0	0	0	0	FPSE_04208|1;FPSE_05024|1	2	5	175	6153	http://www.ebi.ac.uk/QuickGO/GTerm?id=GO:0046365	[]
5	5	amino acid salvage	GO:0043102	0.0076	0.0913	0	0	0	0	FPSE_05674|1;MRI1|1	2	5	175	6153	http://www.ebi.ac.uk/QuickGO/GTerm?id=GO:0043102	[]
6	6	L-methionine salvage	GO:0071267	0.0076	0.0913	0	0	0	0	FPSE_05674|1;MRI1|1	2	5	175	6153	http://www.ebi.ac.uk/QuickGO/GTerm?id=GO:0071267	[]
6	6	isoleucine metabolic process	GO:0006549	0.0076	0.0913	0	0	0	0	FPSE_05758|1;FPSE_09041|1	2	5	175	6153	http://www.ebi.ac.uk/QuickGO/GTerm?id=GO:0006549	[]
3	3	cellular metabolic process	GO:0044237	0.00783	0.0919	0	0	0	0	FPSE_09019|1;FPSE_03350|1;FPSE_01836|1;FPSE_04407|1;FPSE_00008|1;FPSE_07274|1;FPSE_11638|1;FPSE_01259|1;FPSE_09238|1;FPSE_04365|1;FPSE_06921|1;FPSE_09439|1;FPSE_09384|1;FPSE_04172|1;FPSE_03202|1;FPSE_04111|1;FPSE_11843|1;FPSE_09718|1;FPSE_01674|1;FPSE_09544|1;FPSE_05383|1;FPSE_07706|1;FPSE_07697|1;FPSE_05674|1;FPSE_05758|1;FPSE_08632|1;FPSE_08961|1;FPSE_08217|1;FPSE_06055|1;FPSE_12355|1;FPSE_0366…	100	2945	175	6153	http://www.ebi.ac.uk/QuickGO/GTerm?id=GO:0044237	[]
7	7	purine nucleoside monophosphate metabolic process	GO:0009126	0.00799	0.0919	0	0	0	0	FPSE_11638|1;FPSE_01597|1;AAH1|1;FPSE_07979|1;FPSE_05285|1;FPSE_00970|1	6	62	175	6153	http://www.ebi.ac.uk/QuickGO/GTerm?id=GO:0009126	[]
8	8	purine ribonucleoside monophosphate metabolic process	GO:0009167	0.00799	0.0919	0	0	0	0	FPSE_11638|1;FPSE_01597|1;AAH1|1;FPSE_07979|1;FPSE_05285|1;FPSE_00970|1	6	62	175	6153	http://www.ebi.ac.uk/QuickGO/GTerm?id=GO:0009167	[]
8	6,8	branched-chain amino acid biosynthetic process	GO:0009082	0.008	0.0919	0	0	0	0	FPSE_05758|1;FPSE_06490|1;FPSE_09041|1	3	15	175	6153	http://www.ebi.ac.uk/QuickGO/GTerm?id=GO:0009082	[]
5	5	monosaccharide metabolic process	GO:0005996	0.00855	0.0969	0	0	0	0	FPSE_04208|1;FPSE_05024|1;FPSE_05285|1;FPSE_07883|1;FPSE_00970|1	5	45	175	6153	http://www.ebi.ac.uk/QuickGO/GTerm?id=GO:0005996	[]
7	5,7	chromatin assembly or disassembly	GO:0006333	0.00861	0.0969	0	0	0	0	FPSE_00008|1;FPSE_03511|1;FPSE_08638|1;FPSE_08847|1	4	29	175	6153	http://www.ebi.ac.uk/QuickGO/GTerm?id=GO:0006333	[]
7	7	monocarboxylic acid biosynthetic process	GO:0072330	0.0109	0.122	0	0	0	0	FPSE_01674|1;FPSE_00774|1;FPSE_02541|1;FPSE_03687|1	4	31	175	6153	http://www.ebi.ac.uk/QuickGO/GTerm?id=GO:0072330	[]
7	7	serine family amino acid catabolic process	GO:0009071	0.0112	0.123	0	0	0	0	FPSE_08961|1;FPSE_07127|1	2	6	175	6153	http://www.ebi.ac.uk/QuickGO/GTerm?id=GO:0009071	[]
7	7	ribonucleoside monophosphate metabolic process	GO:0009161	0.0115	0.126	0	0	0	0	FPSE_11638|1;FPSE_01597|1;AAH1|1;FPSE_07979|1;FPSE_05285|1;FPSE_00970|1	6	67	175	6153	http://www.ebi.ac.uk/QuickGO/GTerm?id=GO:0009161	[]
9	8,9	purine ribonucleoside monophosphate biosynthetic process	GO:0009168	0.0122	0.131	0	0	0	0	FPSE_11638|1;FPSE_01597|1;AAH1|1;FPSE_07979|1	4	32	175	6153	http://www.ebi.ac.uk/QuickGO/GTerm?id=GO:0009168	[]
8	7,8	purine nucleoside monophosphate biosynthetic process	GO:0009127	0.0122	0.131	0	0	0	0	FPSE_11638|1;FPSE_01597|1;AAH1|1;FPSE_07979|1	4	32	175	6153	http://www.ebi.ac.uk/QuickGO/GTerm?id=GO:0009127	[]
6	5,6	endosomal transport	GO:0016197	0.0132	0.14	0	0	0	0	FPSE_10947|1;FPSE_11935|1;FPSE_06424|1;FPSE_08898|1;FPSE_06538|1	5	50	175	6153	http://www.ebi.ac.uk/QuickGO/GTerm?id=GO:0016197	[]
5	5	chromatin assembly	GO:0031497	0.0135	0.14	0	0	0	0	FPSE_00008|1;FPSE_03511|1;FPSE_08847|1	3	18	175	6153	http://www.ebi.ac.uk/QuickGO/GTerm?id=GO:0031497	[]
7	6,7	retrograde transport, endosome to Golgi	GO:0042147	0.0135	0.14	0	0	0	0	FPSE_10947|1;FPSE_08898|1;FPSE_06538|1	3	18	175	6153	http://www.ebi.ac.uk/QuickGO/GTerm?id=GO:0042147	[]
6	6	nucleoside monophosphate metabolic process	GO:0009123	0.0142	0.143	0	0	0	0	FPSE_11638|1;FPSE_01597|1;AAH1|1;FPSE_07979|1;FPSE_05285|1;FPSE_00970|1	6	70	175	6153	http://www.ebi.ac.uk/QuickGO/GTerm?id=GO:0009123	[]
6	6	purine nucleoside metabolic process	GO:0042278	0.0142	0.143	0	0	0	0	FPSE_11638|1;FPSE_05674|1;FPSE_01597|1;MRI1|1;FPSE_05285|1;FPSE_00970|1	6	70	175	6153	http://www.ebi.ac.uk/QuickGO/GTerm?id=GO:0042278	[]
7	7	purine ribonucleoside metabolic process	GO:0046128	0.0142	0.143	0	0	0	0	FPSE_11638|1;FPSE_05674|1;FPSE_01597|1;MRI1|1;FPSE_05285|1;FPSE_00970|1	6	70	175	6153	http://www.ebi.ac.uk/QuickGO/GTerm?id=GO:0046128	[]
6	6	purine-containing compound biosynthetic process	GO:0072522	0.0144	0.143	0	0	0	0	FPSE_11638|1;FPSE_05674|1;FPSE_01597|1;AAH1|1;FPSE_07979|1	5	51	175	6153	http://www.ebi.ac.uk/QuickGO/GTerm?id=GO:0072522	[]
8	7,8	posttranslational protein targeting to membrane, translocation	GO:0031204	0.0154	0.145	0	0	0	0	FPSE_08244|1;FPSE_02532|1	2	7	175	6153	http://www.ebi.ac.uk/QuickGO/GTerm?id=GO:0031204	[]
6	5,6	purine-containing compound salvage	GO:0043101	0.0154	0.145	0	0	0	0	FPSE_05674|1;AAH1|1	2	7	175	6153	http://www.ebi.ac.uk/QuickGO/GTerm?id=GO:0043101	[]
8	6,8	DNA replication-independent nucleosome organization	GO:0034724	0.0154	0.145	0	0	0	0	FPSE_00008|1;FPSE_08638|1	2	7	175	6153	http://www.ebi.ac.uk/QuickGO/GTerm?id=GO:0034724	[]
4	4	nitrogen cycle metabolic process	GO:0071941	0.0154	0.145	0	0	0	0	FPSE_09019|1;FPSE_01259|1	2	7	175	6153	http://www.ebi.ac.uk/QuickGO/GTerm?id=GO:0071941	[]
6	6	spliceosomal snRNP assembly	GO:0000387	0.0154	0.145	0	0	0	0	FPSE_09718|1;FPSE_08657|1	2	7	175	6153	http://www.ebi.ac.uk/QuickGO/GTerm?id=GO:0000387	[]
8	7,8	cysteine biosynthetic process	GO:0019344	0.0154	0.145	0	0	0	0	FPSE_01836|1;FPSE_08538|1	2	7	175	6153	http://www.ebi.ac.uk/QuickGO/GTerm?id=GO:0019344	[]
3	3	nitrogen compound metabolic process	GO:0006807	0.0163	0.153	0	0	0	0	FPSE_09019|1;FPSE_03350|1;FPSE_01836|1;FPSE_00008|1;FPSE_11638|1;FPSE_01259|1;FPSE_04365|1;FPSE_06921|1;FPSE_09439|1;FPSE_09384|1;FPSE_03202|1;FPSE_04111|1;FPSE_09718|1;FPSE_05383|1;FPSE_07706|1;FPSE_05674|1;FPSE_05758|1;FPSE_08632|1;FPSE_08961|1;FPSE_08217|1;FPSE_06055|1;FPSE_03662|1;FPSE_03622|1;FPSE_03607|1;FPSE_03673|1;FPSE_02614|1;FPSE_03883|1;FPSE_00508|1;FPSE_03903|1;FPSE_03854|1;FPSE_0092…	73	2080	175	6153	http://www.ebi.ac.uk/QuickGO/GTerm?id=GO:0006807	[]
7	5,7	nucleosome organization	GO:0034728	0.0166	0.153	0	0	0	0	FPSE_00008|1;FPSE_03511|1;FPSE_08638|1;FPSE_08847|1	4	35	175	6153	http://www.ebi.ac.uk/QuickGO/GTerm?id=GO:0034728	[]
6	5,6	cellular polysaccharide metabolic process	GO:0044264	0.0166	0.153	0	0	0	0	FPSE_11843|1;FPSE_04308|1;FPSE_04834|1;FPSE_05893|1	4	35	175	6153	http://www.ebi.ac.uk/QuickGO/GTerm?id=GO:0044264	[]
5	5	small molecule catabolic process	GO:0044282	0.0182	0.167	0	0	0	0	FPSE_01259|1;FPSE_08961|1;FPSE_03673|1;FPSE_07127|1;FPSE_00146|1;FPSE_00136|1	6	74	175	6153	http://www.ebi.ac.uk/QuickGO/GTerm?id=GO:0044282	[]
5	4,5	cellular carbohydrate metabolic process	GO:0044262	0.02	0.178	0	0	0	0	FPSE_11843|1;FPSE_02933|1;FPSE_04308|1;FPSE_06299|1;FPSE_09750|1;FPSE_04834|1;FPSE_05893|1	7	97	175	6153	http://www.ebi.ac.uk/QuickGO/GTerm?id=GO:0044262	[]
8	7,8	ribonucleoside monophosphate biosynthetic process	GO:0009156	0.0201	0.178	0	0	0	0	FPSE_11638|1;FPSE_01597|1;AAH1|1;FPSE_07979|1	4	37	175	6153	http://www.ebi.ac.uk/QuickGO/GTerm?id=GO:0009156	[]
6	6	purine-containing compound catabolic process	GO:0072523	0.0201	0.178	0	0	0	0	AAH1|1;FPSE_00146|1	2	8	175	6153	http://www.ebi.ac.uk/QuickGO/GTerm?id=GO:0072523	[]
6	6	vacuole inheritance	GO:0000011	0.0201	0.178	0	0	0	0	FPSE_11935|1;FPSE_06538|1	2	8	175	6153	http://www.ebi.ac.uk/QuickGO/GTerm?id=GO:0000011	[]
5	5	branched-chain amino acid metabolic process	GO:0009081	0.0206	0.181	0	0	0	0	FPSE_05758|1;FPSE_06490|1;FPSE_09041|1	3	21	175	6153	http://www.ebi.ac.uk/QuickGO/GTerm?id=GO:0009081	[]
4	4	oxidation-reduction process	GO:0055114	0.0213	0.181	0	0	0	0	FPSE_09019|1;FPSE_11638|1;FPSE_06920|1;FPSE_06879|1;FPSE_04172|1;FPSE_11843|1;FPSE_07706|1;FPSE_07697|1;FPSE_05758|1;FPSE_08961|1;FPSE_00585|1;FPSE_05166|1;FPSE_03673|1;FPSE_05439|1;FPSE_00915|1;FPSE_00953|1;FPSE_06967|1;FPSE_04308|1;FPSE_04301|1;FPSE_04288|1;FPSE_02541|1;FPSE_08458|1;FPSE_05999|1;FPSE_00375|1;FPSE_11474|1;FPSE_05024|1;FPSE_08520|1;FPSE_08564|1;FPSE_00146|1;FPSE_00136|1;FPSE_1096…	40	1031	175	6153	http://www.ebi.ac.uk/QuickGO/GTerm?id=GO:0055114	[]
6	6	ribonucleoside metabolic process	GO:0009119	0.0218	0.181	0	0	0	0	FPSE_11638|1;FPSE_05674|1;FPSE_01597|1;MRI1|1;FPSE_05285|1;FPSE_00970|1	6	77	175	6153	http://www.ebi.ac.uk/QuickGO/GTerm?id=GO:0009119	[]
5	5	carbohydrate catabolic process	GO:0016052	0.0218	0.181	0	0	0	0	FPSE_04208|1;FPSE_04308|1;FPSE_05024|1;FPSE_05893|1;FPSE_05285|1;FPSE_00970|1	6	77	175	6153	http://www.ebi.ac.uk/QuickGO/GTerm?id=GO:0016052	[]
4	4	cellular biosynthetic process	GO:0044249	0.0224	0.181	0	0	0	0	FPSE_03350|1;FPSE_01836|1;FPSE_00008|1;FPSE_07274|1;FPSE_11638|1;FPSE_04365|1;FPSE_06921|1;FPSE_09439|1;FPSE_09384|1;FPSE_03202|1;FPSE_04111|1;FPSE_11843|1;FPSE_01674|1;FPSE_05383|1;FPSE_07706|1;FPSE_05674|1;FPSE_05758|1;FPSE_08217|1;FPSE_06055|1;FPSE_03662|1;FPSE_03607|1;FPSE_02614|1;FPSE_03883|1;FPSE_03903|1;FPSE_03854|1;FPSE_00925|1;FPSE_01597|1;FPSE_02974|1;FPSE_02933|1;FPSE_06554|1;FPSE_0077…	58	1610	175	6153	http://www.ebi.ac.uk/QuickGO/GTerm?id=GO:0044249	[]
4	4	cellular catabolic process	GO:0044248	0.0231	0.181	0	0	0	0	FPSE_04407|1;FPSE_01259|1;FPSE_04365|1;FPSE_08961|1;FPSE_03673|1;FPSE_05896|1;FPSE_04308|1;PIM1|1;FPSE_07127|1;FPSE_07000|1;AAH1|1;FPSE_00152|1;FPSE_00146|1;FPSE_00136|1;FPSE_08829|1;FPSE_06332|1;KATG|1;FPSE_05893|1;FPSE_06538|1;FPSE_11776|1	20	438	175	6153	http://www.ebi.ac.uk/QuickGO/GTerm?id=GO:0044248	[]
7	6,7	nucleoside monophosphate biosynthetic process	GO:0009124	0.024	0.181	0	0	0	0	FPSE_11638|1;FPSE_01597|1;AAH1|1;FPSE_07979|1	4	39	175	6153	http://www.ebi.ac.uk/QuickGO/GTerm?id=GO:0009124	[]
8	6,7,8	protein export from nucleus	GO:0006611	0.0254	0.181	0	0	0	0	FPSE_06126|1;FPSE_03215|1	2	9	175	6153	http://www.ebi.ac.uk/QuickGO/GTerm?id=GO:0006611	[]
7	5,7	cellular amino acid catabolic process	GO:0009063	0.0261	0.181	0	0	0	0	FPSE_08961|1;FPSE_03673|1;FPSE_07127|1;FPSE_00136|1	4	40	175	6153	http://www.ebi.ac.uk/QuickGO/GTerm?id=GO:0009063	[]
6	6	fatty acid biosynthetic process	GO:0006633	0.0264	0.181	0	0	0	0	FPSE_01674|1;FPSE_02541|1;FPSE_03687|1	3	23	175	6153	http://www.ebi.ac.uk/QuickGO/GTerm?id=GO:0006633	[]
4	4	fatty acid derivative metabolic process	GO:1901568	0.0284	0.181	0	0	0	0	FPSE_03687|1	1	1	175	6153	http://www.ebi.ac.uk/QuickGO/GTerm?id=GO:1901568	[]
6	6	messenger ribonucleoprotein complex assembly	GO:1990120	0.0284	0.181	0	0	0	0	FPSE_00152|1	1	1	175	6153	http://www.ebi.ac.uk/QuickGO/GTerm?id=GO:1990120	[]
9	8,9	oxidation-dependent protein catabolic process	GO:0070407	0.0284	0.181	0	0	0	0	PIM1|1	1	1	175	6153	http://www.ebi.ac.uk/QuickGO/GTerm?id=GO:0070407	[]
7	7	intracellular distribution of mitochondria	GO:0048312	0.0284	0.181	0	0	0	0	CLU1|1	1	1	175	6153	http://www.ebi.ac.uk/QuickGO/GTerm?id=GO:0048312	[]
5	5	icosanoid metabolic process	GO:0006690	0.0284	0.181	0	0	0	0	FPSE_03687|1	1	1	175	6153	http://www.ebi.ac.uk/QuickGO/GTerm?id=GO:0006690	[]
11	7,8,10,11	maturation of SSU-rRNA from tricistronic rRNA transcript (SSU-rRNA, LSU-rRNA,5S)	GO:0002109	0.0284	0.181	0	0	0	0	FPSE_06055|1	1	1	175	6153	http://www.ebi.ac.uk/QuickGO/GTerm?id=GO:0002109	[]
9	7,8,9	regulation of mitochondrial DNA replication	GO:0090296	0.0284	0.181	0	0	0	0	PIM1|1	1	1	175	6153	http://www.ebi.ac.uk/QuickGO/GTerm?id=GO:0090296	[]
8	8	D-xylose catabolic process	GO:0042843	0.0284	0.181	0	0	0	0	FPSE_05024|1	1	1	175	6153	http://www.ebi.ac.uk/QuickGO/GTerm?id=GO:0042843	[]
8	6,7,8	regulation of mitochondrial DNA metabolic process	GO:1901858	0.0284	0.181	0	0	0	0	PIM1|1	1	1	175	6153	http://www.ebi.ac.uk/QuickGO/GTerm?id=GO:1901858	[]
6	6	leukotriene metabolic process	GO:0006691	0.0284	0.181	0	0	0	0	FPSE_03687|1	1	1	175	6153	http://www.ebi.ac.uk/QuickGO/GTerm?id=GO:0006691	[]
5	5	kynurenic acid metabolic process	GO:0034275	0.0284	0.181	0	0	0	0	FPSE_00774|1	1	1	175	6153	http://www.ebi.ac.uk/QuickGO/GTerm?id=GO:0034275	[]
6	5,6	urate metabolic process	GO:0046415	0.0284	0.181	0	0	0	0	FPSE_00146|1	1	1	175	6153	http://www.ebi.ac.uk/QuickGO/GTerm?id=GO:0046415	[]
9	7,8,9	MAPK export from nucleus	GO:0045204	0.0284	0.181	0	0	0	0	FPSE_06126|1	1	1	175	6153	http://www.ebi.ac.uk/QuickGO/GTerm?id=GO:0045204	[]
7	5,6,7	negative regulation of cellular respiration	GO:1901856	0.0284	0.181	0	0	0	0	FPSE_07706|1	1	1	175	6153	http://www.ebi.ac.uk/QuickGO/GTerm?id=GO:1901856	[]
9	9	glutamate catabolic process to 2-oxoglutarate	GO:0019551	0.0284	0.181	0	0	0	0	FPSE_00136|1	1	1	175	6153	http://www.ebi.ac.uk/QuickGO/GTerm?id=GO:0019551	[]
8	5,8	ethanol oxidation	GO:0006069	0.0284	0.181	0	0	0	0	FPSE_03673|1	1	1	175	6153	http://www.ebi.ac.uk/QuickGO/GTerm?id=GO:0006069	[]
8	7,8	CDP-choline pathway	GO:0006657	0.0284	0.181	0	0	0	0	FPSE_03903|1	1	1	175	6153	http://www.ebi.ac.uk/QuickGO/GTerm?id=GO:0006657	[]
12	8,9,10,11,12	mitochondrial tRNA thio-modification	GO:0070903	0.0284	0.181	0	0	0	0	FPSE_00508|1	1	1	175	6153	http://www.ebi.ac.uk/QuickGO/GTerm?id=GO:0070903	[]
11	6,8,9,10,11	positive regulation of transcription from RNA polymerase II promoter in response to oxidative stress	GO:0036091	0.0284	0.181	0	0	0	0	FPSE_07706|1	1	1	175	6153	http://www.ebi.ac.uk/QuickGO/GTerm?id=GO:0036091	[]
7	7	leukotriene biosynthetic process	GO:0019370	0.0284	0.181	0	0	0	0	FPSE_03687|1	1	1	175	6153	http://www.ebi.ac.uk/QuickGO/GTerm?id=GO:0019370	[]
6	6	N-glycan processing	GO:0006491	0.0284	0.181	0	0	0	0	FPSE_05450|1	1	1	175	6153	http://www.ebi.ac.uk/QuickGO/GTerm?id=GO:0006491	[]
7	7	valine biosynthetic process	GO:0009099	0.0284	0.181	0	0	0	0	FPSE_09041|1	1	1	175	6153	http://www.ebi.ac.uk/QuickGO/GTerm?id=GO:0009099	[]
9	7,8,9	regulation of protein export from nucleus	GO:0046825	0.0284	0.181	0	0	0	0	FPSE_06126|1	1	1	175	6153	http://www.ebi.ac.uk/QuickGO/GTerm?id=GO:0046825	[]
9	8,9	tripeptide transport	GO:0042939	0.0284	0.181	0	0	0	0	FPSE_04678|1	1	1	175	6153	http://www.ebi.ac.uk/QuickGO/GTerm?id=GO:0042939	[]
10	7,9,10	histone glutamine methylation	GO:1990258	0.0284	0.181	0	0	0	0	FPSE_12346|1	1	1	175	6153	http://www.ebi.ac.uk/QuickGO/GTerm?id=GO:1990258	[]
7	7	Golgi vesicle fusion to target membrane	GO:0048210	0.0284	0.181	0	0	0	0	FPSE_11935|1	1	1	175	6153	http://www.ebi.ac.uk/QuickGO/GTerm?id=GO:0048210	[]
8	8	arabinose catabolic process	GO:0019568	0.0284	0.181	0	0	0	0	FPSE_05024|1	1	1	175	6153	http://www.ebi.ac.uk/QuickGO/GTerm?id=GO:0019568	[]
10	7,8,10	histone peptidyl-prolyl isomerization	GO:0000412	0.0284	0.181	0	0	0	0	FPSE_10725|1	1	1	175	6153	http://www.ebi.ac.uk/QuickGO/GTerm?id=GO:0000412	[]
7	6,7	urate catabolic process	GO:0019628	0.0284	0.181	0	0	0	0	FPSE_00146|1	1	1	175	6153	http://www.ebi.ac.uk/QuickGO/GTerm?id=GO:0019628	[]
8	7,8	late endosome to Golgi transport	GO:0034499	0.0284	0.181	0	0	0	0	FPSE_08898|1	1	1	175	6153	http://www.ebi.ac.uk/QuickGO/GTerm?id=GO:0034499	[]
7	6,7	icosanoid biosynthetic process	GO:0046456	0.0284	0.181	0	0	0	0	FPSE_03687|1	1	1	175	6153	http://www.ebi.ac.uk/QuickGO/GTerm?id=GO:0046456	[]
8	8	glucose catabolic process	GO:0006007	0.0284	0.181	0	0	0	0	FPSE_04208|1	1	1	175	6153	http://www.ebi.ac.uk/QuickGO/GTerm?id=GO:0006007	[]
6	6	kynurenic acid biosynthetic process	GO:0034276	0.0284	0.181	0	0	0	0	FPSE_00774|1	1	1	175	6153	http://www.ebi.ac.uk/QuickGO/GTerm?id=GO:0034276	[]
5	5	furaldehyde metabolic process	GO:0033859	0.0284	0.181	0	0	0	0	FPSE_03673|1	1	1	175	6153	http://www.ebi.ac.uk/QuickGO/GTerm?id=GO:0033859	[]
5	5	fatty acid derivative biosynthetic process	GO:1901570	0.0284	0.181	0	0	0	0	FPSE_03687|1	1	1	175	6153	http://www.ebi.ac.uk/QuickGO/GTerm?id=GO:1901570	[]
7	7	D-xylose metabolic process	GO:0042732	0.0284	0.181	0	0	0	0	FPSE_05024|1	1	1	175	6153	http://www.ebi.ac.uk/QuickGO/GTerm?id=GO:0042732	[]
10	8,9,10	regulation of MAPK export from nucleus	GO:0071701	0.0284	0.181	0	0	0	0	FPSE_06126|1	1	1	175	6153	http://www.ebi.ac.uk/QuickGO/GTerm?id=GO:0071701	[]
7	7	monocarboxylic acid metabolic process	GO:0032787	0.0294	0.186	0	0	0	0	FPSE_01674|1;FPSE_09544|1;FPSE_00774|1;FPSE_02541|1;FPSE_05285|1;FPSE_03687|1;FPSE_00970|1	7	105	175	6153	http://www.ebi.ac.uk/QuickGO/GTerm?id=GO:0032787	[]
4	4	one-carbon metabolic process	GO:0006730	0.0312	0.196	0	0	0	0	FPSE_08961|1;FPSE_01006|1	2	10	175	6153	http://www.ebi.ac.uk/QuickGO/GTerm?id=GO:0006730	[]
9	7,8,9	protein targeting to ER	GO:0045047	0.0329	0.203	0	0	0	0	FPSE_08244|1;FPSE_02532|1;FPSE_03022|1	3	25	175	6153	http://www.ebi.ac.uk/QuickGO/GTerm?id=GO:0045047	[]
5	5	nucleobase metabolic process	GO:0009112	0.0329	0.203	0	0	0	0	FPSE_00925|1;AAH1|1;FPSE_00146|1	3	25	175	6153	http://www.ebi.ac.uk/QuickGO/GTerm?id=GO:0009112	[]
8	6,7,8	establishment of protein localization to endoplasmic reticulum	GO:0072599	0.0329	0.203	0	0	0	0	FPSE_08244|1;FPSE_02532|1;FPSE_03022|1	3	25	175	6153	http://www.ebi.ac.uk/QuickGO/GTerm?id=GO:0072599	[]
8	6,7,8	protein retention in Golgi apparatus	GO:0045053	0.0374	0.23	0	0	0	0	FPSE_10947|1;FPSE_06424|1	2	11	175	6153	http://www.ebi.ac.uk/QuickGO/GTerm?id=GO:0045053	[]
5	4,5	cellular modified amino acid metabolic process	GO:0006575	0.0389	0.238	0	0	0	0	FPSE_01836|1;FPSE_04111|1;FPSE_00774|1;FPSE_01006|1;MRI1|1	5	66	175	6153	http://www.ebi.ac.uk/QuickGO/GTerm?id=GO:0006575	[]
6	6	lysosomal microautophagy	GO:0016237	0.0401	0.241	0	0	0	0	FPSE_04407|1;FPSE_08829|1;FPSE_06538|1	3	27	175	6153	http://www.ebi.ac.uk/QuickGO/GTerm?id=GO:0016237	[]
6	5,6	single-organism membrane invagination	GO:1902534	0.0401	0.241	0	0	0	0	FPSE_04407|1;FPSE_08829|1;FPSE_06538|1	3	27	175	6153	http://www.ebi.ac.uk/QuickGO/GTerm?id=GO:1902534	[]
5	5	membrane invagination	GO:0010324	0.0401	0.241	0	0	0	0	FPSE_04407|1;FPSE_08829|1;FPSE_06538|1	3	27	175	6153	http://www.ebi.ac.uk/QuickGO/GTerm?id=GO:0010324	[]
7	4,7	translational initiation	GO:0006413	0.0437	0.261	0	0	0	0	FPSE_03350|1;FPSE_04365|1;FPSE_03582|1;CLU1|1	4	47	175	6153	http://www.ebi.ac.uk/QuickGO/GTerm?id=GO:0006413	[]
7	7	DNA packaging	GO:0006323	0.044	0.261	0	0	0	0	FPSE_00008|1;FPSE_03511|1;FPSE_08847|1	3	28	175	6153	http://www.ebi.ac.uk/QuickGO/GTerm?id=GO:0006323	[]
4	4	organophosphate metabolic process	GO:0019637	0.0455	0.268	0	0	0	0	FPSE_11638|1;FPSE_03903|1;FPSE_01597|1;FPSE_06554|1;FPSE_11760|1;FPSE_11931|1;FPSE_03539|1;AAH1|1;FPSE_00171|1;FPSE_07979|1;FPSE_05285|1;FPSE_02678|1;FPSE_00970|1	13	272	175	6153	http://www.ebi.ac.uk/QuickGO/GTerm?id=GO:0019637	[]
6	6	nucleotide metabolic process	GO:0009117	0.0471	0.276	0	0	0	0	FPSE_11638|1;FPSE_01597|1;FPSE_03539|1;AAH1|1;FPSE_00171|1;FPSE_07979|1;FPSE_05285|1;FPSE_00970|1	8	141	175	6153	http://www.ebi.ac.uk/QuickGO/GTerm?id=GO:0009117	[]
3	3	primary metabolic process	GO:0044238	0.0473	0.276	0	0	0	0	FPSE_11143|1;FPSE_03350|1;FPSE_01836|1;FPSE_00008|1;FPSE_07274|1;FPSE_11638|1;FPSE_09238|1;FPSE_04365|1;FPSE_06936|1;FPSE_06921|1;FPSE_09439|1;FPSE_09384|1;FPSE_04172|1;FPSE_03202|1;FPSE_11830|1;FPSE_11843|1;FPSE_09718|1;FPSE_01674|1;FPSE_05383|1;FPSE_07706|1;FPSE_07697|1;FPSE_05674|1;FPSE_05758|1;FPSE_08632|1;FPSE_08961|1;FPSE_08217|1;FPSE_00216|1;FPSE_06055|1;FPSE_12355|1;FPSE_03662|1;FPSE_0360…	101	3151	175	6153	http://www.ebi.ac.uk/QuickGO/GTerm?id=GO:0044238	[]
5	5	organelle fusion	GO:0048284	0.0497	0.28	0	0	0	0	FPSE_06126|1;FPSE_04407|1;FPSE_11935|1;FPSE_06538|1	4	49	175	6153	http://www.ebi.ac.uk/QuickGO/GTerm?id=GO:0048284	[]
5	5	nucleoside phosphate metabolic process	GO:0006753	0.0522	0.28	0	0	0	0	FPSE_11638|1;FPSE_01597|1;FPSE_03539|1;AAH1|1;FPSE_00171|1;FPSE_07979|1;FPSE_05285|1;FPSE_00970|1	8	144	175	6153	http://www.ebi.ac.uk/QuickGO/GTerm?id=GO:0006753	[]
5	5	nucleoside metabolic process	GO:0009116	0.0528	0.28	0	0	0	0	FPSE_11638|1;FPSE_05674|1;FPSE_01597|1;MRI1|1;FPSE_05285|1;FPSE_00970|1	6	95	175	6153	http://www.ebi.ac.uk/QuickGO/GTerm?id=GO:0009116	[]
5	5	cellular response to oxidative stress	GO:0034599	0.0529	0.28	0	0	0	0	FPSE_07706|1;FPSE_00953|1;PIM1|1;FPSE_05024|1	4	50	175	6153	http://www.ebi.ac.uk/QuickGO/GTerm?id=GO:0034599	[]
5	5	polysaccharide metabolic process	GO:0005976	0.0533	0.28	0	0	0	0	FPSE_11843|1;FPSE_04308|1;FPSE_04834|1;FPSE_05893|1;FPSE_05450|1	5	72	175	6153	http://www.ebi.ac.uk/QuickGO/GTerm?id=GO:0005976	[]
7	7	purine ribonucleotide metabolic process	GO:0009150	0.056	0.28	0	0	0	0	FPSE_11638|1;FPSE_01597|1;FPSE_07979|1;FPSE_05285|1;FPSE_00970|1	5	73	175	6153	http://www.ebi.ac.uk/QuickGO/GTerm?id=GO:0009150	[]
9	8,9	glutamate catabolic process	GO:0006538	0.0561	0.28	0	0	0	0	FPSE_00136|1	1	2	175	6153	http://www.ebi.ac.uk/QuickGO/GTerm?id=GO:0006538	[]
11	9,11	'de novo' L-methionine biosynthetic process	GO:0071266	0.0561	0.28	0	0	0	0	FPSE_08538|1	1	2	175	6153	http://www.ebi.ac.uk/QuickGO/GTerm?id=GO:0071266	[]
6	6	spliceosome conformational change to release U4 (or U4atac) and U1 (or U11)	GO:0000388	0.0561	0.28	0	0	0	0	FPSE_09718|1	1	2	175	6153	http://www.ebi.ac.uk/QuickGO/GTerm?id=GO:0000388	[]
8	7,8	hypoxanthine biosynthetic process	GO:0046101	0.0561	0.28	0	0	0	0	AAH1|1	1	2	175	6153	http://www.ebi.ac.uk/QuickGO/GTerm?id=GO:0046101	[]
8	7,8	adenine catabolic process	GO:0006146	0.0561	0.28	0	0	0	0	AAH1|1	1	2	175	6153	http://www.ebi.ac.uk/QuickGO/GTerm?id=GO:0006146	[]
7	5,6,7	heterotrimeric G-protein complex cycle	GO:0031684	0.0561	0.28	0	0	0	0	FPSE_06126|1	1	2	175	6153	http://www.ebi.ac.uk/QuickGO/GTerm?id=GO:0031684	[]
7	7	ethanol metabolic process	GO:0006067	0.0561	0.28	0	0	0	0	FPSE_03673|1	1	2	175	6153	http://www.ebi.ac.uk/QuickGO/GTerm?id=GO:0006067	[]
7	7	pentose catabolic process	GO:0019323	0.0561	0.28	0	0	0	0	FPSE_05024|1	1	2	175	6153	http://www.ebi.ac.uk/QuickGO/GTerm?id=GO:0019323	[]
11	10,11	box C/D snoRNA 3'-end processing	GO:0000494	0.0561	0.28	0	0	0	0	FPSE_12346|1	1	2	175	6153	http://www.ebi.ac.uk/QuickGO/GTerm?id=GO:0000494	[]
10	9,10	GMP biosynthetic process	GO:0006177	0.0561	0.28	0	0	0	0	FPSE_11638|1	1	2	175	6153	http://www.ebi.ac.uk/QuickGO/GTerm?id=GO:0006177	[]
8	6,8	amino acid catabolic process via Ehrlich pathway	GO:0000955	0.0561	0.28	0	0	0	0	FPSE_03673|1	1	2	175	6153	http://www.ebi.ac.uk/QuickGO/GTerm?id=GO:0000955	[]
6	6	primary alcohol metabolic process	GO:0034308	0.0561	0.28	0	0	0	0	FPSE_03673|1	1	2	175	6153	http://www.ebi.ac.uk/QuickGO/GTerm?id=GO:0034308	[]
9	8,9	GMP metabolic process	GO:0046037	0.0561	0.28	0	0	0	0	FPSE_11638|1	1	2	175	6153	http://www.ebi.ac.uk/QuickGO/GTerm?id=GO:0046037	[]
9	8,9	cysteine biosynthetic process via cystathionine	GO:0019343	0.0561	0.28	0	0	0	0	FPSE_01836|1	1	2	175	6153	http://www.ebi.ac.uk/QuickGO/GTerm?id=GO:0019343	[]
7	7	hypoxanthine metabolic process	GO:0046100	0.0561	0.28	0	0	0	0	AAH1|1	1	2	175	6153	http://www.ebi.ac.uk/QuickGO/GTerm?id=GO:0046100	[]
11	8,10,11	glutamyl-tRNA aminoacylation	GO:0006424	0.0561	0.28	0	0	0	0	FPSE_06013|1	1	2	175	6153	http://www.ebi.ac.uk/QuickGO/GTerm?id=GO:0006424	[]
9	8,9	proteasome core complex assembly	GO:0080129	0.0561	0.28	0	0	0	0	FPSE_11776|1	1	2	175	6153	http://www.ebi.ac.uk/QuickGO/GTerm?id=GO:0080129	[]
8	7,8	aspartate metabolic process	GO:0006531	0.0561	0.28	0	0	0	0	FPSE_05758|1	1	2	175	6153	http://www.ebi.ac.uk/QuickGO/GTerm?id=GO:0006531	[]
9	5,8,9	positive regulation of sequence-specific DNA binding transcription factor activity	GO:0051091	0.0561	0.28	0	0	0	0	FPSE_07706|1	1	2	175	6153	http://www.ebi.ac.uk/QuickGO/GTerm?id=GO:0051091	[]
8	5,7,8	positive regulation of SNARE complex assembly	GO:0035543	0.0561	0.28	0	0	0	0	FPSE_11935|1	1	2	175	6153	http://www.ebi.ac.uk/QuickGO/GTerm?id=GO:0035543	[]
7	6,7	purine nucleobase transport	GO:0006863	0.0561	0.28	0	0	0	0	FPSE_05618|1	1	2	175	6153	http://www.ebi.ac.uk/QuickGO/GTerm?id=GO:0006863	[]
4	4	nuclear migration involved in conjugation with cellular fusion	GO:0000743	0.0561	0.28	0	0	0	0	FPSE_06126|1	1	2	175	6153	http://www.ebi.ac.uk/QuickGO/GTerm?id=GO:0000743	[]
9	7,9	amino acid catabolic process to alcohol via Ehrlich pathway	GO:0000947	0.0561	0.28	0	0	0	0	FPSE_03673|1	1	2	175	6153	http://www.ebi.ac.uk/QuickGO/GTerm?id=GO:0000947	[]
9	7,8,9	hypoxanthine salvage	GO:0043103	0.0561	0.28	0	0	0	0	AAH1|1	1	2	175	6153	http://www.ebi.ac.uk/QuickGO/GTerm?id=GO:0043103	[]
8	7,8	age-dependent response to reactive oxygen species involved in chronological cell aging	GO:0001320	0.0561	0.28	0	0	0	0	FPSE_07706|1	1	2	175	6153	http://www.ebi.ac.uk/QuickGO/GTerm?id=GO:0001320	[]
7	7	protein localization to endoplasmic reticulum	GO:0070972	0.0568	0.282	0	0	0	0	FPSE_08244|1;FPSE_02532|1;FPSE_03022|1	3	31	175	6153	http://www.ebi.ac.uk/QuickGO/GTerm?id=GO:0070972	[]
7	7	dicarboxylic acid biosynthetic process	GO:0043650	0.0585	0.289	0	0	0	0	FPSE_05674|1;FPSE_08520|1	2	14	175	6153	http://www.ebi.ac.uk/QuickGO/GTerm?id=GO:0043650	[]
6	6	cellular macromolecular complex assembly	GO:0034622	0.0586	0.289	0	0	0	0	FPSE_03350|1;FPSE_00008|1;FPSE_11935|1;FPSE_09718|1;FPSE_06055|1;PIM1|1;FPSE_03511|1;FPSE_03582|1;FPSE_08638|1;FPSE_08657|1;FPSE_00152|1;FPSE_08847|1;FPSE_04851|1;FPSE_11776|1	14	311	175	6153	http://www.ebi.ac.uk/QuickGO/GTerm?id=GO:0034622	[]
7	7	purine nucleoside biosynthetic process	GO:0042451	0.0614	0.3	0	0	0	0	FPSE_11638|1;FPSE_05674|1;FPSE_01597|1	3	32	175	6153	http://www.ebi.ac.uk/QuickGO/GTerm?id=GO:0042451	[]
8	8	purine ribonucleoside biosynthetic process	GO:0046129	0.0614	0.3	0	0	0	0	FPSE_11638|1;FPSE_05674|1;FPSE_01597|1	3	32	175	6153	http://www.ebi.ac.uk/QuickGO/GTerm?id=GO:0046129	[]
4	4	glycosyl compound metabolic process	GO:1901657	0.0622	0.302	0	0	0	0	FPSE_11638|1;FPSE_05674|1;FPSE_01597|1;MRI1|1;FPSE_05285|1;FPSE_00970|1	6	99	175	6153	http://www.ebi.ac.uk/QuickGO/GTerm?id=GO:1901657	[]
6	6	purine nucleotide metabolic process	GO:0006163	0.0644	0.312	0	0	0	0	FPSE_11638|1;FPSE_01597|1;FPSE_07979|1;FPSE_05285|1;FPSE_00970|1	5	76	175	6153	http://www.ebi.ac.uk/QuickGO/GTerm?id=GO:0006163	[]
8	6,8	alpha-amino acid catabolic process	GO:1901606	0.0662	0.312	0	0	0	0	FPSE_08961|1;FPSE_07127|1;FPSE_00136|1	3	33	175	6153	http://www.ebi.ac.uk/QuickGO/GTerm?id=GO:1901606	[]
7	7	protein localization to Golgi apparatus	GO:0034067	0.0663	0.312	0	0	0	0	FPSE_10947|1;FPSE_06424|1	2	15	175	6153	http://www.ebi.ac.uk/QuickGO/GTerm?id=GO:0034067	[]
9	7,8,9	proteasomal ubiquitin-independent protein catabolic process	GO:0010499	0.0663	0.312	0	0	0	0	FPSE_06332|1;FPSE_11776|1	2	15	175	6153	http://www.ebi.ac.uk/QuickGO/GTerm?id=GO:0010499	[]
9	6,8,9	glycolytic process	GO:0006096	0.0663	0.312	0	0	0	0	FPSE_05285|1;FPSE_00970|1	2	15	175	6153	http://www.ebi.ac.uk/QuickGO/GTerm?id=GO:0006096	[]
10	5,9,10	ATP generation from ADP	GO:0006757	0.0663	0.312	0	0	0	0	FPSE_05285|1;FPSE_00970|1	2	15	175	6153	http://www.ebi.ac.uk/QuickGO/GTerm?id=GO:0006757	[]
6	6	spliceosomal conformational changes to generate catalytic conformation	GO:0000393	0.0663	0.312	0	0	0	0	FPSE_09718|1;FPSE_08657|1	2	15	175	6153	http://www.ebi.ac.uk/QuickGO/GTerm?id=GO:0000393	[]
7	6,7	ribonucleotide metabolic process	GO:0009259	0.0674	0.316	0	0	0	0	FPSE_11638|1;FPSE_01597|1;FPSE_07979|1;FPSE_05285|1;FPSE_00970|1	5	77	175	6153	http://www.ebi.ac.uk/QuickGO/GTerm?id=GO:0009259	[]
5	5	coenzyme metabolic process	GO:0006732	0.0741	0.332	0	0	0	0	FPSE_09544|1;FPSE_01006|1;MRI1|1;FPSE_11760|1;FPSE_00171|1;FPSE_05285|1;FPSE_00970|1	7	129	175	6153	http://www.ebi.ac.uk/QuickGO/GTerm?id=GO:0006732	[]
7	7	nucleoside diphosphate phosphorylation	GO:0006165	0.0744	0.332	0	0	0	0	FPSE_05285|1;FPSE_00970|1	2	16	175	6153	http://www.ebi.ac.uk/QuickGO/GTerm?id=GO:0006165	[]
9	9	protein peptidyl-prolyl isomerization	GO:0000413	0.0744	0.332	0	0	0	0	FPSE_09238|1;FPSE_10725|1	2	16	175	6153	http://www.ebi.ac.uk/QuickGO/GTerm?id=GO:0000413	[]
5	5	cellular amide metabolic process	GO:0043603	0.075	0.332	0	0	0	0	FPSE_03350|1;FPSE_01259|1;FPSE_04365|1;FPSE_03202|1;FPSE_04111|1;FPSE_08217|1;FPSE_06055|1;FPSE_03854|1;FPSE_02974|1;FPSE_02933|1;FPSE_00953|1;FPSE_01006|1;FPSE_03582|1;CLU1|1;FPSE_06013|1	15	352	175	6153	http://www.ebi.ac.uk/QuickGO/GTerm?id=GO:0043603	[]
7	6,7	protein targeting to membrane	GO:0006612	0.0815	0.332	0	0	0	0	FPSE_08244|1;FPSE_02532|1;FPSE_03022|1	3	36	175	6153	http://www.ebi.ac.uk/QuickGO/GTerm?id=GO:0006612	[]
8	8	purine ribonucleoside diphosphate metabolic process	GO:0009179	0.0827	0.332	0	0	0	0	FPSE_05285|1;FPSE_00970|1	2	17	175	6153	http://www.ebi.ac.uk/QuickGO/GTerm?id=GO:0009179	[]
7	7	glucan catabolic process	GO:0009251	0.0827	0.332	0	0	0	0	FPSE_04308|1;FPSE_05893|1	2	17	175	6153	http://www.ebi.ac.uk/QuickGO/GTerm?id=GO:0009251	[]
7	7	purine nucleoside diphosphate metabolic process	GO:0009135	0.0827	0.332	0	0	0	0	FPSE_05285|1;FPSE_00970|1	2	17	175	6153	http://www.ebi.ac.uk/QuickGO/GTerm?id=GO:0009135	[]
7	7	ribonucleoside diphosphate metabolic process	GO:0009185	0.0827	0.332	0	0	0	0	FPSE_05285|1;FPSE_00970|1	2	17	175	6153	http://www.ebi.ac.uk/QuickGO/GTerm?id=GO:0009185	[]
9	8,9	ADP metabolic process	GO:0046031	0.0827	0.332	0	0	0	0	FPSE_05285|1;FPSE_00970|1	2	17	175	6153	http://www.ebi.ac.uk/QuickGO/GTerm?id=GO:0046031	[]
4	4	reactive oxygen species metabolic process	GO:0072593	0.0827	0.332	0	0	0	0	FPSE_07706|1;KATG|1	2	17	175	6153	http://www.ebi.ac.uk/QuickGO/GTerm?id=GO:0072593	[]
5	5	formaldehyde metabolic process	GO:0046292	0.0829	0.332	0	0	0	0	FPSE_03673|1	1	3	175	6153	http://www.ebi.ac.uk/QuickGO/GTerm?id=GO:0046292	[]
7	7	protein initiator methionine removal	GO:0070084	0.0829	0.332	0	0	0	0	FPSE_12355|1	1	3	175	6153	http://www.ebi.ac.uk/QuickGO/GTerm?id=GO:0070084	[]
6	6	purine ribonucleoside salvage	GO:0006166	0.0829	0.332	0	0	0	0	FPSE_05674|1	1	3	175	6153	http://www.ebi.ac.uk/QuickGO/GTerm?id=GO:0006166	[]
10	5,6,8,9,10	negative regulation of translational initiation	GO:0045947	0.0829	0.332	0	0	0	0	FPSE_03582|1	1	3	175	6153	http://www.ebi.ac.uk/QuickGO/GTerm?id=GO:0045947	[]
7	6,7	mitochondrial DNA metabolic process	GO:0032042	0.0829	0.332	0	0	0	0	PIM1|1	1	3	175	6153	http://www.ebi.ac.uk/QuickGO/GTerm?id=GO:0032042	[]
5	5	nucleoside salvage	GO:0043174	0.0829	0.332	0	0	0	0	FPSE_05674|1	1	3	175	6153	http://www.ebi.ac.uk/QuickGO/GTerm?id=GO:0043174	[]
8	8	galactose catabolic process	GO:0019388	0.0829	0.332	0	0	0	0	FPSE_05024|1	1	3	175	6153	http://www.ebi.ac.uk/QuickGO/GTerm?id=GO:0019388	[]
8	6,7,8	transsulfuration	GO:0019346	0.0829	0.332	0	0	0	0	FPSE_01836|1	1	3	175	6153	http://www.ebi.ac.uk/QuickGO/GTerm?id=GO:0019346	[]
6	6	formaldehyde catabolic process	GO:0046294	0.0829	0.332	0	0	0	0	FPSE_03673|1	1	3	175	6153	http://www.ebi.ac.uk/QuickGO/GTerm?id=GO:0046294	[]
5	4,5	urea metabolic process	GO:0019627	0.0829	0.332	0	0	0	0	FPSE_01259|1	1	3	175	6153	http://www.ebi.ac.uk/QuickGO/GTerm?id=GO:0019627	[]
6	6	valine metabolic process	GO:0006573	0.0829	0.332	0	0	0	0	FPSE_09041|1	1	3	175	6153	http://www.ebi.ac.uk/QuickGO/GTerm?id=GO:0006573	[]
8	7,8	dicarboxylic acid catabolic process	GO:0043649	0.0829	0.332	0	0	0	0	FPSE_00136|1	1	3	175	6153	http://www.ebi.ac.uk/QuickGO/GTerm?id=GO:0043649	[]
8	7,8	mitochondrial DNA replication	GO:0006264	0.0829	0.332	0	0	0	0	PIM1|1	1	3	175	6153	http://www.ebi.ac.uk/QuickGO/GTerm?id=GO:0006264	[]
9	8,9	dipeptide transport	GO:0042938	0.0829	0.332	0	0	0	0	FPSE_04678|1	1	3	175	6153	http://www.ebi.ac.uk/QuickGO/GTerm?id=GO:0042938	[]
7	7	cellular age-dependent response to reactive oxygen species	GO:0072353	0.0829	0.332	0	0	0	0	FPSE_07706|1	1	3	175	6153	http://www.ebi.ac.uk/QuickGO/GTerm?id=GO:0072353	[]
8	8	2-oxoglutarate metabolic process	GO:0006103	0.0829	0.332	0	0	0	0	FPSE_00136|1	1	3	175	6153	http://www.ebi.ac.uk/QuickGO/GTerm?id=GO:0006103	[]
9	9	guanosine-containing compound biosynthetic process	GO:1901070	0.0829	0.332	0	0	0	0	FPSE_11638|1	1	3	175	6153	http://www.ebi.ac.uk/QuickGO/GTerm?id=GO:1901070	[]
6	5,6	nucleobase transport	GO:0015851	0.0829	0.332	0	0	0	0	FPSE_05618|1	1	3	175	6153	http://www.ebi.ac.uk/QuickGO/GTerm?id=GO:0015851	[]
6	6	age-dependent response to reactive oxygen species	GO:0001315	0.0829	0.332	0	0	0	0	FPSE_07706|1	1	3	175	6153	http://www.ebi.ac.uk/QuickGO/GTerm?id=GO:0001315	[]
9	6,8,9	peptidyl-glutamine methylation	GO:0018364	0.0829	0.332	0	0	0	0	FPSE_12346|1	1	3	175	6153	http://www.ebi.ac.uk/QuickGO/GTerm?id=GO:0018364	[]
7	7	mRNA 3'-splice site recognition	GO:0000389	0.0829	0.332	0	0	0	0	FPSE_08657|1	1	3	175	6153	http://www.ebi.ac.uk/QuickGO/GTerm?id=GO:0000389	[]
9	5,6,7,8,9	S-adenosylmethionine cycle	GO:0033353	0.0829	0.332	0	0	0	0	MRI1|1	1	3	175	6153	http://www.ebi.ac.uk/QuickGO/GTerm?id=GO:0033353	[]
6	6	protein farnesylation	GO:0018343	0.0829	0.332	0	0	0	0	FPSE_03068|1	1	3	175	6153	http://www.ebi.ac.uk/QuickGO/GTerm?id=GO:0018343	[]
8	7,8	adenylate cyclase-activating G-protein coupled receptor signaling pathway	GO:0007189	0.0829	0.332	0	0	0	0	FPSE_06126|1	1	3	175	6153	http://www.ebi.ac.uk/QuickGO/GTerm?id=GO:0007189	[]
7	5,6,7	urea catabolic process	GO:0043419	0.0829	0.332	0	0	0	0	FPSE_01259|1	1	3	175	6153	http://www.ebi.ac.uk/QuickGO/GTerm?id=GO:0043419	[]
10	6,7,8,9,10	L-methionine salvage from S-adenosylmethionine	GO:0019284	0.0829	0.332	0	0	0	0	MRI1|1	1	3	175	6153	http://www.ebi.ac.uk/QuickGO/GTerm?id=GO:0019284	[]
7	4,6,7	positive regulation of vesicle fusion	GO:0031340	0.0829	0.332	0	0	0	0	FPSE_11935|1	1	3	175	6153	http://www.ebi.ac.uk/QuickGO/GTerm?id=GO:0031340	[]
7	6,7	L-kynurenine metabolic process	GO:0097052	0.0829	0.332	0	0	0	0	FPSE_00774|1	1	3	175	6153	http://www.ebi.ac.uk/QuickGO/GTerm?id=GO:0097052	[]
7	7	ribonucleoside biosynthetic process	GO:0042455	0.0869	0.345	0	0	0	0	FPSE_11638|1;FPSE_05674|1;FPSE_01597|1	3	37	175	6153	http://www.ebi.ac.uk/QuickGO/GTerm?id=GO:0042455	[]
6	6	nucleoside biosynthetic process	GO:0009163	0.0869	0.345	0	0	0	0	FPSE_11638|1;FPSE_05674|1;FPSE_01597|1	3	37	175	6153	http://www.ebi.ac.uk/QuickGO/GTerm?id=GO:0009163	[]
5	5	ribonucleoprotein complex assembly	GO:0022618	0.0896	0.355	0	0	0	0	FPSE_03350|1;FPSE_09718|1;FPSE_06055|1;FPSE_03582|1;FPSE_08657|1;FPSE_00152|1	6	109	175	6153	http://www.ebi.ac.uk/QuickGO/GTerm?id=GO:0022618	[]
5	5	organic acid catabolic process	GO:0016054	0.0904	0.355	0	0	0	0	FPSE_08961|1;FPSE_03673|1;FPSE_07127|1;FPSE_00136|1	4	60	175	6153	http://www.ebi.ac.uk/QuickGO/GTerm?id=GO:0016054	[]
6	6	carboxylic acid catabolic process	GO:0046395	0.0904	0.355	0	0	0	0	FPSE_08961|1;FPSE_03673|1;FPSE_07127|1;FPSE_00136|1	4	60	175	6153	http://www.ebi.ac.uk/QuickGO/GTerm?id=GO:0046395	[]
6	6	purine nucleobase metabolic process	GO:0006144	0.0914	0.357	0	0	0	0	AAH1|1;FPSE_00146|1	2	18	175	6153	http://www.ebi.ac.uk/QuickGO/GTerm?id=GO:0006144	[]
8	8	peptidyl-proline modification	GO:0018208	0.0914	0.357	0	0	0	0	FPSE_09238|1;FPSE_10725|1	2	18	175	6153	http://www.ebi.ac.uk/QuickGO/GTerm?id=GO:0018208	[]
5	5	organophosphate biosynthetic process	GO:0090407	0.0924	0.358	0	0	0	0	FPSE_11638|1;FPSE_03903|1;FPSE_01597|1;FPSE_06554|1;FPSE_11760|1;FPSE_11931|1;AAH1|1;FPSE_07979|1	8	163	175	6153	http://www.ebi.ac.uk/QuickGO/GTerm?id=GO:0090407	[]
9	8,9	purine ribonucleotide biosynthetic process	GO:0009152	0.0925	0.358	0	0	0	0	FPSE_11638|1;FPSE_01597|1;FPSE_07979|1	3	38	175	6153	http://www.ebi.ac.uk/QuickGO/GTerm?id=GO:0009152	[]
6	6	DNA conformation change	GO:0071103	0.0947	0.36	0	0	0	0	FPSE_00008|1;FPSE_02614|1;FPSE_03511|1;FPSE_08847|1	4	61	175	6153	http://www.ebi.ac.uk/QuickGO/GTerm?id=GO:0071103	[]
5	5	lipid biosynthetic process	GO:0008610	0.0948	0.36	0	0	0	0	FPSE_01674|1;FPSE_03903|1;FPSE_06554|1;FPSE_06967|1;FPSE_02541|1;FPSE_11931|1;FPSE_03687|1	7	137	175	6153	http://www.ebi.ac.uk/QuickGO/GTerm?id=GO:0008610	[]
4	4	carbohydrate derivative metabolic process	GO:1901135	0.0969	0.36	0	0	0	0	FPSE_07274|1;FPSE_11638|1;FPSE_05674|1;FPSE_01597|1;MRI1|1;FPSE_03539|1;FPSE_09750|1;FPSE_07979|1;FPSE_05285|1;FPSE_05450|1;FPSE_00970|1	11	249	175	6153	http://www.ebi.ac.uk/QuickGO/GTerm?id=GO:1901135	[]
2	2	cellular process	GO:0009987	0.0978	0.36	0	0	0	0	FPSE_09019|1;FPSE_00865|1;FPSE_06126|1;FPSE_12004|1;FPSE_03350|1;FPSE_01836|1;FPSE_08595|1;FPSE_04407|1;FPSE_00008|1;FPSE_07274|1;FPSE_09962|1;FPSE_11638|1;FPSE_00640|1;FPSE_01259|1;FPSE_09238|1;FPSE_04365|1;FPSE_06921|1;FPSE_09439|1;FPSE_09384|1;FPSE_04172|1;FPSE_03202|1;FPSE_04111|1;FPSE_10947|1;FPSE_11935|1;FPSE_11843|1;FPSE_09718|1;FPSE_01674|1;FPSE_02352|1;FPSE_09544|1;FPSE_05383|1;FPSE_0770…	125	4099	175	6153	http://www.ebi.ac.uk/QuickGO/GTerm?id=GO:0009987	[]
7	7	purine nucleotide biosynthetic process	GO:0006164	0.0982	0.36	0	0	0	0	FPSE_11638|1;FPSE_01597|1;FPSE_07979|1	3	39	175	6153	http://www.ebi.ac.uk/QuickGO/GTerm?id=GO:0006164	[]
8	8	gluconeogenesis	GO:0006094	0.1	0.36	0	0	0	0	FPSE_05285|1;FPSE_07883|1	2	19	175	6153	http://www.ebi.ac.uk/QuickGO/GTerm?id=GO:0006094	[]
10	8,9,10	nuclear-transcribed mRNA catabolic process, nonsense-mediated decay	GO:0000184	0.1	0.36	0	0	0	0	FPSE_04365|1;FPSE_00152|1	2	19	175	6153	http://www.ebi.ac.uk/QuickGO/GTerm?id=GO:0000184	[]
6	5,6	nucleobase biosynthetic process	GO:0046112	0.1	0.36	0	0	0	0	FPSE_00925|1;AAH1|1	2	19	175	6153	http://www.ebi.ac.uk/QuickGO/GTerm?id=GO:0046112	[]
5	5	cellular nitrogen compound catabolic process	GO:0044270	0.102	0.36	0	0	0	0	FPSE_01259|1;FPSE_04365|1;FPSE_07000|1;AAH1|1;FPSE_00152|1;FPSE_00146|1	6	113	175	6153	http://www.ebi.ac.uk/QuickGO/GTerm?id=GO:0044270	[]
5	5	ribose phosphate metabolic process	GO:0019693	0.105	0.36	0	0	0	0	FPSE_11638|1;FPSE_01597|1;FPSE_07979|1;FPSE_05285|1;FPSE_00970|1	5	88	175	6153	http://www.ebi.ac.uk/QuickGO/GTerm?id=GO:0019693	[]
7	6,7	peptide biosynthetic process	GO:0043043	0.105	0.36	0	0	0	0	FPSE_03350|1;FPSE_04365|1;FPSE_03202|1;FPSE_04111|1;FPSE_08217|1;FPSE_06055|1;FPSE_03854|1;FPSE_02974|1;FPSE_02933|1;FPSE_03582|1;CLU1|1;FPSE_06013|1	12	282	175	6153	http://www.ebi.ac.uk/QuickGO/GTerm?id=GO:0043043	[]
2	2	metabolic process	GO:0008152	0.108	0.36	0	0	0	0	FPSE_09019|1;FPSE_09192|1;FPSE_06126|1;FPSE_12004|1;FPSE_11143|1;FPSE_03350|1;FPSE_01836|1;FPSE_04407|1;FPSE_00008|1;FPSE_07274|1;FPSE_11638|1;FPSE_00640|1;FPSE_01259|1;FPSE_09238|1;FPSE_04365|1;FPSE_06936|1;FPSE_06921|1;FPSE_06920|1;FPSE_06879|1;FPSE_09439|1;FPSE_09384|1;FPSE_04172|1;FPSE_03202|1;FPSE_04111|1;FPSE_07314|1;FPSE_11830|1;FPSE_11843|1;FPSE_09718|1;FPSE_01090|1;FPSE_01674|1;FPSE_0954…	150	5040	175	6153	http://www.ebi.ac.uk/QuickGO/GTerm?id=GO:0008152	[]
5	5	ribonucleoprotein complex subunit organization	GO:0071826	0.109	0.36	0	0	0	0	FPSE_03350|1;FPSE_09718|1;FPSE_06055|1;FPSE_03582|1;FPSE_08657|1;FPSE_00152|1	6	115	175	6153	http://www.ebi.ac.uk/QuickGO/GTerm?id=GO:0071826	[]
9	7,9	DNA replication-dependent nucleosome assembly	GO:0006335	0.109	0.36	0	0	0	0	FPSE_00008|1	1	4	175	6153	http://www.ebi.ac.uk/QuickGO/GTerm?id=GO:0006335	[]
8	7,8	SRP-dependent cotranslational protein targeting to membrane, translocation	GO:0006616	0.109	0.36	0	0	0	0	FPSE_08244|1	1	4	175	6153	http://www.ebi.ac.uk/QuickGO/GTerm?id=GO:0006616	[]
11	7,8,9,10,11	mitochondrial tRNA modification	GO:0070900	0.109	0.36	0	0	0	0	FPSE_00508|1	1	4	175	6153	http://www.ebi.ac.uk/QuickGO/GTerm?id=GO:0070900	[]
6	5,6	disaccharide biosynthetic process	GO:0046351	0.109	0.36	0	0	0	0	FPSE_06299|1	1	4	175	6153	http://www.ebi.ac.uk/QuickGO/GTerm?id=GO:0046351	[]
6	6	age-dependent response to oxidative stress involved in chronological cell aging	GO:0001324	0.109	0.36	0	0	0	0	FPSE_07706|1	1	4	175	6153	http://www.ebi.ac.uk/QuickGO/GTerm?id=GO:0001324	[]
6	5,6	homocysteine metabolic process	GO:0050667	0.109	0.36	0	0	0	0	FPSE_01836|1	1	4	175	6153	http://www.ebi.ac.uk/QuickGO/GTerm?id=GO:0050667	[]
8	8	malate metabolic process	GO:0006108	0.109	0.36	0	0	0	0	FPSE_03192|1	1	4	175	6153	http://www.ebi.ac.uk/QuickGO/GTerm?id=GO:0006108	[]
8	7,8	mitochondrial RNA modification	GO:1900864	0.109	0.36	0	0	0	0	FPSE_00508|1	1	4	175	6153	http://www.ebi.ac.uk/QuickGO/GTerm?id=GO:1900864	[]
6	6	oligosaccharide biosynthetic process	GO:0009312	0.109	0.36	0	0	0	0	FPSE_06299|1	1	4	175	6153	http://www.ebi.ac.uk/QuickGO/GTerm?id=GO:0009312	[]
8	8	acetate metabolic process	GO:0006083	0.109	0.36	0	0	0	0	FPSE_09544|1	1	4	175	6153	http://www.ebi.ac.uk/QuickGO/GTerm?id=GO:0006083	[]
6	5,6	S-adenosylhomocysteine metabolic process	GO:0046498	0.109	0.36	0	0	0	0	MRI1|1	1	4	175	6153	http://www.ebi.ac.uk/QuickGO/GTerm?id=GO:0046498	[]
6	6	purine nucleobase catabolic process	GO:0006145	0.109	0.36	0	0	0	0	AAH1|1	1	4	175	6153	http://www.ebi.ac.uk/QuickGO/GTerm?id=GO:0006145	[]
6	5,6	pyrimidine-containing compound salvage	GO:0008655	0.109	0.36	0	0	0	0	FPSE_09439|1	1	4	175	6153	http://www.ebi.ac.uk/QuickGO/GTerm?id=GO:0008655	[]
7	7	mature ribosome assembly	GO:0042256	0.109	0.36	0	0	0	0	FPSE_03582|1	1	4	175	6153	http://www.ebi.ac.uk/QuickGO/GTerm?id=GO:0042256	[]
8	7,8	nuclear pore complex assembly	GO:0051292	0.109	0.36	0	0	0	0	FPSE_04851|1	1	4	175	6153	http://www.ebi.ac.uk/QuickGO/GTerm?id=GO:0051292	[]
6	5,6	nitrate metabolic process	GO:0042126	0.109	0.36	0	0	0	0	FPSE_09019|1	1	4	175	6153	http://www.ebi.ac.uk/QuickGO/GTerm?id=GO:0042126	[]
6	5,6	G-protein coupled receptor signaling pathway, coupled to cyclic nucleotide second messenger	GO:0007187	0.109	0.36	0	0	0	0	FPSE_06126|1	1	4	175	6153	http://www.ebi.ac.uk/QuickGO/GTerm?id=GO:0007187	[]
8	6,8	DNA replication-dependent nucleosome organization	GO:0034723	0.109	0.36	0	0	0	0	FPSE_00008|1	1	4	175	6153	http://www.ebi.ac.uk/QuickGO/GTerm?id=GO:0034723	[]
7	6,7	trehalose biosynthetic process	GO:0005992	0.109	0.36	0	0	0	0	FPSE_06299|1	1	4	175	6153	http://www.ebi.ac.uk/QuickGO/GTerm?id=GO:0005992	[]
8	6,7,8	purine nucleobase salvage	GO:0043096	0.109	0.36	0	0	0	0	AAH1|1	1	4	175	6153	http://www.ebi.ac.uk/QuickGO/GTerm?id=GO:0043096	[]
7	6,7	adenylate cyclase-modulating G-protein coupled receptor signaling pathway	GO:0007188	0.109	0.36	0	0	0	0	FPSE_06126|1	1	4	175	6153	http://www.ebi.ac.uk/QuickGO/GTerm?id=GO:0007188	[]
5	5	nucleobase catabolic process	GO:0046113	0.109	0.36	0	0	0	0	AAH1|1	1	4	175	6153	http://www.ebi.ac.uk/QuickGO/GTerm?id=GO:0046113	[]
7	6,7	regulation of cellular respiration	GO:0043457	0.109	0.36	0	0	0	0	FPSE_07706|1	1	4	175	6153	http://www.ebi.ac.uk/QuickGO/GTerm?id=GO:0043457	[]
5	5	age-dependent general metabolic decline involved in chronological cell aging	GO:0001323	0.109	0.36	0	0	0	0	FPSE_07706|1	1	4	175	6153	http://www.ebi.ac.uk/QuickGO/GTerm?id=GO:0001323	[]
7	5,6,7	nitrate assimilation	GO:0042128	0.109	0.36	0	0	0	0	FPSE_09019|1	1	4	175	6153	http://www.ebi.ac.uk/QuickGO/GTerm?id=GO:0042128	[]
7	6,7	pore complex assembly	GO:0046931	0.109	0.36	0	0	0	0	FPSE_04851|1	1	4	175	6153	http://www.ebi.ac.uk/QuickGO/GTerm?id=GO:0046931	[]
8	7,8	chaperone-mediated protein complex assembly	GO:0051131	0.109	0.36	0	0	0	0	PIM1|1	1	4	175	6153	http://www.ebi.ac.uk/QuickGO/GTerm?id=GO:0051131	[]
9	6,9	formation of cytoplasmic translation initiation complex	GO:0001732	0.109	0.36	0	0	0	0	FPSE_03582|1	1	4	175	6153	http://www.ebi.ac.uk/QuickGO/GTerm?id=GO:0001732	[]
7	7	adenine metabolic process	GO:0046083	0.109	0.36	0	0	0	0	AAH1|1	1	4	175	6153	http://www.ebi.ac.uk/QuickGO/GTerm?id=GO:0046083	[]
7	7	tricarboxylic acid metabolic process	GO:0072350	0.109	0.36	0	0	0	0	FPSE_04172|1;FPSE_07697|1	2	20	175	6153	http://www.ebi.ac.uk/QuickGO/GTerm?id=GO:0072350	[]
6	6	cellular polysaccharide catabolic process	GO:0044247	0.109	0.36	0	0	0	0	FPSE_04308|1;FPSE_05893|1	2	20	175	6153	http://www.ebi.ac.uk/QuickGO/GTerm?id=GO:0044247	[]
6	6	nucleoside diphosphate metabolic process	GO:0009132	0.109	0.36	0	0	0	0	FPSE_05285|1;FPSE_00970|1	2	20	175	6153	http://www.ebi.ac.uk/QuickGO/GTerm?id=GO:0009132	[]
4	4	tricarboxylic acid cycle	GO:0006099	0.109	0.36	0	0	0	0	FPSE_04172|1;FPSE_07697|1	2	20	175	6153	http://www.ebi.ac.uk/QuickGO/GTerm?id=GO:0006099	[]
7	7	hexose biosynthetic process	GO:0019319	0.109	0.36	0	0	0	0	FPSE_05285|1;FPSE_07883|1	2	20	175	6153	http://www.ebi.ac.uk/QuickGO/GTerm?id=GO:0019319	[]
8	8	citrate metabolic process	GO:0006101	0.109	0.36	0	0	0	0	FPSE_04172|1;FPSE_07697|1	2	20	175	6153	http://www.ebi.ac.uk/QuickGO/GTerm?id=GO:0006101	[]
6	6	monosaccharide biosynthetic process	GO:0046364	0.109	0.36	0	0	0	0	FPSE_05285|1;FPSE_07883|1	2	20	175	6153	http://www.ebi.ac.uk/QuickGO/GTerm?id=GO:0046364	[]
6	5,6	glycosyl compound biosynthetic process	GO:1901659	0.11	0.36	0	0	0	0	FPSE_11638|1;FPSE_05674|1;FPSE_01597|1	3	41	175	6153	http://www.ebi.ac.uk/QuickGO/GTerm?id=GO:1901659	[]
5	5	amine metabolic process	GO:0009308	0.11	0.36	0	0	0	0	FPSE_03903|1;FPSE_04922|1;FPSE_08458|1	3	41	175	6153	http://www.ebi.ac.uk/QuickGO/GTerm?id=GO:0009308	[]
5	5	macromolecular complex assembly	GO:0065003	0.113	0.367	0	0	0	0	FPSE_03350|1;FPSE_00008|1;FPSE_11935|1;FPSE_09718|1;FPSE_06055|1;PIM1|1;FPSE_03511|1;FPSE_03582|1;FPSE_08638|1;FPSE_08657|1;FPSE_00152|1;FPSE_08847|1;FPSE_04851|1;FPSE_11776|1	14	345	175	6153	http://www.ebi.ac.uk/QuickGO/GTerm?id=GO:0065003	[]
8	7,8	ribonucleotide biosynthetic process	GO:0009260	0.116	0.377	0	0	0	0	FPSE_11638|1;FPSE_01597|1;FPSE_07979|1	3	42	175	6153	http://www.ebi.ac.uk/QuickGO/GTerm?id=GO:0009260	[]
4	4	cofactor metabolic process	GO:0051186	0.125	0.389	0	0	0	0	FPSE_09544|1;FPSE_01006|1;MRI1|1;FPSE_11760|1;FPSE_00171|1;FPSE_05285|1;FPSE_00970|1	7	147	175	6153	http://www.ebi.ac.uk/QuickGO/GTerm?id=GO:0051186	[]
5	5	carbohydrate derivative biosynthetic process	GO:1901137	0.128	0.389	0	0	0	0	FPSE_07274|1;FPSE_11638|1;FPSE_05674|1;FPSE_01597|1;FPSE_09750|1;FPSE_07979|1;FPSE_05450|1	7	148	175	6153	http://www.ebi.ac.uk/QuickGO/GTerm?id=GO:1901137	[]
6	6	pyrimidine-containing compound biosynthetic process	GO:0072528	0.128	0.389	0	0	0	0	FPSE_09439|1;FPSE_00925|1	2	22	175	6153	http://www.ebi.ac.uk/QuickGO/GTerm?id=GO:0072528	[]
8	8	pyruvate metabolic process	GO:0006090	0.128	0.389	0	0	0	0	FPSE_05285|1;FPSE_00970|1	2	22	175	6153	http://www.ebi.ac.uk/QuickGO/GTerm?id=GO:0006090	[]
8	7,8	cellular cation homeostasis	GO:0030003	0.129	0.389	0	0	0	0	FPSE_11935|1;FPSE_07706|1;FPSE_00508|1	3	44	175	6153	http://www.ebi.ac.uk/QuickGO/GTerm?id=GO:0030003	[]
7	7	inorganic ion homeostasis	GO:0098771	0.129	0.389	0	0	0	0	FPSE_11935|1;FPSE_07706|1;FPSE_00508|1	3	44	175	6153	http://www.ebi.ac.uk/QuickGO/GTerm?id=GO:0098771	[]
6	4,6	chromatin organization	GO:0006325	0.131	0.389	0	0	0	0	FPSE_00008|1;FPSE_03511|1;FPSE_08638|1;FPSE_07000|1;FPSE_08847|1;FPSE_10725|1;FPSE_12346|1	7	149	175	6153	http://www.ebi.ac.uk/QuickGO/GTerm?id=GO:0006325	[]
4	4	reactive nitrogen species metabolic process	GO:2001057	0.134	0.389	0	0	0	0	FPSE_09019|1	1	5	175	6153	http://www.ebi.ac.uk/QuickGO/GTerm?id=GO:2001057	[]
6	6	cellular response to oxygen radical	GO:0071450	0.134	0.389	0	0	0	0	FPSE_07706|1	1	5	175	6153	http://www.ebi.ac.uk/QuickGO/GTerm?id=GO:0071450	[]
5	5	aldehyde catabolic process	GO:0046185	0.134	0.389	0	0	0	0	FPSE_03673|1	1	5	175	6153	http://www.ebi.ac.uk/QuickGO/GTerm?id=GO:0046185	[]
8	7,8	oligopeptide transport	GO:0006857	0.134	0.389	0	0	0	0	FPSE_04678|1	1	5	175	6153	http://www.ebi.ac.uk/QuickGO/GTerm?id=GO:0006857	[]
6	4,6	S-adenosylmethionine metabolic process	GO:0046500	0.134	0.389	0	0	0	0	MRI1|1	1	5	175	6153	http://www.ebi.ac.uk/QuickGO/GTerm?id=GO:0046500	[]
6	5,6	polyphosphate metabolic process	GO:0006797	0.134	0.389	0	0	0	0	FPSE_04407|1	1	5	175	6153	http://www.ebi.ac.uk/QuickGO/GTerm?id=GO:0006797	[]
5	5	tetrahydrofolate interconversion	GO:0035999	0.134	0.389	0	0	0	0	FPSE_01006|1	1	5	175	6153	http://www.ebi.ac.uk/QuickGO/GTerm?id=GO:0035999	[]
7	7	galactose metabolic process	GO:0006012	0.134	0.389	0	0	0	0	FPSE_05024|1	1	5	175	6153	http://www.ebi.ac.uk/QuickGO/GTerm?id=GO:0006012	[]
9	7,9	DNA replication-independent nucleosome assembly	GO:0006336	0.134	0.389	0	0	0	0	FPSE_00008|1	1	5	175	6153	http://www.ebi.ac.uk/QuickGO/GTerm?id=GO:0006336	[]
10	8,9,10	positive regulation of peptidyl-lysine acetylation	GO:2000758	0.134	0.389	0	0	0	0	FPSE_00008|1	1	5	175	6153	http://www.ebi.ac.uk/QuickGO/GTerm?id=GO:2000758	[]
3	3	karyogamy involved in conjugation with cellular fusion	GO:0000742	0.134	0.389	0	0	0	0	FPSE_06126|1	1	5	175	6153	http://www.ebi.ac.uk/QuickGO/GTerm?id=GO:0000742	[]
8	5,8	removal of superoxide radicals	GO:0019430	0.134	0.389	0	0	0	0	FPSE_07706|1	1	5	175	6153	http://www.ebi.ac.uk/QuickGO/GTerm?id=GO:0019430	[]
7	6,7	regulation of intracellular protein transport	GO:0033157	0.134	0.389	0	0	0	0	FPSE_06126|1	1	5	175	6153	http://www.ebi.ac.uk/QuickGO/GTerm?id=GO:0033157	[]
6	6	protein geranylgeranylation	GO:0018344	0.134	0.389	0	0	0	0	FPSE_03068|1	1	5	175	6153	http://www.ebi.ac.uk/QuickGO/GTerm?id=GO:0018344	[]
5	5	response to oxygen radical	GO:0000305	0.134	0.389	0	0	0	0	FPSE_07706|1	1	5	175	6153	http://www.ebi.ac.uk/QuickGO/GTerm?id=GO:0000305	[]
7	5,6,7	nucleoside transmembrane transport	GO:1901642	0.134	0.389	0	0	0	0	FPSE_03417|1	1	5	175	6153	http://www.ebi.ac.uk/QuickGO/GTerm?id=GO:1901642	[]
11	8,9,10,11	positive regulation of histone acetylation	GO:0035066	0.134	0.389	0	0	0	0	FPSE_00008|1	1	5	175	6153	http://www.ebi.ac.uk/QuickGO/GTerm?id=GO:0035066	[]
5	5	age-dependent response to oxidative stress	GO:0001306	0.134	0.389	0	0	0	0	FPSE_07706|1	1	5	175	6153	http://www.ebi.ac.uk/QuickGO/GTerm?id=GO:0001306	[]
6	6	karyogamy	GO:0000741	0.134	0.389	0	0	0	0	FPSE_06126|1	1	5	175	6153	http://www.ebi.ac.uk/QuickGO/GTerm?id=GO:0000741	[]
6	6	response to superoxide	GO:0000303	0.134	0.389	0	0	0	0	FPSE_07706|1	1	5	175	6153	http://www.ebi.ac.uk/QuickGO/GTerm?id=GO:0000303	[]
8	4,7,8	regulation of sequence-specific DNA binding transcription factor activity	GO:0051090	0.134	0.389	0	0	0	0	FPSE_07706|1	1	5	175	6153	http://www.ebi.ac.uk/QuickGO/GTerm?id=GO:0051090	[]
7	6,7	heteroduplex formation	GO:0030491	0.134	0.389	0	0	0	0	FPSE_02614|1	1	5	175	6153	http://www.ebi.ac.uk/QuickGO/GTerm?id=GO:0030491	[]
4	4	age-dependent general metabolic decline	GO:0007571	0.134	0.389	0	0	0	0	FPSE_07706|1	1	5	175	6153	http://www.ebi.ac.uk/QuickGO/GTerm?id=GO:0007571	[]
5	5	regulation of generation of precursor metabolites and energy	GO:0043467	0.134	0.389	0	0	0	0	FPSE_07706|1	1	5	175	6153	http://www.ebi.ac.uk/QuickGO/GTerm?id=GO:0043467	[]
8	7,8	nonribosomal peptide biosynthetic process	GO:0019184	0.134	0.389	0	0	0	0	FPSE_04111|1	1	5	175	6153	http://www.ebi.ac.uk/QuickGO/GTerm?id=GO:0019184	[]
6	6	mRNA splice site selection	GO:0006376	0.134	0.389	0	0	0	0	FPSE_08657|1	1	5	175	6153	http://www.ebi.ac.uk/QuickGO/GTerm?id=GO:0006376	[]
7	7	cellular response to superoxide	GO:0071451	0.134	0.389	0	0	0	0	FPSE_07706|1	1	5	175	6153	http://www.ebi.ac.uk/QuickGO/GTerm?id=GO:0071451	[]
10	9,10	cellular zinc ion homeostasis	GO:0006882	0.134	0.389	0	0	0	0	FPSE_07706|1	1	5	175	6153	http://www.ebi.ac.uk/QuickGO/GTerm?id=GO:0006882	[]
9	7,8,9	positive regulation of protein acetylation	GO:1901985	0.134	0.389	0	0	0	0	FPSE_00008|1	1	5	175	6153	http://www.ebi.ac.uk/QuickGO/GTerm?id=GO:1901985	[]
9	9	zinc ion homeostasis	GO:0055069	0.134	0.389	0	0	0	0	FPSE_07706|1	1	5	175	6153	http://www.ebi.ac.uk/QuickGO/GTerm?id=GO:0055069	[]
7	6,7	glutathione biosynthetic process	GO:0006750	0.134	0.389	0	0	0	0	FPSE_04111|1	1	5	175	6153	http://www.ebi.ac.uk/QuickGO/GTerm?id=GO:0006750	[]
5	5	proteolysis	GO:0006508	0.135	0.389	0	0	0	0	FPSE_06936|1;FPSE_11830|1;FPSE_00216|1;FPSE_12355|1;FPSE_05896|1;FPSE_03226|1;FPSE_00893|1;PIM1|1;FPSE_03943|1;FPSE_08829|1;FPSE_11231|1;FPSE_06332|1;FPSE_03687|1;FPSE_11776|1	14	356	175	6153	http://www.ebi.ac.uk/QuickGO/GTerm?id=GO:0006508	[]
7	6,7	pyridine nucleotide metabolic process	GO:0019362	0.135	0.389	0	0	0	0	FPSE_00171|1;FPSE_05285|1;FPSE_00970|1	3	45	175	6153	http://www.ebi.ac.uk/QuickGO/GTerm?id=GO:0019362	[]
6	6	ribose phosphate biosynthetic process	GO:0046390	0.135	0.389	0	0	0	0	FPSE_11638|1;FPSE_01597|1;FPSE_07979|1	3	45	175	6153	http://www.ebi.ac.uk/QuickGO/GTerm?id=GO:0046390	[]
8	7,8	nicotinamide nucleotide metabolic process	GO:0046496	0.135	0.389	0	0	0	0	FPSE_00171|1;FPSE_05285|1;FPSE_00970|1	3	45	175	6153	http://www.ebi.ac.uk/QuickGO/GTerm?id=GO:0046496	[]
6	5,6	single-organism membrane fusion	GO:0044801	0.135	0.389	0	0	0	0	FPSE_04407|1;FPSE_11935|1;FPSE_06538|1	3	45	175	6153	http://www.ebi.ac.uk/QuickGO/GTerm?id=GO:0044801	[]
5	5	pyrimidine-containing compound metabolic process	GO:0072527	0.138	0.391	0	0	0	0	FPSE_09439|1;FPSE_00925|1	2	23	175	6153	http://www.ebi.ac.uk/QuickGO/GTerm?id=GO:0072527	[]
6	5,6	maintenance of protein location in cell	GO:0032507	0.138	0.391	0	0	0	0	FPSE_10947|1;FPSE_06424|1	2	23	175	6153	http://www.ebi.ac.uk/QuickGO/GTerm?id=GO:0032507	[]
5	4,5	maintenance of protein location	GO:0045185	0.138	0.391	0	0	0	0	FPSE_10947|1;FPSE_06424|1	2	23	175	6153	http://www.ebi.ac.uk/QuickGO/GTerm?id=GO:0045185	[]
8	6,8	chromatin silencing at silent mating-type cassette	GO:0030466	0.138	0.391	0	0	0	0	FPSE_00008|1;FPSE_07000|1	2	23	175	6153	http://www.ebi.ac.uk/QuickGO/GTerm?id=GO:0030466	[]
5	4,5	establishment of protein localization	GO:0045184	0.138	0.391	0	0	0	0	FPSE_06126|1;FPSE_03215|1;FPSE_10947|1;FPSE_11935|1;FPSE_07151|1;FPSE_06424|1;FPSE_08244|1;FPSE_02532|1;FPSE_02614|1;FPSE_03022|1;FPSE_06538|1	11	267	175	6153	http://www.ebi.ac.uk/QuickGO/GTerm?id=GO:0045184	[]
9	8,9	ATP metabolic process	GO:0046034	0.142	0.398	0	0	0	0	FPSE_01597|1;FPSE_05285|1;FPSE_00970|1	3	46	175	6153	http://www.ebi.ac.uk/QuickGO/GTerm?id=GO:0046034	[]
5	5	membrane fusion	GO:0061025	0.142	0.398	0	0	0	0	FPSE_04407|1;FPSE_11935|1;FPSE_06538|1	3	46	175	6153	http://www.ebi.ac.uk/QuickGO/GTerm?id=GO:0061025	[]
7	7	cation homeostasis	GO:0055080	0.142	0.398	0	0	0	0	FPSE_11935|1;FPSE_07706|1;FPSE_00508|1	3	46	175	6153	http://www.ebi.ac.uk/QuickGO/GTerm?id=GO:0055080	[]
5	5	peptide metabolic process	GO:0006518	0.146	0.398	0	0	0	0	FPSE_03350|1;FPSE_04365|1;FPSE_03202|1;FPSE_04111|1;FPSE_08217|1;FPSE_06055|1;FPSE_03854|1;FPSE_02974|1;FPSE_02933|1;FPSE_03582|1;CLU1|1;FPSE_06013|1	12	300	175	6153	http://www.ebi.ac.uk/QuickGO/GTerm?id=GO:0006518	[]
9	5,7,8,9	regulation of translational initiation	GO:0006446	0.148	0.398	0	0	0	0	FPSE_03350|1;FPSE_03582|1	2	24	175	6153	http://www.ebi.ac.uk/QuickGO/GTerm?id=GO:0006446	[]
8	5,8	protein N-linked glycosylation	GO:0006487	0.148	0.398	0	0	0	0	FPSE_07274|1;FPSE_05450|1	2	24	175	6153	http://www.ebi.ac.uk/QuickGO/GTerm?id=GO:0006487	[]
6	6	vacuole fusion	GO:0097576	0.148	0.398	0	0	0	0	FPSE_04407|1;FPSE_06538|1	2	24	175	6153	http://www.ebi.ac.uk/QuickGO/GTerm?id=GO:0097576	[]
9	6,8,9	regulation of transcription from RNA polymerase II promoter in response to stress	GO:0043618	0.148	0.398	0	0	0	0	FPSE_00008|1;FPSE_07706|1	2	24	175	6153	http://www.ebi.ac.uk/QuickGO/GTerm?id=GO:0043618	[]
8	5,7,8	regulation of DNA-templated transcription in response to stress	GO:0043620	0.148	0.398	0	0	0	0	FPSE_00008|1;FPSE_07706|1	2	24	175	6153	http://www.ebi.ac.uk/QuickGO/GTerm?id=GO:0043620	[]
6	5,6	vacuole fusion, non-autophagic	GO:0042144	0.148	0.398	0	0	0	0	FPSE_04407|1;FPSE_06538|1	2	24	175	6153	http://www.ebi.ac.uk/QuickGO/GTerm?id=GO:0042144	[]
7	7	nucleotide phosphorylation	GO:0046939	0.148	0.398	0	0	0	0	FPSE_05285|1;FPSE_00970|1	2	24	175	6153	http://www.ebi.ac.uk/QuickGO/GTerm?id=GO:0046939	[]
5	5	cellular carbohydrate catabolic process	GO:0044275	0.148	0.398	0	0	0	0	FPSE_04308|1;FPSE_05893|1	2	24	175	6153	http://www.ebi.ac.uk/QuickGO/GTerm?id=GO:0044275	[]
5	5	vacuole organization	GO:0007033	0.149	0.398	0	0	0	0	FPSE_04407|1;FPSE_11935|1;FPSE_06538|1	3	47	175	6153	http://www.ebi.ac.uk/QuickGO/GTerm?id=GO:0007033	[]
8	8	purine ribonucleoside triphosphate metabolic process	GO:0009205	0.155	0.398	0	0	0	0	FPSE_01597|1;FPSE_05285|1;FPSE_00970|1	3	48	175	6153	http://www.ebi.ac.uk/QuickGO/GTerm?id=GO:0009205	[]
7	6,7	cellular ion homeostasis	GO:0006873	0.155	0.398	0	0	0	0	FPSE_11935|1;FPSE_07706|1;FPSE_00508|1	3	48	175	6153	http://www.ebi.ac.uk/QuickGO/GTerm?id=GO:0006873	[]
6	6	protein-DNA complex assembly	GO:0065004	0.159	0.398	0	0	0	0	FPSE_00008|1;FPSE_03511|1;FPSE_08638|1;FPSE_08847|1	4	74	175	6153	http://www.ebi.ac.uk/QuickGO/GTerm?id=GO:0065004	[]
6	6	generation of catalytic spliceosome for first transesterification step	GO:0000349	0.159	0.398	0	0	0	0	FPSE_09718|1	1	6	175	6153	http://www.ebi.ac.uk/QuickGO/GTerm?id=GO:0000349	[]
5	5	organelle transport along microtubule	GO:0072384	0.159	0.398	0	0	0	0	FPSE_06126|1	1	6	175	6153	http://www.ebi.ac.uk/QuickGO/GTerm?id=GO:0072384	[]
5	5	chromatin disassembly	GO:0031498	0.159	0.398	0	0	0	0	FPSE_00008|1	1	6	175	6153	http://www.ebi.ac.uk/QuickGO/GTerm?id=GO:0031498	[]
7	7	response to hexose	GO:0009746	0.159	0.398	0	0	0	0	FPSE_04972|1	1	6	175	6153	http://www.ebi.ac.uk/QuickGO/GTerm?id=GO:0009746	[]
9	7,8,9	regulation of protein acetylation	GO:1901983	0.159	0.398	0	0	0	0	FPSE_00008|1	1	6	175	6153	http://www.ebi.ac.uk/QuickGO/GTerm?id=GO:1901983	[]
6	6	Mo-molybdopterin cofactor metabolic process	GO:0019720	0.159	0.398	0	0	0	0	FPSE_11760|1	1	6	175	6153	http://www.ebi.ac.uk/QuickGO/GTerm?id=GO:0019720	[]
8	6,7,8	nuclear migration along microtubule	GO:0030473	0.159	0.398	0	0	0	0	FPSE_06126|1	1	6	175	6153	http://www.ebi.ac.uk/QuickGO/GTerm?id=GO:0030473	[]
11	8,9,10,11	tRNA thio-modification	GO:0034227	0.159	0.398	0	0	0	0	FPSE_00508|1	1	6	175	6153	http://www.ebi.ac.uk/QuickGO/GTerm?id=GO:0034227	[]
6	6	regulation of transcription from RNA polymerase II promoter in response to oxidative stress	GO:0043619	0.159	0.398	0	0	0	0	FPSE_07706|1	1	6	175	6153	http://www.ebi.ac.uk/QuickGO/GTerm?id=GO:0043619	[]
8	8	response to glucose	GO:0009749	0.159	0.398	0	0	0	0	FPSE_04972|1	1	6	175	6153	http://www.ebi.ac.uk/QuickGO/GTerm?id=GO:0009749	[]
6	6	regulation of mitochondrion organization	GO:0010821	0.159	0.398	0	0	0	0	PIM1|1	1	6	175	6153	http://www.ebi.ac.uk/QuickGO/GTerm?id=GO:0010821	[]
5	5	hydrogen peroxide catabolic process	GO:0042744	0.159	0.398	0	0	0	0	KATG|1	1	6	175	6153	http://www.ebi.ac.uk/QuickGO/GTerm?id=GO:0042744	[]
7	7	arabinose metabolic process	GO:0019566	0.159	0.398	0	0	0	0	FPSE_05024|1	1	6	175	6153	http://www.ebi.ac.uk/QuickGO/GTerm?id=GO:0019566	[]
3	3	adaptation of signaling pathway by response to pheromone involved in conjugation with cellular fusion	GO:0000754	0.159	0.398	0	0	0	0	FPSE_06126|1	1	6	175	6153	http://www.ebi.ac.uk/QuickGO/GTerm?id=GO:0000754	[]
6	4,5,6	cellular oligosaccharide metabolic process	GO:0051691	0.159	0.398	0	0	0	0	FPSE_09750|1	1	6	175	6153	http://www.ebi.ac.uk/QuickGO/GTerm?id=GO:0051691	[]
7	6,7	DNA topological change	GO:0006265	0.159	0.398	0	0	0	0	FPSE_02614|1	1	6	175	6153	http://www.ebi.ac.uk/QuickGO/GTerm?id=GO:0006265	[]
6	6	peptide pheromone maturation	GO:0007323	0.159	0.398	0	0	0	0	FPSE_03068|1	1	6	175	6153	http://www.ebi.ac.uk/QuickGO/GTerm?id=GO:0007323	[]
6	6	cellular amide catabolic process	GO:0043605	0.159	0.398	0	0	0	0	FPSE_01259|1	1	6	175	6153	http://www.ebi.ac.uk/QuickGO/GTerm?id=GO:0043605	[]
11	7,8,9,10,11	regulation of histone acetylation	GO:0035065	0.159	0.398	0	0	0	0	FPSE_00008|1	1	6	175	6153	http://www.ebi.ac.uk/QuickGO/GTerm?id=GO:0035065	[]
10	8,9,10	regulation of peptidyl-lysine acetylation	GO:2000756	0.159	0.398	0	0	0	0	FPSE_00008|1	1	6	175	6153	http://www.ebi.ac.uk/QuickGO/GTerm?id=GO:2000756	[]
6	6	protein-DNA complex disassembly	GO:0032986	0.159	0.398	0	0	0	0	FPSE_00008|1	1	6	175	6153	http://www.ebi.ac.uk/QuickGO/GTerm?id=GO:0032986	[]
5	5	molybdopterin cofactor biosynthetic process	GO:0032324	0.159	0.398	0	0	0	0	FPSE_11760|1	1	6	175	6153	http://www.ebi.ac.uk/QuickGO/GTerm?id=GO:0032324	[]
10	8,9,10	snRNA pseudouridine synthesis	GO:0031120	0.159	0.398	0	0	0	0	FPSE_12273|1	1	6	175	6153	http://www.ebi.ac.uk/QuickGO/GTerm?id=GO:0031120	[]
9	7,8,9	snRNA modification	GO:0040031	0.159	0.398	0	0	0	0	FPSE_12273|1	1	6	175	6153	http://www.ebi.ac.uk/QuickGO/GTerm?id=GO:0040031	[]
7	6,7	nucleosome disassembly	GO:0006337	0.159	0.398	0	0	0	0	FPSE_00008|1	1	6	175	6153	http://www.ebi.ac.uk/QuickGO/GTerm?id=GO:0006337	[]
6	6	response to monosaccharide	GO:0034284	0.159	0.398	0	0	0	0	FPSE_04972|1	1	6	175	6153	http://www.ebi.ac.uk/QuickGO/GTerm?id=GO:0034284	[]
6	6	ribosomal small subunit assembly	GO:0000028	0.159	0.398	0	0	0	0	FPSE_06055|1	1	6	175	6153	http://www.ebi.ac.uk/QuickGO/GTerm?id=GO:0000028	[]
6	5,6	oligosaccharide-lipid intermediate biosynthetic process	GO:0006490	0.159	0.398	0	0	0	0	FPSE_09750|1	1	6	175	6153	http://www.ebi.ac.uk/QuickGO/GTerm?id=GO:0006490	[]
7	5,6,7	Mo-molybdopterin cofactor biosynthetic process	GO:0006777	0.159	0.398	0	0	0	0	FPSE_11760|1	1	6	175	6153	http://www.ebi.ac.uk/QuickGO/GTerm?id=GO:0006777	[]
5	5	molybdopterin cofactor metabolic process	GO:0043545	0.159	0.398	0	0	0	0	FPSE_11760|1	1	6	175	6153	http://www.ebi.ac.uk/QuickGO/GTerm?id=GO:0043545	[]
6	5,6	prosthetic group metabolic process	GO:0051189	0.159	0.398	0	0	0	0	FPSE_11760|1	1	6	175	6153	http://www.ebi.ac.uk/QuickGO/GTerm?id=GO:0051189	[]
6	5,6	adaptation of signaling pathway	GO:0023058	0.159	0.398	0	0	0	0	FPSE_06126|1	1	6	175	6153	http://www.ebi.ac.uk/QuickGO/GTerm?id=GO:0023058	[]
6	6	mitochondrial RNA processing	GO:0000963	0.159	0.398	0	0	0	0	FPSE_00508|1	1	6	175	6153	http://www.ebi.ac.uk/QuickGO/GTerm?id=GO:0000963	[]
5	4,5	single-organism membrane organization	GO:0044802	0.159	0.398	0	0	0	0	FPSE_04407|1;FPSE_11935|1;FPSE_08244|1;FPSE_02532|1;FPSE_03022|1;FPSE_08829|1;FPSE_06538|1	7	157	175	6153	http://www.ebi.ac.uk/QuickGO/GTerm?id=GO:0044802	[]
6	6	translation	GO:0006412	0.162	0.404	0	0	0	0	FPSE_03350|1;FPSE_04365|1;FPSE_03202|1;FPSE_08217|1;FPSE_06055|1;FPSE_03854|1;FPSE_02974|1;FPSE_02933|1;FPSE_03582|1;CLU1|1;FPSE_06013|1	11	276	175	6153	http://www.ebi.ac.uk/QuickGO/GTerm?id=GO:0006412	[]
7	7	ribonucleoside triphosphate metabolic process	GO:0009199	0.162	0.404	0	0	0	0	FPSE_01597|1;FPSE_05285|1;FPSE_00970|1	3	49	175	6153	http://www.ebi.ac.uk/QuickGO/GTerm?id=GO:0009199	[]
4	4	membrane organization	GO:0061024	0.163	0.405	0	0	0	0	FPSE_04407|1;FPSE_11935|1;FPSE_08244|1;FPSE_02532|1;FPSE_03022|1;FPSE_08829|1;FPSE_06538|1	7	158	175	6153	http://www.ebi.ac.uk/QuickGO/GTerm?id=GO:0061024	[]
4	4	carbohydrate metabolic process	GO:0005975	0.164	0.408	0	0	0	0	FPSE_11143|1;FPSE_07274|1;FPSE_11843|1;FPSE_02933|1;FPSE_04208|1;FPSE_04308|1;FPSE_06299|1;FPSE_05024|1;FPSE_09750|1;FPSE_04834|1;FPSE_05893|1;FPSE_05285|1;FPSE_05450|1;FPSE_07883|1;FPSE_00970|1	15	400	175	6153	http://www.ebi.ac.uk/QuickGO/GTerm?id=GO:0005975	[]
5	5	nucleus organization	GO:0006997	0.168	0.412	0	0	0	0	FPSE_06126|1;FPSE_04851|1	2	26	175	6153	http://www.ebi.ac.uk/QuickGO/GTerm?id=GO:0006997	[]
4	4	response to oxygen-containing compound	GO:1901700	0.168	0.412	0	0	0	0	FPSE_07706|1;FPSE_04972|1	2	26	175	6153	http://www.ebi.ac.uk/QuickGO/GTerm?id=GO:1901700	[]
10	9,10	cellular transition metal ion homeostasis	GO:0046916	0.168	0.412	0	0	0	0	FPSE_07706|1;FPSE_00508|1	2	26	175	6153	http://www.ebi.ac.uk/QuickGO/GTerm?id=GO:0046916	[]
7	7	protein localization to vacuole	GO:0072665	0.169	0.412	0	0	0	0	FPSE_11935|1;FPSE_06424|1;FPSE_06538|1	3	50	175	6153	http://www.ebi.ac.uk/QuickGO/GTerm?id=GO:0072665	[]
7	7	purine nucleoside triphosphate metabolic process	GO:0009144	0.169	0.412	0	0	0	0	FPSE_01597|1;FPSE_05285|1;FPSE_00970|1	3	50	175	6153	http://www.ebi.ac.uk/QuickGO/GTerm?id=GO:0009144	[]
6	6	glycerophospholipid biosynthetic process	GO:0046474	0.169	0.412	0	0	0	0	FPSE_03903|1;FPSE_06554|1;FPSE_11931|1	3	50	175	6153	http://www.ebi.ac.uk/QuickGO/GTerm?id=GO:0046474	[]
6	6	amide biosynthetic process	GO:0043604	0.174	0.412	0	0	0	0	FPSE_03350|1;FPSE_04365|1;FPSE_03202|1;FPSE_04111|1;FPSE_08217|1;FPSE_06055|1;FPSE_03854|1;FPSE_02974|1;FPSE_02933|1;FPSE_03582|1;CLU1|1;FPSE_06013|1	12	311	175	6153	http://www.ebi.ac.uk/QuickGO/GTerm?id=GO:0043604	[]
6	5,6	nucleoside phosphate biosynthetic process	GO:1901293	0.175	0.412	0	0	0	0	FPSE_11638|1;FPSE_01597|1;AAH1|1;FPSE_07979|1	4	77	175	6153	http://www.ebi.ac.uk/QuickGO/GTerm?id=GO:1901293	[]
6	6	ion homeostasis	GO:0050801	0.176	0.412	0	0	0	0	FPSE_11935|1;FPSE_07706|1;FPSE_00508|1	3	51	175	6153	http://www.ebi.ac.uk/QuickGO/GTerm?id=GO:0050801	[]
9	9	transition metal ion homeostasis	GO:0055076	0.178	0.412	0	0	0	0	FPSE_07706|1;FPSE_00508|1	2	27	175	6153	http://www.ebi.ac.uk/QuickGO/GTerm?id=GO:0055076	[]
6	4,5,6	positive regulation of protein complex assembly	GO:0031334	0.178	0.412	0	0	0	0	FPSE_11935|1;FPSE_08638|1	2	27	175	6153	http://www.ebi.ac.uk/QuickGO/GTerm?id=GO:0031334	[]
6	5,6	protein complex assembly	GO:0006461	0.18	0.412	0	0	0	0	FPSE_00008|1;FPSE_11935|1;PIM1|1;FPSE_03511|1;FPSE_08638|1;FPSE_08847|1;FPSE_04851|1;FPSE_11776|1	8	192	175	6153	http://www.ebi.ac.uk/QuickGO/GTerm?id=GO:0006461	[]
4	4	protein complex biogenesis	GO:0070271	0.18	0.412	0	0	0	0	FPSE_00008|1;FPSE_11935|1;PIM1|1;FPSE_03511|1;FPSE_08638|1;FPSE_08847|1;FPSE_04851|1;FPSE_11776|1	8	192	175	6153	http://www.ebi.ac.uk/QuickGO/GTerm?id=GO:0070271	[]
6	6	glycerophospholipid metabolic process	GO:0006650	0.181	0.412	0	0	0	0	FPSE_03903|1;FPSE_06554|1;FPSE_11931|1;FPSE_02678|1	4	78	175	6153	http://www.ebi.ac.uk/QuickGO/GTerm?id=GO:0006650	[]
10	9,10	box C/D snoRNA processing	GO:0034963	0.183	0.412	0	0	0	0	FPSE_12346|1	1	7	175	6153	http://www.ebi.ac.uk/QuickGO/GTerm?id=GO:0034963	[]
9	7,9	glutamine family amino acid catabolic process	GO:0009065	0.183	0.412	0	0	0	0	FPSE_00136|1	1	7	175	6153	http://www.ebi.ac.uk/QuickGO/GTerm?id=GO:0009065	[]
9	9	regulation of pH	GO:0006885	0.183	0.412	0	0	0	0	FPSE_11935|1	1	7	175	6153	http://www.ebi.ac.uk/QuickGO/GTerm?id=GO:0006885	[]
8	5,8	cytoplasmic translational initiation	GO:0002183	0.183	0.412	0	0	0	0	FPSE_03582|1	1	7	175	6153	http://www.ebi.ac.uk/QuickGO/GTerm?id=GO:0002183	[]
6	5,6	cytoskeleton-dependent intracellular transport	GO:0030705	0.183	0.412	0	0	0	0	FPSE_06126|1	1	7	175	6153	http://www.ebi.ac.uk/QuickGO/GTerm?id=GO:0030705	[]
7	6,7	tRNA threonylcarbamoyladenosine metabolic process	GO:0070525	0.183	0.412	0	0	0	0	FPSE_00508|1	1	7	175	6153	http://www.ebi.ac.uk/QuickGO/GTerm?id=GO:0070525	[]
4	4	prenylation	GO:0097354	0.183	0.412	0	0	0	0	FPSE_03068|1	1	7	175	6153	http://www.ebi.ac.uk/QuickGO/GTerm?id=GO:0097354	[]
9	8,9	box C/D snoRNA metabolic process	GO:0033967	0.183	0.412	0	0	0	0	FPSE_12346|1	1	7	175	6153	http://www.ebi.ac.uk/QuickGO/GTerm?id=GO:0033967	[]
10	10	pH reduction	GO:0045851	0.183	0.412	0	0	0	0	FPSE_11935|1	1	7	175	6153	http://www.ebi.ac.uk/QuickGO/GTerm?id=GO:0045851	[]
8	8	guanosine-containing compound metabolic process	GO:1901068	0.183	0.412	0	0	0	0	FPSE_11638|1	1	7	175	6153	http://www.ebi.ac.uk/QuickGO/GTerm?id=GO:1901068	[]
11	10,11	regulation of intracellular pH	GO:0051453	0.183	0.412	0	0	0	0	FPSE_11935|1	1	7	175	6153	http://www.ebi.ac.uk/QuickGO/GTerm?id=GO:0051453	[]
6	5,6	inositol lipid-mediated signaling	GO:0048017	0.183	0.412	0	0	0	0	FPSE_06126|1	1	7	175	6153	http://www.ebi.ac.uk/QuickGO/GTerm?id=GO:0048017	[]
5	5	response to carbohydrate	GO:0009743	0.183	0.412	0	0	0	0	FPSE_04972|1	1	7	175	6153	http://www.ebi.ac.uk/QuickGO/GTerm?id=GO:0009743	[]
5	5	superoxide metabolic process	GO:0006801	0.183	0.412	0	0	0	0	FPSE_07706|1	1	7	175	6153	http://www.ebi.ac.uk/QuickGO/GTerm?id=GO:0006801	[]
7	5,6,7	trehalose metabolic process	GO:0005991	0.183	0.412	0	0	0	0	FPSE_06299|1	1	7	175	6153	http://www.ebi.ac.uk/QuickGO/GTerm?id=GO:0005991	[]
11	10,11	cellular copper ion homeostasis	GO:0006878	0.183	0.412	0	0	0	0	FPSE_07706|1	1	7	175	6153	http://www.ebi.ac.uk/QuickGO/GTerm?id=GO:0006878	[]
8	7,8	'de novo' pyrimidine nucleobase biosynthetic process	GO:0006207	0.183	0.412	0	0	0	0	FPSE_00925|1	1	7	175	6153	http://www.ebi.ac.uk/QuickGO/GTerm?id=GO:0006207	[]
5	5	protein prenylation	GO:0018342	0.183	0.412	0	0	0	0	FPSE_03068|1	1	7	175	6153	http://www.ebi.ac.uk/QuickGO/GTerm?id=GO:0018342	[]
10	9,10	regulation of cellular pH	GO:0030641	0.183	0.412	0	0	0	0	FPSE_11935|1	1	7	175	6153	http://www.ebi.ac.uk/QuickGO/GTerm?id=GO:0030641	[]
5	5	hydrogen peroxide metabolic process	GO:0042743	0.183	0.412	0	0	0	0	KATG|1	1	7	175	6153	http://www.ebi.ac.uk/QuickGO/GTerm?id=GO:0042743	[]
13	12,13	vacuolar acidification	GO:0007035	0.183	0.412	0	0	0	0	FPSE_11935|1	1	7	175	6153	http://www.ebi.ac.uk/QuickGO/GTerm?id=GO:0007035	[]
7	6,7	transport along microtubule	GO:0010970	0.183	0.412	0	0	0	0	FPSE_06126|1	1	7	175	6153	http://www.ebi.ac.uk/QuickGO/GTerm?id=GO:0010970	[]
6	6	pyrimidine nucleobase metabolic process	GO:0006206	0.183	0.412	0	0	0	0	FPSE_00925|1	1	7	175	6153	http://www.ebi.ac.uk/QuickGO/GTerm?id=GO:0006206	[]
7	6,7	tetrahydrofolate metabolic process	GO:0046653	0.183	0.412	0	0	0	0	FPSE_01006|1	1	7	175	6153	http://www.ebi.ac.uk/QuickGO/GTerm?id=GO:0046653	[]
11	8,9,11	histone H2B ubiquitination	GO:0033523	0.183	0.412	0	0	0	0	FPSE_00008|1	1	7	175	6153	http://www.ebi.ac.uk/QuickGO/GTerm?id=GO:0033523	[]
7	6,7	pyrimidine nucleobase biosynthetic process	GO:0019856	0.183	0.412	0	0	0	0	FPSE_00925|1	1	7	175	6153	http://www.ebi.ac.uk/QuickGO/GTerm?id=GO:0019856	[]
12	11,12	intracellular pH reduction	GO:0051452	0.183	0.412	0	0	0	0	FPSE_11935|1	1	7	175	6153	http://www.ebi.ac.uk/QuickGO/GTerm?id=GO:0051452	[]
8	6,7,8	mRNA catabolic process	GO:0006402	0.183	0.412	0	0	0	0	FPSE_04365|1;FPSE_07000|1;FPSE_00152|1	3	52	175	6153	http://www.ebi.ac.uk/QuickGO/GTerm?id=GO:0006402	[]
6	6	nucleoside triphosphate metabolic process	GO:0009141	0.183	0.412	0	0	0	0	FPSE_01597|1;FPSE_05285|1;FPSE_00970|1	3	52	175	6153	http://www.ebi.ac.uk/QuickGO/GTerm?id=GO:0009141	[]
5	5	fatty acid metabolic process	GO:0006631	0.183	0.412	0	0	0	0	FPSE_01674|1;FPSE_02541|1;FPSE_03687|1	3	52	175	6153	http://www.ebi.ac.uk/QuickGO/GTerm?id=GO:0006631	[]
9	7,8,9	nuclear-transcribed mRNA catabolic process	GO:0000956	0.183	0.412	0	0	0	0	FPSE_04365|1;FPSE_07000|1;FPSE_00152|1	3	52	175	6153	http://www.ebi.ac.uk/QuickGO/GTerm?id=GO:0000956	[]
5	4,5	maintenance of location in cell	GO:0051651	0.189	0.423	0	0	0	0	FPSE_10947|1;FPSE_06424|1	2	28	175	6153	http://www.ebi.ac.uk/QuickGO/GTerm?id=GO:0051651	[]
3	3	cellular component biogenesis	GO:0044085	0.189	0.423	0	0	0	0	FPSE_03350|1;FPSE_00008|1;FPSE_07274|1;FPSE_11935|1;FPSE_09718|1;FPSE_08632|1;FPSE_06055|1;FPSE_00508|1;FPSE_12273|1;PIM1|1;FPSE_03511|1;FPSE_03582|1;FPSE_08638|1;FPSE_08657|1;FPSE_00152|1;FPSE_08847|1;FPSE_01382|1;FPSE_06053|1;FPSE_04851|1;FPSE_12346|1;FPSE_11776|1	21	602	175	6153	http://www.ebi.ac.uk/QuickGO/GTerm?id=GO:0044085	[]
4	4	protein localization	GO:0008104	0.19	0.425	0	0	0	0	FPSE_06126|1;FPSE_03215|1;FPSE_10947|1;FPSE_11935|1;FPSE_07151|1;FPSE_06424|1;FPSE_08244|1;FPSE_08898|1;FPSE_02532|1;FPSE_02614|1;FPSE_03022|1;FPSE_06538|1	12	317	175	6153	http://www.ebi.ac.uk/QuickGO/GTerm?id=GO:0008104	[]
5	5	autophagy	GO:0006914	0.191	0.425	0	0	0	0	FPSE_04407|1;FPSE_08829|1;FPSE_06538|1	3	53	175	6153	http://www.ebi.ac.uk/QuickGO/GTerm?id=GO:0006914	[]
4	4	ribonucleoprotein complex biogenesis	GO:0022613	0.193	0.429	0	0	0	0	FPSE_03350|1;FPSE_09718|1;FPSE_08632|1;FPSE_06055|1;FPSE_12273|1;FPSE_03582|1;FPSE_08657|1;FPSE_00152|1;FPSE_01382|1;FPSE_06053|1;FPSE_12346|1	11	287	175	6153	http://www.ebi.ac.uk/QuickGO/GTerm?id=GO:0022613	[]
6	6	protein localization to organelle	GO:0033365	0.194	0.431	0	0	0	0	FPSE_10947|1;FPSE_11935|1;FPSE_07151|1;FPSE_06424|1;FPSE_08244|1;FPSE_02532|1;FPSE_03022|1;FPSE_06538|1	8	196	175	6153	http://www.ebi.ac.uk/QuickGO/GTerm?id=GO:0033365	[]
4	4	cellular component assembly	GO:0022607	0.196	0.433	0	0	0	0	FPSE_03350|1;FPSE_00008|1;FPSE_11935|1;FPSE_09718|1;FPSE_06055|1;FPSE_00508|1;PIM1|1;FPSE_03511|1;FPSE_03582|1;FPSE_08638|1;FPSE_08657|1;FPSE_00152|1;FPSE_08847|1;FPSE_04851|1;FPSE_11776|1	15	413	175	6153	http://www.ebi.ac.uk/QuickGO/GTerm?id=GO:0022607	[]
5	5	pyridine-containing compound metabolic process	GO:0072524	0.198	0.436	0	0	0	0	FPSE_00171|1;FPSE_05285|1;FPSE_00970|1	3	54	175	6153	http://www.ebi.ac.uk/QuickGO/GTerm?id=GO:0072524	[]
5	5	glycerolipid biosynthetic process	GO:0045017	0.198	0.436	0	0	0	0	FPSE_03903|1;FPSE_06554|1;FPSE_11931|1	3	54	175	6153	http://www.ebi.ac.uk/QuickGO/GTerm?id=GO:0045017	[]
7	5,7	regulation of chromatin organization	GO:1902275	0.199	0.437	0	0	0	0	FPSE_00008|1;FPSE_08847|1	2	29	175	6153	http://www.ebi.ac.uk/QuickGO/GTerm?id=GO:1902275	[]
8	6,8	regulation of chromatin modification	GO:1903308	0.199	0.437	0	0	0	0	FPSE_00008|1;FPSE_08847|1	2	29	175	6153	http://www.ebi.ac.uk/QuickGO/GTerm?id=GO:1903308	[]
5	5	nucleotide-sugar metabolic process	GO:0009225	0.206	0.442	0	0	0	0	FPSE_03539|1	1	8	175	6153	http://www.ebi.ac.uk/QuickGO/GTerm?id=GO:0009225	[]
8	5,6,7,8	riboflavin biosynthetic process	GO:0009231	0.206	0.442	0	0	0	0	FPSE_08290|1	1	8	175	6153	http://www.ebi.ac.uk/QuickGO/GTerm?id=GO:0009231	[]
5	5	nucleus localization	GO:0051647	0.206	0.442	0	0	0	0	FPSE_06126|1	1	8	175	6153	http://www.ebi.ac.uk/QuickGO/GTerm?id=GO:0051647	[]
6	5,6	kynurenine metabolic process	GO:0070189	0.206	0.442	0	0	0	0	FPSE_00774|1	1	8	175	6153	http://www.ebi.ac.uk/QuickGO/GTerm?id=GO:0070189	[]
7	4,7	riboflavin metabolic process	GO:0006771	0.206	0.442	0	0	0	0	FPSE_08290|1	1	8	175	6153	http://www.ebi.ac.uk/QuickGO/GTerm?id=GO:0006771	[]
7	5,6,7	regulation of SNARE complex assembly	GO:0035542	0.206	0.442	0	0	0	0	FPSE_11935|1	1	8	175	6153	http://www.ebi.ac.uk/QuickGO/GTerm?id=GO:0035542	[]
11	10,11	'de novo' IMP biosynthetic process	GO:0006189	0.206	0.442	0	0	0	0	FPSE_07979|1	1	8	175	6153	http://www.ebi.ac.uk/QuickGO/GTerm?id=GO:0006189	[]
10	10	copper ion homeostasis	GO:0055070	0.206	0.442	0	0	0	0	FPSE_07706|1	1	8	175	6153	http://www.ebi.ac.uk/QuickGO/GTerm?id=GO:0055070	[]
7	6,7	nuclear migration	GO:0007097	0.206	0.442	0	0	0	0	FPSE_06126|1	1	8	175	6153	http://www.ebi.ac.uk/QuickGO/GTerm?id=GO:0007097	[]
6	5,6	establishment of nucleus localization	GO:0040023	0.206	0.442	0	0	0	0	FPSE_06126|1	1	8	175	6153	http://www.ebi.ac.uk/QuickGO/GTerm?id=GO:0040023	[]
6	6	regulation of nucleocytoplasmic transport	GO:0046822	0.206	0.442	0	0	0	0	FPSE_06126|1	1	8	175	6153	http://www.ebi.ac.uk/QuickGO/GTerm?id=GO:0046822	[]
6	6	generation of catalytic spliceosome for second transesterification step	GO:0000350	0.206	0.442	0	0	0	0	FPSE_08657|1	1	8	175	6153	http://www.ebi.ac.uk/QuickGO/GTerm?id=GO:0000350	[]
6	5,6	protein transport	GO:0015031	0.208	0.445	0	0	0	0	FPSE_06126|1;FPSE_03215|1;FPSE_10947|1;FPSE_11935|1;FPSE_07151|1;FPSE_06424|1;FPSE_08244|1;FPSE_02532|1;FPSE_03022|1;FPSE_06538|1	10	261	175	6153	http://www.ebi.ac.uk/QuickGO/GTerm?id=GO:0015031	[]
5	5	heterocycle catabolic process	GO:0046700	0.218	0.466	0	0	0	0	FPSE_04365|1;FPSE_07000|1;AAH1|1;FPSE_00152|1;FPSE_00146|1	5	113	175	6153	http://www.ebi.ac.uk/QuickGO/GTerm?id=GO:0046700	[]
3	3	positive regulation of cellular component biogenesis	GO:0044089	0.22	0.469	0	0	0	0	FPSE_11935|1;FPSE_08638|1	2	31	175	6153	http://www.ebi.ac.uk/QuickGO/GTerm?id=GO:0044089	[]
5	5	glycerolipid metabolic process	GO:0046486	0.222	0.469	0	0	0	0	FPSE_03903|1;FPSE_06554|1;FPSE_11931|1;FPSE_02678|1	4	85	175	6153	http://www.ebi.ac.uk/QuickGO/GTerm?id=GO:0046486	[]
6	6	oxidoreduction coenzyme metabolic process	GO:0006733	0.228	0.469	0	0	0	0	FPSE_00171|1;FPSE_05285|1;FPSE_00970|1	3	58	175	6153	http://www.ebi.ac.uk/QuickGO/GTerm?id=GO:0006733	[]
7	6,7	phosphatidylcholine biosynthetic process	GO:0006656	0.229	0.469	0	0	0	0	FPSE_03903|1	1	9	175	6153	http://www.ebi.ac.uk/QuickGO/GTerm?id=GO:0006656	[]
8	7,8	telomere maintenance via telomere lengthening	GO:0010833	0.229	0.469	0	0	0	0	FPSE_02614|1	1	9	175	6153	http://www.ebi.ac.uk/QuickGO/GTerm?id=GO:0010833	[]
6	6	histidine metabolic process	GO:0006547	0.229	0.469	0	0	0	0	FPSE_03883|1	1	9	175	6153	http://www.ebi.ac.uk/QuickGO/GTerm?id=GO:0006547	[]
9	8,9	telomere maintenance via telomerase	GO:0007004	0.229	0.469	0	0	0	0	FPSE_02614|1	1	9	175	6153	http://www.ebi.ac.uk/QuickGO/GTerm?id=GO:0007004	[]
6	6	cellular response to reactive oxygen species	GO:0034614	0.229	0.469	0	0	0	0	FPSE_07706|1	1	9	175	6153	http://www.ebi.ac.uk/QuickGO/GTerm?id=GO:0034614	[]
5	5	phosphatidylcholine metabolic process	GO:0046470	0.229	0.469	0	0	0	0	FPSE_03903|1	1	9	175	6153	http://www.ebi.ac.uk/QuickGO/GTerm?id=GO:0046470	[]
7	7	SNARE complex assembly	GO:0035493	0.229	0.469	0	0	0	0	FPSE_11935|1	1	9	175	6153	http://www.ebi.ac.uk/QuickGO/GTerm?id=GO:0035493	[]
8	6,7,8	negative regulation of DNA recombination	GO:0045910	0.229	0.469	0	0	0	0	FPSE_08847|1	1	9	175	6153	http://www.ebi.ac.uk/QuickGO/GTerm?id=GO:0045910	[]
7	6,7	nucleoside transport	GO:0015858	0.229	0.469	0	0	0	0	FPSE_03417|1	1	9	175	6153	http://www.ebi.ac.uk/QuickGO/GTerm?id=GO:0015858	[]
5	5	flavin-containing compound metabolic process	GO:0042726	0.229	0.469	0	0	0	0	FPSE_08290|1	1	9	175	6153	http://www.ebi.ac.uk/QuickGO/GTerm?id=GO:0042726	[]
6	6	flavin-containing compound biosynthetic process	GO:0042727	0.229	0.469	0	0	0	0	FPSE_08290|1	1	9	175	6153	http://www.ebi.ac.uk/QuickGO/GTerm?id=GO:0042727	[]
5	5	imidazole-containing compound metabolic process	GO:0052803	0.229	0.469	0	0	0	0	FPSE_03883|1	1	9	175	6153	http://www.ebi.ac.uk/QuickGO/GTerm?id=GO:0052803	[]
5	5	protein stabilization	GO:0050821	0.229	0.469	0	0	0	0	FPSE_07706|1	1	9	175	6153	http://www.ebi.ac.uk/QuickGO/GTerm?id=GO:0050821	[]
9	8,9	IMP metabolic process	GO:0046040	0.229	0.469	0	0	0	0	FPSE_07979|1	1	9	175	6153	http://www.ebi.ac.uk/QuickGO/GTerm?id=GO:0046040	[]
6	5,6	regulation of vesicle fusion	GO:0031338	0.229	0.469	0	0	0	0	FPSE_11935|1	1	9	175	6153	http://www.ebi.ac.uk/QuickGO/GTerm?id=GO:0031338	[]
9	8,9	DNA unwinding involved in DNA replication	GO:0006268	0.229	0.469	0	0	0	0	FPSE_02614|1	1	9	175	6153	http://www.ebi.ac.uk/QuickGO/GTerm?id=GO:0006268	[]
6	6	histidine biosynthetic process	GO:0000105	0.229	0.469	0	0	0	0	FPSE_03883|1	1	9	175	6153	http://www.ebi.ac.uk/QuickGO/GTerm?id=GO:0000105	[]
10	9,10	IMP biosynthetic process	GO:0006188	0.229	0.469	0	0	0	0	FPSE_07979|1	1	9	175	6153	http://www.ebi.ac.uk/QuickGO/GTerm?id=GO:0006188	[]
4	3,4	maintenance of location	GO:0051235	0.231	0.47	0	0	0	0	FPSE_10947|1;FPSE_06424|1	2	32	175	6153	http://www.ebi.ac.uk/QuickGO/GTerm?id=GO:0051235	[]
5	5	organelle inheritance	GO:0048308	0.231	0.47	0	0	0	0	FPSE_11935|1;FPSE_06538|1	2	32	175	6153	http://www.ebi.ac.uk/QuickGO/GTerm?id=GO:0048308	[]
6	5,6	establishment of protein localization to membrane	GO:0090150	0.243	0.492	0	0	0	0	FPSE_08244|1;FPSE_02532|1;FPSE_03022|1	3	60	175	6153	http://www.ebi.ac.uk/QuickGO/GTerm?id=GO:0090150	[]
6	5,6	cellular respiration	GO:0045333	0.243	0.492	0	0	0	0	FPSE_04172|1;FPSE_07706|1;FPSE_07697|1	3	60	175	6153	http://www.ebi.ac.uk/QuickGO/GTerm?id=GO:0045333	[]
5	4,5	positive regulation of cellular component organization	GO:0051130	0.243	0.492	0	0	0	0	FPSE_00008|1;FPSE_11935|1;FPSE_08638|1	3	60	175	6153	http://www.ebi.ac.uk/QuickGO/GTerm?id=GO:0051130	[]
6	5,6	protein localization to membrane	GO:0072657	0.243	0.492	0	0	0	0	FPSE_08244|1;FPSE_02532|1;FPSE_03022|1	3	60	175	6153	http://www.ebi.ac.uk/QuickGO/GTerm?id=GO:0072657	[]
6	5,6	single-organism intracellular transport	GO:1902582	0.25	0.496	0	0	0	0	FPSE_06126|1;FPSE_04407|1;FPSE_03215|1;FPSE_10947|1;FPSE_11935|1;FPSE_07151|1;FPSE_06424|1;FPSE_08244|1;FPSE_08898|1;FPSE_02532|1;FPSE_05405|1;FPSE_03022|1;FPSE_06538|1	13	369	175	6153	http://www.ebi.ac.uk/QuickGO/GTerm?id=GO:1902582	[]
6	5,6	cellular chemical homeostasis	GO:0055082	0.251	0.496	0	0	0	0	FPSE_11935|1;FPSE_07706|1;FPSE_00508|1	3	61	175	6153	http://www.ebi.ac.uk/QuickGO/GTerm?id=GO:0055082	[]
8	7,8	positive regulation of histone modification	GO:0031058	0.251	0.496	0	0	0	0	FPSE_00008|1	1	10	175	6153	http://www.ebi.ac.uk/QuickGO/GTerm?id=GO:0031058	[]
8	4,5,7,8	negative regulation of gene silencing	GO:0060969	0.251	0.496	0	0	0	0	FPSE_08847|1	1	10	175	6153	http://www.ebi.ac.uk/QuickGO/GTerm?id=GO:0060969	[]
11	7,8,9,10,11	positive regulation of RNA polymerase II transcriptional preinitiation complex assembly	GO:0045899	0.251	0.496	0	0	0	0	FPSE_08638|1	1	10	175	6153	http://www.ebi.ac.uk/QuickGO/GTerm?id=GO:0045899	[]
6	6	nuclear pore organization	GO:0006999	0.251	0.496	0	0	0	0	FPSE_04851|1	1	10	175	6153	http://www.ebi.ac.uk/QuickGO/GTerm?id=GO:0006999	[]
6	6	pentose metabolic process	GO:0019321	0.251	0.496	0	0	0	0	FPSE_05024|1	1	10	175	6153	http://www.ebi.ac.uk/QuickGO/GTerm?id=GO:0019321	[]
7	6,7	Golgi to endosome transport	GO:0006895	0.251	0.496	0	0	0	0	FPSE_11935|1	1	10	175	6153	http://www.ebi.ac.uk/QuickGO/GTerm?id=GO:0006895	[]
6	4,5,6	disaccharide metabolic process	GO:0005984	0.251	0.496	0	0	0	0	FPSE_06299|1	1	10	175	6153	http://www.ebi.ac.uk/QuickGO/GTerm?id=GO:0005984	[]
9	5,6,7,9	negative regulation of chromatin silencing	GO:0031936	0.251	0.496	0	0	0	0	FPSE_08847|1	1	10	175	6153	http://www.ebi.ac.uk/QuickGO/GTerm?id=GO:0031936	[]
7	6,7	positive regulation of gene expression, epigenetic	GO:0045815	0.251	0.496	0	0	0	0	FPSE_08847|1	1	10	175	6153	http://www.ebi.ac.uk/QuickGO/GTerm?id=GO:0045815	[]
7	6,7	negative regulation of translation	GO:0017148	0.251	0.496	0	0	0	0	FPSE_03582|1	1	10	175	6153	http://www.ebi.ac.uk/QuickGO/GTerm?id=GO:0017148	[]
5	5	aromatic compound catabolic process	GO:0019439	0.255	0.505	0	0	0	0	FPSE_04365|1;FPSE_07000|1;AAH1|1;FPSE_00152|1;FPSE_00146|1	5	120	175	6153	http://www.ebi.ac.uk/QuickGO/GTerm?id=GO:0019439	[]
5	5	glycosylation	GO:0070085	0.258	0.509	0	0	0	0	FPSE_07274|1;FPSE_09750|1;FPSE_05450|1	3	62	175	6153	http://www.ebi.ac.uk/QuickGO/GTerm?id=GO:0070085	[]
5	5	cellular protein localization	GO:0034613	0.26	0.511	0	0	0	0	FPSE_06126|1;FPSE_03215|1;FPSE_10947|1;FPSE_11935|1;FPSE_07151|1;FPSE_06424|1;FPSE_08244|1;FPSE_02532|1;FPSE_03022|1;FPSE_06538|1	10	276	175	6153	http://www.ebi.ac.uk/QuickGO/GTerm?id=GO:0034613	[]
7	7	cytoplasmic translation	GO:0002181	0.262	0.515	0	0	0	0	FPSE_06055|1;FPSE_03582|1	2	35	175	6153	http://www.ebi.ac.uk/QuickGO/GTerm?id=GO:0002181	[]
5	5	organic cyclic compound catabolic process	GO:1901361	0.266	0.515	0	0	0	0	FPSE_04365|1;FPSE_07000|1;AAH1|1;FPSE_00152|1;FPSE_00146|1	5	122	175	6153	http://www.ebi.ac.uk/QuickGO/GTerm?id=GO:1901361	[]
4	4	macromolecular complex subunit organization	GO:0043933	0.267	0.515	0	0	0	0	FPSE_03350|1;FPSE_00008|1;FPSE_11935|1;FPSE_09718|1;FPSE_06055|1;PIM1|1;FPSE_03511|1;FPSE_03582|1;FPSE_08638|1;FPSE_08657|1;FPSE_07000|1;FPSE_00152|1;FPSE_08847|1;FPSE_10725|1;FPSE_04851|1;FPSE_12346|1;FPSE_11776|1	17	505	175	6153	http://www.ebi.ac.uk/QuickGO/GTerm?id=GO:0043933	[]
3	3	positive regulation of transport	GO:0051050	0.272	0.515	0	0	0	0	FPSE_11935|1	1	11	175	6153	http://www.ebi.ac.uk/QuickGO/GTerm?id=GO:0051050	[]
8	7,8	cotranslational protein targeting to membrane	GO:0006613	0.272	0.515	0	0	0	0	FPSE_08244|1	1	11	175	6153	http://www.ebi.ac.uk/QuickGO/GTerm?id=GO:0006613	[]
6	4,6	ethanolamine-containing compound metabolic process	GO:0042439	0.272	0.515	0	0	0	0	FPSE_03903|1	1	11	175	6153	http://www.ebi.ac.uk/QuickGO/GTerm?id=GO:0042439	[]
8	7,8	pseudouridine synthesis	GO:0001522	0.272	0.515	0	0	0	0	FPSE_12273|1	1	11	175	6153	http://www.ebi.ac.uk/QuickGO/GTerm?id=GO:0001522	[]
8	8	divalent inorganic cation homeostasis	GO:0072507	0.272	0.515	0	0	0	0	FPSE_07706|1	1	11	175	6153	http://www.ebi.ac.uk/QuickGO/GTerm?id=GO:0072507	[]
9	8,9	SRP-dependent cotranslational protein targeting to membrane	GO:0006614	0.272	0.515	0	0	0	0	FPSE_08244|1	1	11	175	6153	http://www.ebi.ac.uk/QuickGO/GTerm?id=GO:0006614	[]
4	4	regulation of protein stability	GO:0031647	0.272	0.515	0	0	0	0	FPSE_07706|1	1	11	175	6153	http://www.ebi.ac.uk/QuickGO/GTerm?id=GO:0031647	[]
9	8,9	cellular divalent inorganic cation homeostasis	GO:0072503	0.272	0.515	0	0	0	0	FPSE_07706|1	1	11	175	6153	http://www.ebi.ac.uk/QuickGO/GTerm?id=GO:0072503	[]
7	5,6,7	negative regulation of cellular amide metabolic process	GO:0034249	0.272	0.515	0	0	0	0	FPSE_03582|1	1	11	175	6153	http://www.ebi.ac.uk/QuickGO/GTerm?id=GO:0034249	[]
5	5	regulation of intracellular transport	GO:0032386	0.272	0.515	0	0	0	0	FPSE_06126|1	1	11	175	6153	http://www.ebi.ac.uk/QuickGO/GTerm?id=GO:0032386	[]
8	8	chromosome condensation	GO:0030261	0.272	0.515	0	0	0	0	FPSE_08847|1	1	11	175	6153	http://www.ebi.ac.uk/QuickGO/GTerm?id=GO:0030261	[]
8	6,7,8	positive regulation of chromatin modification	GO:1903310	0.272	0.515	0	0	0	0	FPSE_00008|1	1	11	175	6153	http://www.ebi.ac.uk/QuickGO/GTerm?id=GO:1903310	[]
9	8,9	cellular monovalent inorganic cation homeostasis	GO:0030004	0.272	0.515	0	0	0	0	FPSE_11935|1	1	11	175	6153	http://www.ebi.ac.uk/QuickGO/GTerm?id=GO:0030004	[]
7	6,7	acetyl-CoA metabolic process	GO:0006084	0.272	0.515	0	0	0	0	FPSE_09544|1	1	11	175	6153	http://www.ebi.ac.uk/QuickGO/GTerm?id=GO:0006084	[]
10	6,7,8,9,10	positive regulation of transcription initiation from RNA polymerase II promoter	GO:0060261	0.272	0.515	0	0	0	0	FPSE_08638|1	1	11	175	6153	http://www.ebi.ac.uk/QuickGO/GTerm?id=GO:0060261	[]
7	6,7	regulation of vacuole fusion, non-autophagic	GO:0032889	0.272	0.515	0	0	0	0	FPSE_06538|1	1	11	175	6153	http://www.ebi.ac.uk/QuickGO/GTerm?id=GO:0032889	[]
6	6	regulation of cytoplasmic transport	GO:1903649	0.272	0.515	0	0	0	0	FPSE_06126|1	1	11	175	6153	http://www.ebi.ac.uk/QuickGO/GTerm?id=GO:1903649	[]
9	5,6,7,8,9	positive regulation of DNA-templated transcription, initiation	GO:2000144	0.272	0.515	0	0	0	0	FPSE_08638|1	1	11	175	6153	http://www.ebi.ac.uk/QuickGO/GTerm?id=GO:2000144	[]
10	8,10	arginine biosynthetic process	GO:0006526	0.272	0.515	0	0	0	0	FPSE_00925|1	1	11	175	6153	http://www.ebi.ac.uk/QuickGO/GTerm?id=GO:0006526	[]
9	8,9	cellular metal ion homeostasis	GO:0006875	0.273	0.516	0	0	0	0	FPSE_07706|1;FPSE_00508|1	2	36	175	6153	http://www.ebi.ac.uk/QuickGO/GTerm?id=GO:0006875	[]
5	5	macromolecule catabolic process	GO:0009057	0.277	0.522	0	0	0	0	FPSE_04365|1;FPSE_05896|1;FPSE_04308|1;PIM1|1;FPSE_07000|1;FPSE_00152|1;FPSE_08829|1;FPSE_06332|1;FPSE_05893|1;FPSE_03687|1;FPSE_11776|1	11	313	175	6153	http://www.ebi.ac.uk/QuickGO/GTerm?id=GO:0009057	[]
6	6	dephosphorylation	GO:0016311	0.278	0.524	0	0	0	0	FPSE_00808|1;FPSE_00171|1;FPSE_02678|1;FPSE_07074|1	4	94	175	6153	http://www.ebi.ac.uk/QuickGO/GTerm?id=GO:0016311	[]
4	4	cellular lipid metabolic process	GO:0044255	0.28	0.526	0	0	0	0	FPSE_01674|1;FPSE_03903|1;FPSE_06554|1;FPSE_02541|1;FPSE_11931|1;FPSE_09750|1;FPSE_02678|1;FPSE_03687|1	8	218	175	6153	http://www.ebi.ac.uk/QuickGO/GTerm?id=GO:0044255	[]
7	5,7	chromatin modification	GO:0016568	0.283	0.53	0	0	0	0	FPSE_00008|1;FPSE_07000|1;FPSE_08847|1;FPSE_10725|1;FPSE_12346|1	5	125	175	6153	http://www.ebi.ac.uk/QuickGO/GTerm?id=GO:0016568	[]
7	6,7	RNA catabolic process	GO:0006401	0.289	0.532	0	0	0	0	FPSE_04365|1;FPSE_07000|1;FPSE_00152|1	3	66	175	6153	http://www.ebi.ac.uk/QuickGO/GTerm?id=GO:0006401	[]
5	5	protein-DNA complex subunit organization	GO:0071824	0.291	0.532	0	0	0	0	FPSE_00008|1;FPSE_03511|1;FPSE_08638|1;FPSE_08847|1	4	96	175	6153	http://www.ebi.ac.uk/QuickGO/GTerm?id=GO:0071824	[]
8	8	monovalent inorganic cation homeostasis	GO:0055067	0.293	0.532	0	0	0	0	FPSE_11935|1	1	12	175	6153	http://www.ebi.ac.uk/QuickGO/GTerm?id=GO:0055067	[]
10	7,8,9,10	regulation of RNA polymerase II transcriptional preinitiation complex assembly	GO:0045898	0.293	0.532	0	0	0	0	FPSE_08638|1	1	12	175	6153	http://www.ebi.ac.uk/QuickGO/GTerm?id=GO:0045898	[]
10	8,9,10	nuclear polyadenylation-dependent mRNA catabolic process	GO:0071042	0.293	0.532	0	0	0	0	FPSE_00152|1	1	12	175	6153	http://www.ebi.ac.uk/QuickGO/GTerm?id=GO:0071042	[]
7	5,6,7	regulation of protein transport	GO:0051223	0.293	0.532	0	0	0	0	FPSE_06126|1	1	12	175	6153	http://www.ebi.ac.uk/QuickGO/GTerm?id=GO:0051223	[]
9	7,8,9	polyadenylation-dependent mRNA catabolic process	GO:0071047	0.293	0.532	0	0	0	0	FPSE_00152|1	1	12	175	6153	http://www.ebi.ac.uk/QuickGO/GTerm?id=GO:0071047	[]
6	6	vesicle docking involved in exocytosis	GO:0006904	0.293	0.532	0	0	0	0	FPSE_11935|1	1	12	175	6153	http://www.ebi.ac.uk/QuickGO/GTerm?id=GO:0006904	[]
11	10,11	cellular iron ion homeostasis	GO:0006879	0.293	0.532	0	0	0	0	FPSE_00508|1	1	12	175	6153	http://www.ebi.ac.uk/QuickGO/GTerm?id=GO:0006879	[]
7	7	L-serine metabolic process	GO:0006563	0.293	0.532	0	0	0	0	FPSE_01006|1	1	12	175	6153	http://www.ebi.ac.uk/QuickGO/GTerm?id=GO:0006563	[]
10	7,8,10	histone ubiquitination	GO:0016574	0.293	0.532	0	0	0	0	FPSE_00008|1	1	12	175	6153	http://www.ebi.ac.uk/QuickGO/GTerm?id=GO:0016574	[]
7	6,7	purine nucleobase biosynthetic process	GO:0009113	0.293	0.532	0	0	0	0	AAH1|1	1	12	175	6153	http://www.ebi.ac.uk/QuickGO/GTerm?id=GO:0009113	[]
7	6,7	dolichol-linked oligosaccharide biosynthetic process	GO:0006488	0.293	0.532	0	0	0	0	FPSE_09750|1	1	12	175	6153	http://www.ebi.ac.uk/QuickGO/GTerm?id=GO:0006488	[]
10	10	iron ion homeostasis	GO:0055072	0.293	0.532	0	0	0	0	FPSE_00508|1	1	12	175	6153	http://www.ebi.ac.uk/QuickGO/GTerm?id=GO:0055072	[]
6	5,6	regulation of establishment of protein localization	GO:0070201	0.293	0.532	0	0	0	0	FPSE_06126|1	1	12	175	6153	http://www.ebi.ac.uk/QuickGO/GTerm?id=GO:0070201	[]
7	6,7	peptide transport	GO:0015833	0.293	0.532	0	0	0	0	FPSE_04678|1	1	12	175	6153	http://www.ebi.ac.uk/QuickGO/GTerm?id=GO:0015833	[]
10	7,8,9,10	positive regulation of transcription from RNA polymerase II promoter in response to stress	GO:0036003	0.293	0.532	0	0	0	0	FPSE_07706|1	1	12	175	6153	http://www.ebi.ac.uk/QuickGO/GTerm?id=GO:0036003	[]
8	7,8	RNA-dependent DNA biosynthetic process	GO:0006278	0.293	0.532	0	0	0	0	FPSE_02614|1	1	12	175	6153	http://www.ebi.ac.uk/QuickGO/GTerm?id=GO:0006278	[]
8	8	metal ion homeostasis	GO:0055065	0.294	0.534	0	0	0	0	FPSE_07706|1;FPSE_00508|1	2	38	175	6153	http://www.ebi.ac.uk/QuickGO/GTerm?id=GO:0055065	[]
5	5	chemical homeostasis	GO:0048878	0.297	0.537	0	0	0	0	FPSE_11935|1;FPSE_07706|1;FPSE_00508|1	3	67	175	6153	http://www.ebi.ac.uk/QuickGO/GTerm?id=GO:0048878	[]
6	5,6	small GTPase mediated signal transduction	GO:0007264	0.297	0.537	0	0	0	0	FPSE_00865|1;FPSE_08595|1;FPSE_06538|1	3	67	175	6153	http://www.ebi.ac.uk/QuickGO/GTerm?id=GO:0007264	[]
5	5	phospholipid biosynthetic process	GO:0008654	0.297	0.537	0	0	0	0	FPSE_03903|1;FPSE_06554|1;FPSE_11931|1	3	67	175	6153	http://www.ebi.ac.uk/QuickGO/GTerm?id=GO:0008654	[]
5	5	organic substance transport	GO:0071702	0.301	0.542	0	0	0	0	FPSE_06126|1;FPSE_03215|1;FPSE_10947|1;FPSE_11935|1;FPSE_07151|1;FPSE_06424|1;FPSE_08244|1;FPSE_02532|1;FPSE_03417|1;FPSE_03022|1;FPSE_04678|1;FPSE_11485|1;FPSE_05618|1;FPSE_06538|1	14	418	175	6153	http://www.ebi.ac.uk/QuickGO/GTerm?id=GO:0071702	[]
4	4	cellular macromolecule localization	GO:0070727	0.303	0.546	0	0	0	0	FPSE_06126|1;FPSE_03215|1;FPSE_10947|1;FPSE_11935|1;FPSE_07151|1;FPSE_06424|1;FPSE_08244|1;FPSE_02532|1;FPSE_03022|1;FPSE_06538|1	10	288	175	6153	http://www.ebi.ac.uk/QuickGO/GTerm?id=GO:0070727	[]
7	5,7	chromatin remodeling	GO:0006338	0.305	0.547	0	0	0	0	FPSE_00008|1;FPSE_07000|1	2	39	175	6153	http://www.ebi.ac.uk/QuickGO/GTerm?id=GO:0006338	[]
6	6	ribosome assembly	GO:0042255	0.305	0.547	0	0	0	0	FPSE_06055|1;FPSE_03582|1	2	39	175	6153	http://www.ebi.ac.uk/QuickGO/GTerm?id=GO:0042255	[]
5	5	ribosome biogenesis	GO:0042254	0.305	0.547	0	0	0	0	FPSE_08632|1;FPSE_06055|1;FPSE_12273|1;FPSE_03582|1;FPSE_00152|1;FPSE_01382|1;FPSE_06053|1;FPSE_12346|1	8	224	175	6153	http://www.ebi.ac.uk/QuickGO/GTerm?id=GO:0042254	[]
4	4	cellular response to chemical stimulus	GO:0070887	0.311	0.548	0	0	0	0	FPSE_06126|1;FPSE_07706|1;FPSE_00953|1;PIM1|1;FPSE_05024|1	5	130	175	6153	http://www.ebi.ac.uk/QuickGO/GTerm?id=GO:0070887	[]
8	7,8	phosphatidylinositol phosphorylation	GO:0046854	0.313	0.548	0	0	0	0	FPSE_02678|1	1	13	175	6153	http://www.ebi.ac.uk/QuickGO/GTerm?id=GO:0046854	[]
6	6	mitochondrion distribution	GO:0048311	0.313	0.548	0	0	0	0	CLU1|1	1	13	175	6153	http://www.ebi.ac.uk/QuickGO/GTerm?id=GO:0048311	[]
8	7,8	misfolded or incompletely synthesized protein catabolic process	GO:0006515	0.313	0.548	0	0	0	0	PIM1|1	1	13	175	6153	http://www.ebi.ac.uk/QuickGO/GTerm?id=GO:0006515	[]
11	6,8,10,11	rRNA methylation	GO:0031167	0.313	0.548	0	0	0	0	FPSE_12346|1	1	13	175	6153	http://www.ebi.ac.uk/QuickGO/GTerm?id=GO:0031167	[]
3	3	signal transduction involved in conjugation with cellular fusion	GO:0032005	0.313	0.548	0	0	0	0	FPSE_06126|1	1	13	175	6153	http://www.ebi.ac.uk/QuickGO/GTerm?id=GO:0032005	[]
9	6,7,9	negative regulation of chromatin modification	GO:1903309	0.313	0.548	0	0	0	0	FPSE_08847|1	1	13	175	6153	http://www.ebi.ac.uk/QuickGO/GTerm?id=GO:1903309	[]
6	4,5,6	pheromone-dependent signal transduction involved in conjugation with cellular fusion	GO:0000750	0.313	0.548	0	0	0	0	FPSE_06126|1	1	13	175	6153	http://www.ebi.ac.uk/QuickGO/GTerm?id=GO:0000750	[]
6	6	amine catabolic process	GO:0009310	0.313	0.548	0	0	0	0	FPSE_04922|1	1	13	175	6153	http://www.ebi.ac.uk/QuickGO/GTerm?id=GO:0009310	[]
9	8,9	energy coupled proton transport, down electrochemical gradient	GO:0015985	0.313	0.548	0	0	0	0	FPSE_01597|1	1	13	175	6153	http://www.ebi.ac.uk/QuickGO/GTerm?id=GO:0015985	[]
10	9,10	ATP synthesis coupled proton transport	GO:0015986	0.313	0.548	0	0	0	0	FPSE_01597|1	1	13	175	6153	http://www.ebi.ac.uk/QuickGO/GTerm?id=GO:0015986	[]
7	6,7	lipid phosphorylation	GO:0046834	0.313	0.548	0	0	0	0	FPSE_02678|1	1	13	175	6153	http://www.ebi.ac.uk/QuickGO/GTerm?id=GO:0046834	[]
7	6,7	positive regulation of chromosome organization	GO:2001252	0.313	0.548	0	0	0	0	FPSE_00008|1	1	13	175	6153	http://www.ebi.ac.uk/QuickGO/GTerm?id=GO:2001252	[]
9	6,8,9	rRNA processing	GO:0006364	0.314	0.548	0	0	0	0	FPSE_08632|1;FPSE_06055|1;FPSE_00152|1;FPSE_01382|1;FPSE_06053|1;FPSE_12346|1	6	162	175	6153	http://www.ebi.ac.uk/QuickGO/GTerm?id=GO:0006364	[]
7	5,6,7	intracellular protein transport	GO:0006886	0.314	0.548	0	0	0	0	FPSE_06126|1;FPSE_03215|1;FPSE_11935|1;FPSE_07151|1;FPSE_06424|1;FPSE_08244|1;FPSE_02532|1;FPSE_03022|1	8	226	175	6153	http://www.ebi.ac.uk/QuickGO/GTerm?id=GO:0006886	[]
4	4	cellular ketone metabolic process	GO:0042180	0.326	0.568	0	0	0	0	FPSE_00774|1;FPSE_00953|1	2	41	175	6153	http://www.ebi.ac.uk/QuickGO/GTerm?id=GO:0042180	[]
7	7	protein dephosphorylation	GO:0006470	0.326	0.568	0	0	0	0	FPSE_00171|1;FPSE_07074|1	2	41	175	6153	http://www.ebi.ac.uk/QuickGO/GTerm?id=GO:0006470	[]
7	5,6,7	establishment of protein localization to organelle	GO:0072594	0.329	0.569	0	0	0	0	FPSE_11935|1;FPSE_07151|1;FPSE_06424|1;FPSE_08244|1;FPSE_02532|1;FPSE_03022|1	6	165	175	6153	http://www.ebi.ac.uk/QuickGO/GTerm?id=GO:0072594	[]
6	6	regulation of vacuole organization	GO:0044088	0.333	0.569	0	0	0	0	FPSE_06538|1	1	14	175	6153	http://www.ebi.ac.uk/QuickGO/GTerm?id=GO:0044088	[]
7	7	arginine metabolic process	GO:0006525	0.333	0.569	0	0	0	0	FPSE_00925|1	1	14	175	6153	http://www.ebi.ac.uk/QuickGO/GTerm?id=GO:0006525	[]
8	6,8	regulation of histone modification	GO:0031056	0.333	0.569	0	0	0	0	FPSE_00008|1	1	14	175	6153	http://www.ebi.ac.uk/QuickGO/GTerm?id=GO:0031056	[]
6	5,6	regulation of cellular protein localization	GO:1903827	0.333	0.569	0	0	0	0	FPSE_06126|1	1	14	175	6153	http://www.ebi.ac.uk/QuickGO/GTerm?id=GO:1903827	[]
8	6,7,8	Golgi to vacuole transport	GO:0006896	0.333	0.569	0	0	0	0	FPSE_11935|1	1	14	175	6153	http://www.ebi.ac.uk/QuickGO/GTerm?id=GO:0006896	[]
8	6,8	histone exchange	GO:0043486	0.333	0.569	0	0	0	0	FPSE_00008|1	1	14	175	6153	http://www.ebi.ac.uk/QuickGO/GTerm?id=GO:0043486	[]
8	7,8	telomere maintenance via recombination	GO:0000722	0.333	0.569	0	0	0	0	FPSE_02614|1	1	14	175	6153	http://www.ebi.ac.uk/QuickGO/GTerm?id=GO:0000722	[]
10	5,8,9,10	positive regulation of transcription from RNA polymerase II promoter involved in cellular response to chemical stimulus	GO:1901522	0.333	0.569	0	0	0	0	FPSE_07706|1	1	14	175	6153	http://www.ebi.ac.uk/QuickGO/GTerm?id=GO:1901522	[]
8	7,8	polyadenylation-dependent RNA catabolic process	GO:0043633	0.333	0.569	0	0	0	0	FPSE_00152|1	1	14	175	6153	http://www.ebi.ac.uk/QuickGO/GTerm?id=GO:0043633	[]
5	5	response to reactive oxygen species	GO:0000302	0.333	0.569	0	0	0	0	FPSE_07706|1	1	14	175	6153	http://www.ebi.ac.uk/QuickGO/GTerm?id=GO:0000302	[]
5	5	regulation of organelle organization	GO:0033043	0.333	0.569	0	0	0	0	FPSE_00008|1;FPSE_11935|1;PIM1|1;FPSE_08847|1;FPSE_06538|1	5	134	175	6153	http://www.ebi.ac.uk/QuickGO/GTerm?id=GO:0033043	[]
8	6,7,8	protein targeting	GO:0006605	0.334	0.569	0	0	0	0	FPSE_11935|1;FPSE_07151|1;FPSE_06424|1;FPSE_08244|1;FPSE_02532|1;FPSE_03022|1	6	166	175	6153	http://www.ebi.ac.uk/QuickGO/GTerm?id=GO:0006605	[]
4	4	protein metabolic process	GO:0019538	0.339	0.576	0	0	0	0	FPSE_03350|1;FPSE_00008|1;FPSE_07274|1;FPSE_09238|1;FPSE_04365|1;FPSE_06936|1;FPSE_03202|1;FPSE_11830|1;FPSE_08217|1;FPSE_00216|1;FPSE_06055|1;FPSE_12355|1;FPSE_02614|1;FPSE_03854|1;FPSE_05896|1;FPSE_03226|1;FPSE_02974|1;FPSE_02933|1;FPSE_00893|1;PIM1|1;FPSE_03943|1;FPSE_03582|1;CLU1|1;FPSE_11760|1;FPSE_00171|1;FPSE_08829|1;FPSE_06013|1;FPSE_11231|1;FPSE_06332|1;FPSE_10725|1;FPSE_05450|1;FPSE_123…	36	1176	175	6153	http://www.ebi.ac.uk/QuickGO/GTerm?id=GO:0019538	[]
4	4	phosphorus metabolic process	GO:0006793	0.339	0.576	0	0	0	0	FPSE_04407|1;FPSE_11638|1;FPSE_09384|1;FPSE_09544|1;FPSE_03662|1;FPSE_03903|1;FPSE_01597|1;FPSE_06554|1;FPSE_11760|1;FPSE_11931|1;FPSE_03539|1;AAH1|1;FPSE_00808|1;FPSE_00171|1;FPSE_07979|1;FPSE_05285|1;FPSE_02678|1;FPSE_00970|1;FPSE_07074|1	19	598	175	6153	http://www.ebi.ac.uk/QuickGO/GTerm?id=GO:0006793	[]
5	4,5	intracellular transport	GO:0046907	0.34	0.576	0	0	0	0	FPSE_06126|1;FPSE_04407|1;FPSE_03215|1;FPSE_10947|1;FPSE_11935|1;FPSE_07151|1;FPSE_06424|1;FPSE_08244|1;FPSE_08898|1;FPSE_02532|1;FPSE_05405|1;FPSE_03022|1;FPSE_06538|1	13	397	175	6153	http://www.ebi.ac.uk/QuickGO/GTerm?id=GO:0046907	[]
6	6	alcohol biosynthetic process	GO:0046165	0.347	0.587	0	0	0	0	FPSE_03673|1;FPSE_03903|1	2	43	175	6153	http://www.ebi.ac.uk/QuickGO/GTerm?id=GO:0046165	[]
5	5	positive regulation of organelle organization	GO:0010638	0.347	0.587	0	0	0	0	FPSE_00008|1;FPSE_11935|1	2	43	175	6153	http://www.ebi.ac.uk/QuickGO/GTerm?id=GO:0010638	[]
5	5	phospholipid metabolic process	GO:0006644	0.35	0.587	0	0	0	0	FPSE_03903|1;FPSE_06554|1;FPSE_11931|1;FPSE_02678|1	4	105	175	6153	http://www.ebi.ac.uk/QuickGO/GTerm?id=GO:0006644	[]
6	6	spliceosomal complex assembly	GO:0000245	0.352	0.587	0	0	0	0	FPSE_08657|1	1	15	175	6153	http://www.ebi.ac.uk/QuickGO/GTerm?id=GO:0000245	[]
10	9,10	ATP biosynthetic process	GO:0006754	0.352	0.587	0	0	0	0	FPSE_01597|1	1	15	175	6153	http://www.ebi.ac.uk/QuickGO/GTerm?id=GO:0006754	[]
5	5	benzene-containing compound metabolic process	GO:0042537	0.352	0.587	0	0	0	0	FPSE_00774|1	1	15	175	6153	http://www.ebi.ac.uk/QuickGO/GTerm?id=GO:0042537	[]
8	6,7,8	regulation of DNA recombination	GO:0000018	0.352	0.587	0	0	0	0	FPSE_08847|1	1	15	175	6153	http://www.ebi.ac.uk/QuickGO/GTerm?id=GO:0000018	[]
7	7	intra-Golgi vesicle-mediated transport	GO:0006891	0.352	0.587	0	0	0	0	FPSE_05405|1	1	15	175	6153	http://www.ebi.ac.uk/QuickGO/GTerm?id=GO:0006891	[]
10	8,9,10	nuclear-transcribed mRNA catabolic process, non-stop decay	GO:0070481	0.352	0.587	0	0	0	0	FPSE_07000|1	1	15	175	6153	http://www.ebi.ac.uk/QuickGO/GTerm?id=GO:0070481	[]
7	5,7	chromatin silencing	GO:0006342	0.352	0.587	0	0	0	0	FPSE_00008|1;FPSE_07000|1;FPSE_08847|1	3	74	175	6153	http://www.ebi.ac.uk/QuickGO/GTerm?id=GO:0006342	[]
7	6,7	negative regulation of gene expression, epigenetic	GO:0045814	0.352	0.587	0	0	0	0	FPSE_00008|1;FPSE_07000|1;FPSE_08847|1	3	74	175	6153	http://www.ebi.ac.uk/QuickGO/GTerm?id=GO:0045814	[]
8	7,8	rRNA metabolic process	GO:0016072	0.354	0.59	0	0	0	0	FPSE_08632|1;FPSE_06055|1;FPSE_00152|1;FPSE_01382|1;FPSE_06053|1;FPSE_12346|1	6	170	175	6153	http://www.ebi.ac.uk/QuickGO/GTerm?id=GO:0016072	[]
7	6,7	nucleotide biosynthetic process	GO:0009165	0.36	0.598	0	0	0	0	FPSE_11638|1;FPSE_01597|1;FPSE_07979|1	3	75	175	6153	http://www.ebi.ac.uk/QuickGO/GTerm?id=GO:0009165	[]
4	4	regulation of transport	GO:0051049	0.368	0.603	0	0	0	0	FPSE_06126|1;FPSE_11935|1	2	45	175	6153	http://www.ebi.ac.uk/QuickGO/GTerm?id=GO:0051049	[]
7	6,7	DNA replication	GO:0006260	0.369	0.603	0	0	0	0	FPSE_02614|1;FPSE_04332|1;PIM1|1;FPSE_08638|1	4	108	175	6153	http://www.ebi.ac.uk/QuickGO/GTerm?id=GO:0006260	[]
6	5,6	acyl-CoA metabolic process	GO:0006637	0.37	0.603	0	0	0	0	FPSE_09544|1	1	16	175	6153	http://www.ebi.ac.uk/QuickGO/GTerm?id=GO:0006637	[]
10	9,10	ATP hydrolysis coupled proton transport	GO:0015991	0.37	0.603	0	0	0	0	FPSE_09962|1	1	16	175	6153	http://www.ebi.ac.uk/QuickGO/GTerm?id=GO:0015991	[]
4	4	ammonium ion metabolic process	GO:0097164	0.37	0.603	0	0	0	0	FPSE_03903|1	1	16	175	6153	http://www.ebi.ac.uk/QuickGO/GTerm?id=GO:0097164	[]
8	7,8	purine nucleoside triphosphate biosynthetic process	GO:0009145	0.37	0.603	0	0	0	0	FPSE_01597|1	1	16	175	6153	http://www.ebi.ac.uk/QuickGO/GTerm?id=GO:0009145	[]
9	6,7,8,9	regulation of transcription initiation from RNA polymerase II promoter	GO:0060260	0.37	0.603	0	0	0	0	FPSE_08638|1	1	16	175	6153	http://www.ebi.ac.uk/QuickGO/GTerm?id=GO:0060260	[]
7	5,7	chromatin organization involved in regulation of transcription	GO:0034401	0.37	0.603	0	0	0	0	FPSE_08638|1	1	16	175	6153	http://www.ebi.ac.uk/QuickGO/GTerm?id=GO:0034401	[]
4	4	thioester metabolic process	GO:0035383	0.37	0.603	0	0	0	0	FPSE_09544|1	1	16	175	6153	http://www.ebi.ac.uk/QuickGO/GTerm?id=GO:0035383	[]
9	8,9	purine ribonucleoside triphosphate biosynthetic process	GO:0009206	0.37	0.603	0	0	0	0	FPSE_01597|1	1	16	175	6153	http://www.ebi.ac.uk/QuickGO/GTerm?id=GO:0009206	[]
8	5,6,7,8	regulation of DNA-templated transcription, initiation	GO:2000142	0.37	0.603	0	0	0	0	FPSE_08638|1	1	16	175	6153	http://www.ebi.ac.uk/QuickGO/GTerm?id=GO:2000142	[]
9	8,9	energy coupled proton transmembrane transport, against electrochemical gradient	GO:0015988	0.37	0.603	0	0	0	0	FPSE_09962|1	1	16	175	6153	http://www.ebi.ac.uk/QuickGO/GTerm?id=GO:0015988	[]
6	6	chronological cell aging	GO:0001300	0.37	0.603	0	0	0	0	FPSE_07706|1	1	16	175	6153	http://www.ebi.ac.uk/QuickGO/GTerm?id=GO:0001300	[]
4	4	regulation of cellular component organization	GO:0051128	0.375	0.607	0	0	0	0	FPSE_00008|1;FPSE_11935|1;PIM1|1;FPSE_08638|1;FPSE_08847|1;FPSE_06538|1	6	174	175	6153	http://www.ebi.ac.uk/QuickGO/GTerm?id=GO:0051128	[]
7	6,7	regulation of gene expression, epigenetic	GO:0040029	0.376	0.607	0	0	0	0	FPSE_00008|1;FPSE_07000|1;FPSE_08847|1	3	77	175	6153	http://www.ebi.ac.uk/QuickGO/GTerm?id=GO:0040029	[]
7	5,7	covalent chromatin modification	GO:0016569	0.376	0.607	0	0	0	0	FPSE_00008|1;FPSE_10725|1;FPSE_12346|1	3	77	175	6153	http://www.ebi.ac.uk/QuickGO/GTerm?id=GO:0016569	[]
7	4,6,7	gene silencing	GO:0016458	0.376	0.607	0	0	0	0	FPSE_00008|1;FPSE_07000|1;FPSE_08847|1	3	77	175	6153	http://www.ebi.ac.uk/QuickGO/GTerm?id=GO:0016458	[]
7	6,7	histone modification	GO:0016570	0.376	0.607	0	0	0	0	FPSE_00008|1;FPSE_10725|1;FPSE_12346|1	3	77	175	6153	http://www.ebi.ac.uk/QuickGO/GTerm?id=GO:0016570	[]
8	7,8	hydrogen ion transmembrane transport	GO:1902600	0.378	0.61	0	0	0	0	FPSE_09962|1;FPSE_01597|1	2	46	175	6153	http://www.ebi.ac.uk/QuickGO/GTerm?id=GO:1902600	[]
6	5,6	vacuolar transport	GO:0007034	0.383	0.618	0	0	0	0	FPSE_04407|1;FPSE_11935|1;FPSE_06424|1	3	78	175	6153	http://www.ebi.ac.uk/QuickGO/GTerm?id=GO:0007034	[]
5	5	protein catabolic process	GO:0030163	0.385	0.619	0	0	0	0	FPSE_05896|1;PIM1|1;FPSE_08829|1;FPSE_06332|1;FPSE_03687|1;FPSE_11776|1	6	176	175	6153	http://www.ebi.ac.uk/QuickGO/GTerm?id=GO:0030163	[]
5	5	cellular macromolecule catabolic process	GO:0044265	0.387	0.619	0	0	0	0	FPSE_04365|1;FPSE_05896|1;PIM1|1;FPSE_07000|1;FPSE_00152|1;FPSE_08829|1;FPSE_06332|1;FPSE_11776|1	8	243	175	6153	http://www.ebi.ac.uk/QuickGO/GTerm?id=GO:0044265	[]
6	5,6	glutathione metabolic process	GO:0006749	0.388	0.619	0	0	0	0	FPSE_04111|1	1	17	175	6153	http://www.ebi.ac.uk/QuickGO/GTerm?id=GO:0006749	[]
10	7,9,10	rRNA modification	GO:0000154	0.388	0.619	0	0	0	0	FPSE_12346|1	1	17	175	6153	http://www.ebi.ac.uk/QuickGO/GTerm?id=GO:0000154	[]
6	6	amide transport	GO:0042886	0.388	0.619	0	0	0	0	FPSE_04678|1	1	17	175	6153	http://www.ebi.ac.uk/QuickGO/GTerm?id=GO:0042886	[]
8	7,8	ribonucleoside triphosphate biosynthetic process	GO:0009201	0.388	0.619	0	0	0	0	FPSE_01597|1	1	17	175	6153	http://www.ebi.ac.uk/QuickGO/GTerm?id=GO:0009201	[]
5	5	vesicle docking	GO:0048278	0.388	0.619	0	0	0	0	FPSE_11935|1	1	17	175	6153	http://www.ebi.ac.uk/QuickGO/GTerm?id=GO:0048278	[]
7	6,7	aerobic respiration	GO:0009060	0.388	0.619	0	0	0	0	FPSE_04172|1;FPSE_07697|1	2	47	175	6153	http://www.ebi.ac.uk/QuickGO/GTerm?id=GO:0009060	[]
3	3	macromolecule localization	GO:0033036	0.389	0.62	0	0	0	0	FPSE_06126|1;FPSE_03215|1;FPSE_10947|1;FPSE_11935|1;FPSE_07151|1;FPSE_06424|1;FPSE_08244|1;FPSE_08898|1;FPSE_02532|1;FPSE_02614|1;FPSE_03022|1;FPSE_06538|1	12	378	175	6153	http://www.ebi.ac.uk/QuickGO/GTerm?id=GO:0033036	[]
7	6,7	RNA modification	GO:0009451	0.391	0.621	0	0	0	0	FPSE_00508|1;FPSE_12273|1;FPSE_12346|1	3	79	175	6153	http://www.ebi.ac.uk/QuickGO/GTerm?id=GO:0009451	[]
4	4	single-organism cellular localization	GO:1902580	0.392	0.622	0	0	0	0	FPSE_06126|1;FPSE_11935|1;FPSE_07151|1;FPSE_06424|1;FPSE_08244|1;FPSE_02532|1;FPSE_03022|1;CLU1|1	8	244	175	6153	http://www.ebi.ac.uk/QuickGO/GTerm?id=GO:1902580	[]
5	5	phosphate-containing compound metabolic process	GO:0006796	0.396	0.627	0	0	0	0	FPSE_04407|1;FPSE_11638|1;FPSE_09384|1;FPSE_03662|1;FPSE_03903|1;FPSE_01597|1;FPSE_06554|1;FPSE_11760|1;FPSE_11931|1;FPSE_03539|1;AAH1|1;FPSE_00808|1;FPSE_00171|1;FPSE_07979|1;FPSE_05285|1;FPSE_02678|1;FPSE_00970|1;FPSE_07074|1	18	584	175	6153	http://www.ebi.ac.uk/QuickGO/GTerm?id=GO:0006796	[]
6	6	polysaccharide catabolic process	GO:0000272	0.398	0.63	0	0	0	0	FPSE_04308|1;FPSE_05893|1	2	48	175	6153	http://www.ebi.ac.uk/QuickGO/GTerm?id=GO:0000272	[]
3	3	response to stress	GO:0006950	0.4	0.632	0	0	0	0	FPSE_00008|1;FPSE_05383|1;FPSE_07706|1;FPSE_02614|1;FPSE_00915|1;FPSE_00953|1;FPSE_04332|1;PIM1|1;FPSE_00375|1;FPSE_05024|1;FPSE_04972|1;FPSE_08829|1;FPSE_10969|1;KATG|1	14	449	175	6153	http://www.ebi.ac.uk/QuickGO/GTerm?id=GO:0006950	[]
6	5,6	folic acid-containing compound metabolic process	GO:0006760	0.406	0.634	0	0	0	0	FPSE_01006|1	1	18	175	6153	http://www.ebi.ac.uk/QuickGO/GTerm?id=GO:0006760	[]
4	4	microtubule-based movement	GO:0007018	0.406	0.634	0	0	0	0	FPSE_06126|1	1	18	175	6153	http://www.ebi.ac.uk/QuickGO/GTerm?id=GO:0007018	[]
5	4,5	electron transport chain	GO:0022900	0.406	0.634	0	0	0	0	FPSE_04172|1	1	18	175	6153	http://www.ebi.ac.uk/QuickGO/GTerm?id=GO:0022900	[]
6	5,6	carbohydrate derivative transport	GO:1901264	0.406	0.634	0	0	0	0	FPSE_03417|1	1	18	175	6153	http://www.ebi.ac.uk/QuickGO/GTerm?id=GO:1901264	[]
7	6,7	nucleoside triphosphate biosynthetic process	GO:0009142	0.406	0.634	0	0	0	0	FPSE_01597|1	1	18	175	6153	http://www.ebi.ac.uk/QuickGO/GTerm?id=GO:0009142	[]
5	5	mitochondrion localization	GO:0051646	0.406	0.634	0	0	0	0	CLU1|1	1	18	175	6153	http://www.ebi.ac.uk/QuickGO/GTerm?id=GO:0051646	[]
6	6	regulation of GTPase activity	GO:0043087	0.408	0.634	0	0	0	0	FPSE_06126|1;FPSE_03582|1	2	49	175	6153	http://www.ebi.ac.uk/QuickGO/GTerm?id=GO:0043087	[]
6	6	macromolecule glycosylation	GO:0043413	0.408	0.634	0	0	0	0	FPSE_07274|1;FPSE_05450|1	2	49	175	6153	http://www.ebi.ac.uk/QuickGO/GTerm?id=GO:0043413	[]
7	4,7	protein glycosylation	GO:0006486	0.408	0.634	0	0	0	0	FPSE_07274|1;FPSE_05450|1	2	49	175	6153	http://www.ebi.ac.uk/QuickGO/GTerm?id=GO:0006486	[]
8	6,7,8	establishment of protein localization to vacuole	GO:0072666	0.408	0.634	0	0	0	0	FPSE_11935|1;FPSE_06424|1	2	49	175	6153	http://www.ebi.ac.uk/QuickGO/GTerm?id=GO:0072666	[]
9	6,7,8,9	protein targeting to vacuole	GO:0006623	0.408	0.634	0	0	0	0	FPSE_11935|1;FPSE_06424|1	2	49	175	6153	http://www.ebi.ac.uk/QuickGO/GTerm?id=GO:0006623	[]
6	5,6	cellular response to starvation	GO:0009267	0.408	0.634	0	0	0	0	FPSE_04972|1;FPSE_08829|1	2	49	175	6153	http://www.ebi.ac.uk/QuickGO/GTerm?id=GO:0009267	[]
4	4	establishment of localization in cell	GO:0051649	0.414	0.641	0	0	0	0	FPSE_06126|1;FPSE_04407|1;FPSE_03215|1;FPSE_10947|1;FPSE_11935|1;FPSE_07151|1;FPSE_06424|1;FPSE_08244|1;FPSE_08898|1;FPSE_02532|1;FPSE_05405|1;FPSE_03022|1;FPSE_06538|1	13	419	175	6153	http://www.ebi.ac.uk/QuickGO/GTerm?id=GO:0051649	[]
4	4	response to starvation	GO:0042594	0.418	0.641	0	0	0	0	FPSE_04972|1;FPSE_08829|1	2	50	175	6153	http://www.ebi.ac.uk/QuickGO/GTerm?id=GO:0042594	[]
9	6,7,8,9	positive regulation of transcription, DNA-templated	GO:0045893	0.421	0.641	0	0	0	0	FPSE_00008|1;FPSE_07706|1;FPSE_08638|1;FPSE_08847|1	4	116	175	6153	http://www.ebi.ac.uk/QuickGO/GTerm?id=GO:0045893	[]
7	6,7	positive regulation of RNA biosynthetic process	GO:1902680	0.421	0.641	0	0	0	0	FPSE_00008|1;FPSE_07706|1;FPSE_08638|1;FPSE_08847|1	4	116	175	6153	http://www.ebi.ac.uk/QuickGO/GTerm?id=GO:1902680	[]
8	7,8	positive regulation of nucleic acid-templated transcription	GO:1903508	0.421	0.641	0	0	0	0	FPSE_00008|1;FPSE_07706|1;FPSE_08638|1;FPSE_08847|1	4	116	175	6153	http://www.ebi.ac.uk/QuickGO/GTerm?id=GO:1903508	[]
5	5	cellular response to oxygen-containing compound	GO:1901701	0.422	0.641	0	0	0	0	FPSE_07706|1	1	19	175	6153	http://www.ebi.ac.uk/QuickGO/GTerm?id=GO:1901701	[]
8	4,5,7,8	regulation of gene silencing	GO:0060968	0.422	0.641	0	0	0	0	FPSE_08847|1	1	19	175	6153	http://www.ebi.ac.uk/QuickGO/GTerm?id=GO:0060968	[]
5	5	cellular response to osmotic stress	GO:0071470	0.422	0.641	0	0	0	0	FPSE_05024|1	1	19	175	6153	http://www.ebi.ac.uk/QuickGO/GTerm?id=GO:0071470	[]
8	7,8	proteasome assembly	GO:0043248	0.422	0.641	0	0	0	0	FPSE_11776|1	1	19	175	6153	http://www.ebi.ac.uk/QuickGO/GTerm?id=GO:0043248	[]
12	9,10,11,12	tRNA wobble uridine modification	GO:0002098	0.422	0.641	0	0	0	0	FPSE_00508|1	1	19	175	6153	http://www.ebi.ac.uk/QuickGO/GTerm?id=GO:0002098	[]
8	5,6,8	regulation of chromatin silencing	GO:0031935	0.422	0.641	0	0	0	0	FPSE_08847|1	1	19	175	6153	http://www.ebi.ac.uk/QuickGO/GTerm?id=GO:0031935	[]
9	6,9	formation of translation preinitiation complex	GO:0001731	0.422	0.641	0	0	0	0	FPSE_03350|1	1	19	175	6153	http://www.ebi.ac.uk/QuickGO/GTerm?id=GO:0001731	[]
5	5	pteridine-containing compound metabolic process	GO:0042558	0.422	0.641	0	0	0	0	FPSE_01006|1	1	19	175	6153	http://www.ebi.ac.uk/QuickGO/GTerm?id=GO:0042558	[]
4	4	movement of cell or subcellular component	GO:0006928	0.422	0.641	0	0	0	0	FPSE_06126|1	1	19	175	6153	http://www.ebi.ac.uk/QuickGO/GTerm?id=GO:0006928	[]
5	5	metallo-sulfur cluster assembly	GO:0031163	0.422	0.641	0	0	0	0	FPSE_00508|1	1	19	175	6153	http://www.ebi.ac.uk/QuickGO/GTerm?id=GO:0031163	[]
6	5,6	iron-sulfur cluster assembly	GO:0016226	0.422	0.641	0	0	0	0	FPSE_00508|1	1	19	175	6153	http://www.ebi.ac.uk/QuickGO/GTerm?id=GO:0016226	[]
4	4	lipid metabolic process	GO:0006629	0.427	0.646	0	0	0	0	FPSE_01674|1;FPSE_03903|1;FPSE_06554|1;FPSE_06967|1;FPSE_02541|1;FPSE_11931|1;FPSE_09750|1;FPSE_02678|1;FPSE_03687|1	9	286	175	6153	http://www.ebi.ac.uk/QuickGO/GTerm?id=GO:0006629	[]
5	5	glycoprotein metabolic process	GO:0009100	0.428	0.646	0	0	0	0	FPSE_07274|1;FPSE_05450|1	2	51	175	6153	http://www.ebi.ac.uk/QuickGO/GTerm?id=GO:0009100	[]
6	6	glycoprotein biosynthetic process	GO:0009101	0.428	0.646	0	0	0	0	FPSE_07274|1;FPSE_05450|1	2	51	175	6153	http://www.ebi.ac.uk/QuickGO/GTerm?id=GO:0009101	[]
5	4,5	regulation of protein complex assembly	GO:0043254	0.428	0.646	0	0	0	0	FPSE_11935|1;FPSE_08638|1	2	51	175	6153	http://www.ebi.ac.uk/QuickGO/GTerm?id=GO:0043254	[]
8	7,8	DNA-dependent DNA replication	GO:0006261	0.437	0.655	0	0	0	0	FPSE_02614|1;PIM1|1;FPSE_08638|1	3	85	175	6153	http://www.ebi.ac.uk/QuickGO/GTerm?id=GO:0006261	[]
7	6,7	intracellular protein transmembrane transport	GO:0065002	0.438	0.655	0	0	0	0	FPSE_08244|1;FPSE_02532|1	2	52	175	6153	http://www.ebi.ac.uk/QuickGO/GTerm?id=GO:0065002	[]
7	6,7	proton transport	GO:0015992	0.438	0.655	0	0	0	0	FPSE_09962|1;FPSE_01597|1	2	52	175	6153	http://www.ebi.ac.uk/QuickGO/GTerm?id=GO:0015992	[]
8	6,8	ATP-dependent chromatin remodeling	GO:0043044	0.439	0.655	0	0	0	0	FPSE_00008|1	1	20	175	6153	http://www.ebi.ac.uk/QuickGO/GTerm?id=GO:0043044	[]
8	7,8	snRNA metabolic process	GO:0016073	0.439	0.655	0	0	0	0	FPSE_12273|1	1	20	175	6153	http://www.ebi.ac.uk/QuickGO/GTerm?id=GO:0016073	[]
11	8,9,10,11	tRNA wobble base modification	GO:0002097	0.439	0.655	0	0	0	0	FPSE_00508|1	1	20	175	6153	http://www.ebi.ac.uk/QuickGO/GTerm?id=GO:0002097	[]
7	6,7	mitochondrial RNA metabolic process	GO:0000959	0.439	0.655	0	0	0	0	FPSE_00508|1	1	20	175	6153	http://www.ebi.ac.uk/QuickGO/GTerm?id=GO:0000959	[]
7	5,6,7	positive regulation of RNA metabolic process	GO:0051254	0.44	0.656	0	0	0	0	FPSE_00008|1;FPSE_07706|1;FPSE_08638|1;FPSE_08847|1	4	119	175	6153	http://www.ebi.ac.uk/QuickGO/GTerm?id=GO:0051254	[]
6	6	regulation of chromosome organization	GO:0033044	0.448	0.666	0	0	0	0	FPSE_00008|1;FPSE_08847|1	2	53	175	6153	http://www.ebi.ac.uk/QuickGO/GTerm?id=GO:0033044	[]
6	5,6	hydrogen transport	GO:0006818	0.448	0.666	0	0	0	0	FPSE_09962|1;FPSE_01597|1	2	53	175	6153	http://www.ebi.ac.uk/QuickGO/GTerm?id=GO:0006818	[]
7	5,6,7	negative regulation of DNA metabolic process	GO:0051053	0.455	0.674	0	0	0	0	FPSE_08847|1	1	21	175	6153	http://www.ebi.ac.uk/QuickGO/GTerm?id=GO:0051053	[]
5	4,5	regulation of vesicle-mediated transport	GO:0060627	0.455	0.674	0	0	0	0	FPSE_11935|1	1	21	175	6153	http://www.ebi.ac.uk/QuickGO/GTerm?id=GO:0060627	[]
9	6,8,9	histone methylation	GO:0016571	0.455	0.674	0	0	0	0	FPSE_12346|1	1	21	175	6153	http://www.ebi.ac.uk/QuickGO/GTerm?id=GO:0016571	[]
5	5	organic hydroxy compound biosynthetic process	GO:1901617	0.457	0.674	0	0	0	0	FPSE_03673|1;FPSE_03903|1	2	54	175	6153	http://www.ebi.ac.uk/QuickGO/GTerm?id=GO:1901617	[]
7	5,6,7	protein transmembrane transport	GO:0071806	0.457	0.674	0	0	0	0	FPSE_08244|1;FPSE_02532|1	2	54	175	6153	http://www.ebi.ac.uk/QuickGO/GTerm?id=GO:0071806	[]
7	7	phosphatidylinositol metabolic process	GO:0046488	0.457	0.674	0	0	0	0	FPSE_06554|1;FPSE_02678|1	2	54	175	6153	http://www.ebi.ac.uk/QuickGO/GTerm?id=GO:0046488	[]
9	5,8,9	reciprocal meiotic recombination	GO:0007131	0.471	0.688	0	0	0	0	FPSE_02614|1	1	22	175	6153	http://www.ebi.ac.uk/QuickGO/GTerm?id=GO:0007131	[]
4	4	response to inorganic substance	GO:0010035	0.471	0.688	0	0	0	0	FPSE_07706|1	1	22	175	6153	http://www.ebi.ac.uk/QuickGO/GTerm?id=GO:0010035	[]
10	7,8,9,10	CVT pathway	GO:0032258	0.471	0.688	0	0	0	0	FPSE_11935|1	1	22	175	6153	http://www.ebi.ac.uk/QuickGO/GTerm?id=GO:0032258	[]
4	4	cellular response to abiotic stimulus	GO:0071214	0.471	0.688	0	0	0	0	FPSE_05024|1	1	22	175	6153	http://www.ebi.ac.uk/QuickGO/GTerm?id=GO:0071214	[]
4	4	membrane docking	GO:0022406	0.471	0.688	0	0	0	0	FPSE_11935|1	1	22	175	6153	http://www.ebi.ac.uk/QuickGO/GTerm?id=GO:0022406	[]
8	7,8	reciprocal DNA recombination	GO:0035825	0.471	0.688	0	0	0	0	FPSE_02614|1	1	22	175	6153	http://www.ebi.ac.uk/QuickGO/GTerm?id=GO:0035825	[]
5	5	chromosome organization	GO:0051276	0.475	0.694	0	0	0	0	FPSE_00008|1;FPSE_02614|1;FPSE_03511|1;FPSE_08638|1;FPSE_07000|1;FPSE_08847|1;FPSE_10725|1;FPSE_12346|1	8	263	175	6153	http://www.ebi.ac.uk/QuickGO/GTerm?id=GO:0051276	[]
4	4	fungal-type cell wall organization or biogenesis	GO:0071852	0.476	0.695	0	0	0	0	FPSE_07274|1;FPSE_07706|1	2	56	175	6153	http://www.ebi.ac.uk/QuickGO/GTerm?id=GO:0071852	[]
5	5	protein complex subunit organization	GO:0071822	0.479	0.698	0	0	0	0	FPSE_00008|1;FPSE_11935|1;PIM1|1;FPSE_03511|1;FPSE_08638|1;FPSE_08847|1;FPSE_04851|1;FPSE_11776|1	8	264	175	6153	http://www.ebi.ac.uk/QuickGO/GTerm?id=GO:0071822	[]
6	5,6	nucleobase-containing compound catabolic process	GO:0034655	0.482	0.7	0	0	0	0	FPSE_04365|1;FPSE_07000|1;FPSE_00152|1	3	91	175	6153	http://www.ebi.ac.uk/QuickGO/GTerm?id=GO:0034655	[]
6	6	nucleophagy	GO:0044804	0.486	0.7	0	0	0	0	FPSE_06538|1	1	23	175	6153	http://www.ebi.ac.uk/QuickGO/GTerm?id=GO:0044804	[]
8	7,8	regulation of transcription from RNA polymerase I promoter	GO:0006356	0.486	0.7	0	0	0	0	FPSE_12346|1	1	23	175	6153	http://www.ebi.ac.uk/QuickGO/GTerm?id=GO:0006356	[]
10	9,10	snoRNA 3'-end processing	GO:0031126	0.486	0.7	0	0	0	0	FPSE_12346|1	1	23	175	6153	http://www.ebi.ac.uk/QuickGO/GTerm?id=GO:0031126	[]
7	7	piecemeal microautophagy of nucleus	GO:0034727	0.486	0.7	0	0	0	0	FPSE_06538|1	1	23	175	6153	http://www.ebi.ac.uk/QuickGO/GTerm?id=GO:0034727	[]
9	7,8,9	regulation of DNA-dependent DNA replication	GO:0090329	0.486	0.7	0	0	0	0	PIM1|1	1	23	175	6153	http://www.ebi.ac.uk/QuickGO/GTerm?id=GO:0090329	[]
5	5	fungal-type cell wall biogenesis	GO:0009272	0.486	0.7	0	0	0	0	FPSE_07274|1	1	23	175	6153	http://www.ebi.ac.uk/QuickGO/GTerm?id=GO:0009272	[]
7	5,6,7	regulation of DNA metabolic process	GO:0051052	0.486	0.7	0	0	0	0	PIM1|1;FPSE_08847|1	2	57	175	6153	http://www.ebi.ac.uk/QuickGO/GTerm?id=GO:0051052	[]
3	3	response to chemical	GO:0042221	0.487	0.7	0	0	0	0	FPSE_06126|1;FPSE_07706|1;FPSE_00953|1;PIM1|1;FPSE_05024|1;FPSE_04972|1	6	196	175	6153	http://www.ebi.ac.uk/QuickGO/GTerm?id=GO:0042221	[]
7	6,7	proteolysis involved in cellular protein catabolic process	GO:0051603	0.491	0.706	0	0	0	0	FPSE_05896|1;PIM1|1;FPSE_08829|1;FPSE_06332|1;FPSE_11776|1	5	162	175	6153	http://www.ebi.ac.uk/QuickGO/GTerm?id=GO:0051603	[]
7	6,7	late endosome to vacuole transport	GO:0045324	0.5	0.715	0	0	0	0	FPSE_06424|1	1	24	175	6153	http://www.ebi.ac.uk/QuickGO/GTerm?id=GO:0045324	[]
4	4	regulation of cellular localization	GO:0060341	0.5	0.715	0	0	0	0	FPSE_06126|1	1	24	175	6153	http://www.ebi.ac.uk/QuickGO/GTerm?id=GO:0060341	[]
6	6	mannosylation	GO:0097502	0.5	0.715	0	0	0	0	FPSE_09750|1	1	24	175	6153	http://www.ebi.ac.uk/QuickGO/GTerm?id=GO:0097502	[]
4	4	cellular aldehyde metabolic process	GO:0006081	0.5	0.715	0	0	0	0	FPSE_03673|1	1	24	175	6153	http://www.ebi.ac.uk/QuickGO/GTerm?id=GO:0006081	[]
3	3	cellular localization	GO:0051641	0.505	0.721	0	0	0	0	FPSE_06126|1;FPSE_04407|1;FPSE_03215|1;FPSE_10947|1;FPSE_11935|1;FPSE_07151|1;FPSE_06424|1;FPSE_08244|1;FPSE_08898|1;FPSE_02532|1;FPSE_05405|1;FPSE_03022|1;CLU1|1;FPSE_06538|1	14	481	175	6153	http://www.ebi.ac.uk/QuickGO/GTerm?id=GO:0051641	[]
5	5	vesicle-mediated transport	GO:0016192	0.507	0.722	0	0	0	0	FPSE_10947|1;FPSE_11935|1;FPSE_08898|1;SYN2|1;FPSE_05405|1;FPSE_06538|1	6	200	175	6153	http://www.ebi.ac.uk/QuickGO/GTerm?id=GO:0016192	[]
6	5,6	positive regulation of nucleobase-containing compound metabolic process	GO:0045935	0.509	0.724	0	0	0	0	FPSE_00008|1;FPSE_07706|1;FPSE_08638|1;FPSE_08847|1	4	130	175	6153	http://www.ebi.ac.uk/QuickGO/GTerm?id=GO:0045935	[]
7	6,7	DNA recombination	GO:0006310	0.511	0.726	0	0	0	0	FPSE_02614|1;FPSE_04332|1;FPSE_08847|1	3	95	175	6153	http://www.ebi.ac.uk/QuickGO/GTerm?id=GO:0006310	[]
6	6	vesicle fusion	GO:0006906	0.515	0.73	0	0	0	0	FPSE_11935|1	1	25	175	6153	http://www.ebi.ac.uk/QuickGO/GTerm?id=GO:0006906	[]
9	8,9	positive regulation of transcription elongation from RNA polymerase II promoter	GO:0032968	0.515	0.73	0	0	0	0	FPSE_00008|1	1	25	175	6153	http://www.ebi.ac.uk/QuickGO/GTerm?id=GO:0032968	[]
5	4,5	cellular homeostasis	GO:0019725	0.518	0.732	0	0	0	0	FPSE_11935|1;FPSE_07706|1;FPSE_00508|1	3	96	175	6153	http://www.ebi.ac.uk/QuickGO/GTerm?id=GO:0019725	[]
7	6,7	nucleocytoplasmic transport	GO:0006913	0.518	0.732	0	0	0	0	FPSE_06126|1;FPSE_03215|1;FPSE_07151|1	3	96	175	6153	http://www.ebi.ac.uk/QuickGO/GTerm?id=GO:0006913	[]
6	6	modification-dependent macromolecule catabolic process	GO:0043632	0.518	0.732	0	0	0	0	FPSE_05896|1;PIM1|1;FPSE_00152|1;FPSE_06332|1;FPSE_11776|1	5	167	175	6153	http://www.ebi.ac.uk/QuickGO/GTerm?id=GO:0043632	[]
3	3	regulation of localization	GO:0032879	0.522	0.736	0	0	0	0	FPSE_06126|1;FPSE_11935|1	2	61	175	6153	http://www.ebi.ac.uk/QuickGO/GTerm?id=GO:0032879	[]
6	5,6	nuclear transport	GO:0051169	0.525	0.738	0	0	0	0	FPSE_06126|1;FPSE_03215|1;FPSE_07151|1	3	97	175	6153	http://www.ebi.ac.uk/QuickGO/GTerm?id=GO:0051169	[]
6	5,6	negative regulation of gene expression	GO:0010629	0.527	0.738	0	0	0	0	FPSE_00008|1;FPSE_03582|1;FPSE_07000|1;FPSE_08847|1	4	133	175	6153	http://www.ebi.ac.uk/QuickGO/GTerm?id=GO:0010629	[]
6	6	steroid biosynthetic process	GO:0006694	0.528	0.738	0	0	0	0	FPSE_06967|1	1	26	175	6153	http://www.ebi.ac.uk/QuickGO/GTerm?id=GO:0006694	[]
9	8,9	regulation of transcription elongation from RNA polymerase II promoter	GO:0034243	0.528	0.738	0	0	0	0	FPSE_00008|1	1	26	175	6153	http://www.ebi.ac.uk/QuickGO/GTerm?id=GO:0034243	[]
5	5	pigment biosynthetic process	GO:0046148	0.528	0.738	0	0	0	0	AAH1|1	1	26	175	6153	http://www.ebi.ac.uk/QuickGO/GTerm?id=GO:0046148	[]
8	5,7,8	exocytosis	GO:0006887	0.528	0.738	0	0	0	0	FPSE_11935|1	1	26	175	6153	http://www.ebi.ac.uk/QuickGO/GTerm?id=GO:0006887	[]
6	5,6	organelle membrane fusion	GO:0090174	0.528	0.738	0	0	0	0	FPSE_11935|1	1	26	175	6153	http://www.ebi.ac.uk/QuickGO/GTerm?id=GO:0090174	[]
6	6	cellular protein catabolic process	GO:0044257	0.529	0.738	0	0	0	0	FPSE_05896|1;PIM1|1;FPSE_08829|1;FPSE_06332|1;FPSE_11776|1	5	169	175	6153	http://www.ebi.ac.uk/QuickGO/GTerm?id=GO:0044257	[]
9	7,8,9	positive regulation of transcription from RNA polymerase II promoter	GO:0045944	0.532	0.741	0	0	0	0	FPSE_00008|1;FPSE_07706|1;FPSE_08638|1	3	98	175	6153	http://www.ebi.ac.uk/QuickGO/GTerm?id=GO:0045944	[]
2	2	cellular component organization or biogenesis	GO:0071840	0.532	0.741	0	0	0	0	FPSE_06126|1;FPSE_03350|1;FPSE_04407|1;FPSE_00008|1;FPSE_07274|1;FPSE_11935|1;FPSE_09718|1;FPSE_07706|1;FPSE_08632|1;FPSE_08244|1;FPSE_06055|1;FPSE_02532|1;FPSE_02614|1;FPSE_00508|1;FPSE_03854|1;FPSE_03022|1;FPSE_12273|1;PIM1|1;FPSE_03511|1;FPSE_03582|1;CLU1|1;FPSE_08638|1;FPSE_08657|1;FPSE_07000|1;FPSE_00152|1;FPSE_08829|1;FPSE_08847|1;FPSE_01382|1;FPSE_06053|1;FPSE_10725|1;FPSE_04851|1;FPSE_123…	34	1196	175	6153	http://www.ebi.ac.uk/QuickGO/GTerm?id=GO:0071840	[]
6	6	negative regulation of cellular macromolecule biosynthetic process	GO:2000113	0.533	0.741	0	0	0	0	FPSE_00008|1;FPSE_03582|1;FPSE_07000|1;FPSE_08847|1	4	134	175	6153	http://www.ebi.ac.uk/QuickGO/GTerm?id=GO:2000113	[]
7	5,6,7	positive regulation of macromolecule biosynthetic process	GO:0010557	0.539	0.746	0	0	0	0	FPSE_00008|1;FPSE_07706|1;FPSE_08638|1;FPSE_08847|1	4	135	175	6153	http://www.ebi.ac.uk/QuickGO/GTerm?id=GO:0010557	[]
6	5,6	positive regulation of gene expression	GO:0010628	0.539	0.746	0	0	0	0	FPSE_00008|1;FPSE_07706|1;FPSE_08638|1;FPSE_08847|1	4	135	175	6153	http://www.ebi.ac.uk/QuickGO/GTerm?id=GO:0010628	[]
6	5,6	negative regulation of macromolecule biosynthetic process	GO:0010558	0.539	0.746	0	0	0	0	FPSE_00008|1;FPSE_03582|1;FPSE_07000|1;FPSE_08847|1	4	135	175	6153	http://www.ebi.ac.uk/QuickGO/GTerm?id=GO:0010558	[]
8	7,8	positive regulation of DNA-templated transcription, elongation	GO:0032786	0.542	0.748	0	0	0	0	FPSE_00008|1	1	27	175	6153	http://www.ebi.ac.uk/QuickGO/GTerm?id=GO:0032786	[]
8	7,8	mitotic recombination	GO:0006312	0.542	0.748	0	0	0	0	FPSE_02614|1	1	27	175	6153	http://www.ebi.ac.uk/QuickGO/GTerm?id=GO:0006312	[]
3	3	response to pheromone involved in conjugation with cellular fusion	GO:0000749	0.542	0.748	0	0	0	0	FPSE_06126|1	1	27	175	6153	http://www.ebi.ac.uk/QuickGO/GTerm?id=GO:0000749	[]
8	7,8	ncRNA processing	GO:0034470	0.546	0.752	0	0	0	0	FPSE_08632|1;FPSE_06055|1;FPSE_00508|1;FPSE_00152|1;FPSE_01382|1;FPSE_06053|1;FPSE_12346|1	7	244	175	6153	http://www.ebi.ac.uk/QuickGO/GTerm?id=GO:0034470	[]
9	8,9	ncRNA 5'-end processing	GO:0034471	0.555	0.757	0	0	0	0	FPSE_01382|1	1	28	175	6153	http://www.ebi.ac.uk/QuickGO/GTerm?id=GO:0034471	[]
10	7,9,10	rRNA 5'-end processing	GO:0000967	0.555	0.757	0	0	0	0	FPSE_01382|1	1	28	175	6153	http://www.ebi.ac.uk/QuickGO/GTerm?id=GO:0000967	[]
7	6,7	negative regulation of chromosome organization	GO:2001251	0.555	0.757	0	0	0	0	FPSE_08847|1	1	28	175	6153	http://www.ebi.ac.uk/QuickGO/GTerm?id=GO:2001251	[]
8	7,8	regulation of DNA-templated transcription, elongation	GO:0032784	0.555	0.757	0	0	0	0	FPSE_00008|1	1	28	175	6153	http://www.ebi.ac.uk/QuickGO/GTerm?id=GO:0032784	[]
12	8,9,11,12	endonucleolytic cleavage in 5'-ETS of tricistronic rRNA transcript (SSU-rRNA, 5.8S rRNA, LSU-rRNA)	GO:0000480	0.555	0.757	0	0	0	0	FPSE_01382|1	1	28	175	6153	http://www.ebi.ac.uk/QuickGO/GTerm?id=GO:0000480	[]
7	7	maturation of LSU-rRNA from tricistronic rRNA transcript (SSU-rRNA, 5.8S rRNA, LSU-rRNA)	GO:0000463	0.555	0.757	0	0	0	0	FPSE_08632|1	1	28	175	6153	http://www.ebi.ac.uk/QuickGO/GTerm?id=GO:0000463	[]
4	4	pigment metabolic process	GO:0042440	0.555	0.757	0	0	0	0	AAH1|1	1	28	175	6153	http://www.ebi.ac.uk/QuickGO/GTerm?id=GO:0042440	[]
12	8,9,11,12	endonucleolytic cleavage to generate mature 5'-end of SSU-rRNA from (SSU-rRNA, 5.8S rRNA, LSU-rRNA)	GO:0000472	0.555	0.757	0	0	0	0	FPSE_01382|1	1	28	175	6153	http://www.ebi.ac.uk/QuickGO/GTerm?id=GO:0000472	[]
4	4	homeostatic process	GO:0042592	0.556	0.758	0	0	0	0	FPSE_11935|1;FPSE_07706|1;FPSE_02614|1;FPSE_00508|1	4	138	175	6153	http://www.ebi.ac.uk/QuickGO/GTerm?id=GO:0042592	[]
3	3	cellular component organization	GO:0016043	0.559	0.76	0	0	0	0	FPSE_06126|1;FPSE_03350|1;FPSE_04407|1;FPSE_00008|1;FPSE_11935|1;FPSE_09718|1;FPSE_07706|1;FPSE_08244|1;FPSE_06055|1;FPSE_02532|1;FPSE_02614|1;FPSE_00508|1;FPSE_03854|1;FPSE_03022|1;PIM1|1;FPSE_03511|1;FPSE_03582|1;CLU1|1;FPSE_08638|1;FPSE_08657|1;FPSE_07000|1;FPSE_00152|1;FPSE_08829|1;FPSE_08847|1;FPSE_10725|1;FPSE_04851|1;FPSE_12346|1;FPSE_06538|1;FPSE_11776|1	29	1031	175	6153	http://www.ebi.ac.uk/QuickGO/GTerm?id=GO:0016043	[]
8	7,8	nuclear export	GO:0051168	0.565	0.763	0	0	0	0	FPSE_06126|1;FPSE_03215|1	2	66	175	6153	http://www.ebi.ac.uk/QuickGO/GTerm?id=GO:0051168	[]
5	5	cellular response to nutrient levels	GO:0031669	0.565	0.763	0	0	0	0	FPSE_04972|1;FPSE_08829|1	2	66	175	6153	http://www.ebi.ac.uk/QuickGO/GTerm?id=GO:0031669	[]
4	4	cellular response to extracellular stimulus	GO:0031668	0.565	0.763	0	0	0	0	FPSE_04972|1;FPSE_08829|1	2	66	175	6153	http://www.ebi.ac.uk/QuickGO/GTerm?id=GO:0031668	[]
4	4	cellular response to external stimulus	GO:0071496	0.565	0.763	0	0	0	0	FPSE_04972|1;FPSE_08829|1	2	66	175	6153	http://www.ebi.ac.uk/QuickGO/GTerm?id=GO:0071496	[]
8	7,8	RNA 5'-end processing	GO:0000966	0.568	0.763	0	0	0	0	FPSE_01382|1	1	29	175	6153	http://www.ebi.ac.uk/QuickGO/GTerm?id=GO:0000966	[]
7	6,7	regulation of DNA replication	GO:0006275	0.568	0.763	0	0	0	0	PIM1|1	1	29	175	6153	http://www.ebi.ac.uk/QuickGO/GTerm?id=GO:0006275	[]
6	6	mitochondrial genome maintenance	GO:0000002	0.568	0.763	0	0	0	0	PIM1|1	1	29	175	6153	http://www.ebi.ac.uk/QuickGO/GTerm?id=GO:0000002	[]
6	6	cellular biogenic amine metabolic process	GO:0006576	0.568	0.763	0	0	0	0	FPSE_03903|1	1	29	175	6153	http://www.ebi.ac.uk/QuickGO/GTerm?id=GO:0006576	[]
4	4	cell wall biogenesis	GO:0042546	0.568	0.763	0	0	0	0	FPSE_07274|1	1	29	175	6153	http://www.ebi.ac.uk/QuickGO/GTerm?id=GO:0042546	[]
6	5,6	cytosolic transport	GO:0016482	0.571	0.767	0	0	0	0	FPSE_06126|1;FPSE_03215|1;FPSE_11935|1;FPSE_07151|1;FPSE_06424|1;FPSE_08244|1;FPSE_08898|1;FPSE_02532|1;FPSE_03022|1	9	322	175	6153	http://www.ebi.ac.uk/QuickGO/GTerm?id=GO:0016482	[]
8	6,7,8	regulation of translation	GO:0006417	0.573	0.767	0	0	0	0	FPSE_03350|1;FPSE_03582|1	2	67	175	6153	http://www.ebi.ac.uk/QuickGO/GTerm?id=GO:0006417	[]
4	4	positive regulation of biosynthetic process	GO:0009891	0.574	0.767	0	0	0	0	FPSE_00008|1;FPSE_07706|1;FPSE_08638|1;FPSE_08847|1	4	141	175	6153	http://www.ebi.ac.uk/QuickGO/GTerm?id=GO:0009891	[]
6	5,6	positive regulation of cellular biosynthetic process	GO:0031328	0.574	0.767	0	0	0	0	FPSE_00008|1;FPSE_07706|1;FPSE_08638|1;FPSE_08847|1	4	141	175	6153	http://www.ebi.ac.uk/QuickGO/GTerm?id=GO:0031328	[]
7	6,7	cellular protein complex assembly	GO:0043623	0.579	0.768	0	0	0	0	FPSE_11935|1;PIM1|1;FPSE_04851|1;FPSE_11776|1	4	142	175	6153	http://www.ebi.ac.uk/QuickGO/GTerm?id=GO:0043623	[]
7	7	phosphatidylinositol biosynthetic process	GO:0006661	0.58	0.768	0	0	0	0	FPSE_06554|1	1	30	175	6153	http://www.ebi.ac.uk/QuickGO/GTerm?id=GO:0006661	[]
9	8,9	ncRNA 3'-end processing	GO:0043628	0.58	0.768	0	0	0	0	FPSE_12346|1	1	30	175	6153	http://www.ebi.ac.uk/QuickGO/GTerm?id=GO:0043628	[]
6	6	maturation of LSU-rRNA	GO:0000470	0.58	0.768	0	0	0	0	FPSE_08632|1	1	30	175	6153	http://www.ebi.ac.uk/QuickGO/GTerm?id=GO:0000470	[]
7	5,6,7	water-soluble vitamin biosynthetic process	GO:0042364	0.58	0.768	0	0	0	0	FPSE_08290|1	1	30	175	6153	http://www.ebi.ac.uk/QuickGO/GTerm?id=GO:0042364	[]
6	6	cellular modified amino acid biosynthetic process	GO:0042398	0.58	0.768	0	0	0	0	FPSE_04111|1	1	30	175	6153	http://www.ebi.ac.uk/QuickGO/GTerm?id=GO:0042398	[]
9	8,9	snoRNA processing	GO:0043144	0.58	0.768	0	0	0	0	FPSE_12346|1	1	30	175	6153	http://www.ebi.ac.uk/QuickGO/GTerm?id=GO:0043144	[]
5	5	response to nutrient levels	GO:0031667	0.581	0.768	0	0	0	0	FPSE_04972|1;FPSE_08829|1	2	68	175	6153	http://www.ebi.ac.uk/QuickGO/GTerm?id=GO:0031667	[]
4	4	response to extracellular stimulus	GO:0009991	0.581	0.768	0	0	0	0	FPSE_04972|1;FPSE_08829|1	2	68	175	6153	http://www.ebi.ac.uk/QuickGO/GTerm?id=GO:0009991	[]
6	5,6	regulation of cellular amide metabolic process	GO:0034248	0.581	0.768	0	0	0	0	FPSE_03350|1;FPSE_03582|1	2	68	175	6153	http://www.ebi.ac.uk/QuickGO/GTerm?id=GO:0034248	[]
5	5	cellular protein metabolic process	GO:0044267	0.585	0.771	0	0	0	0	FPSE_03350|1;FPSE_00008|1;FPSE_07274|1;FPSE_09238|1;FPSE_04365|1;FPSE_03202|1;FPSE_08217|1;FPSE_06055|1;FPSE_12355|1;FPSE_02614|1;FPSE_03854|1;FPSE_05896|1;FPSE_02974|1;FPSE_02933|1;PIM1|1;FPSE_03582|1;CLU1|1;FPSE_11760|1;FPSE_00171|1;FPSE_08829|1;FPSE_06013|1;FPSE_06332|1;FPSE_10725|1;FPSE_05450|1;FPSE_12346|1;FPSE_03068|1;FPSE_07074|1;FPSE_11776|1	28	1007	175	6153	http://www.ebi.ac.uk/QuickGO/GTerm?id=GO:0044267	[]
5	5	alcohol metabolic process	GO:0006066	0.589	0.771	0	0	0	0	FPSE_03673|1;FPSE_03903|1	2	69	175	6153	http://www.ebi.ac.uk/QuickGO/GTerm?id=GO:0006066	[]
10	6,7,9,10	maturation of SSU-rRNA	GO:0030490	0.589	0.771	0	0	0	0	FPSE_06055|1;FPSE_01382|1	2	69	175	6153	http://www.ebi.ac.uk/QuickGO/GTerm?id=GO:0030490	[]
4	4	negative regulation of biosynthetic process	GO:0009890	0.59	0.771	0	0	0	0	FPSE_00008|1;FPSE_03582|1;FPSE_07000|1;FPSE_08847|1	4	144	175	6153	http://www.ebi.ac.uk/QuickGO/GTerm?id=GO:0009890	[]
5	5	negative regulation of cellular biosynthetic process	GO:0031327	0.59	0.771	0	0	0	0	FPSE_00008|1;FPSE_03582|1;FPSE_07000|1;FPSE_08847|1	4	144	175	6153	http://www.ebi.ac.uk/QuickGO/GTerm?id=GO:0031327	[]
6	6	cellular response to pheromone	GO:0071444	0.592	0.771	0	0	0	0	FPSE_06126|1	1	31	175	6153	http://www.ebi.ac.uk/QuickGO/GTerm?id=GO:0071444	[]
5	5	response to pheromone	GO:0019236	0.592	0.771	0	0	0	0	FPSE_06126|1	1	31	175	6153	http://www.ebi.ac.uk/QuickGO/GTerm?id=GO:0019236	[]
9	8,9	RNA polymerase II transcriptional preinitiation complex assembly	GO:0051123	0.592	0.771	0	0	0	0	FPSE_08638|1	1	31	175	6153	http://www.ebi.ac.uk/QuickGO/GTerm?id=GO:0051123	[]
4	4	regulation of protein localization	GO:0032880	0.592	0.771	0	0	0	0	FPSE_06126|1	1	31	175	6153	http://www.ebi.ac.uk/QuickGO/GTerm?id=GO:0032880	[]
6	5,6	secretion	GO:0046903	0.592	0.771	0	0	0	0	FPSE_11935|1	1	31	175	6153	http://www.ebi.ac.uk/QuickGO/GTerm?id=GO:0046903	[]
5	4,5	vitamin biosynthetic process	GO:0009110	0.592	0.771	0	0	0	0	FPSE_08290|1	1	31	175	6153	http://www.ebi.ac.uk/QuickGO/GTerm?id=GO:0009110	[]
7	4,6,7	secretion by cell	GO:0032940	0.592	0.771	0	0	0	0	FPSE_11935|1	1	31	175	6153	http://www.ebi.ac.uk/QuickGO/GTerm?id=GO:0032940	[]
7	6,7	mRNA metabolic process	GO:0016071	0.596	0.774	0	0	0	0	FPSE_04365|1;FPSE_09718|1;FPSE_08657|1;FPSE_07000|1;FPSE_00152|1	5	182	175	6153	http://www.ebi.ac.uk/QuickGO/GTerm?id=GO:0016071	[]
4	3,4	regulation of cellular component biogenesis	GO:0044087	0.597	0.774	0	0	0	0	FPSE_11935|1;FPSE_08638|1	2	70	175	6153	http://www.ebi.ac.uk/QuickGO/GTerm?id=GO:0044087	[]
7	6,7	posttranscriptional regulation of gene expression	GO:0010608	0.597	0.774	0	0	0	0	FPSE_03350|1;FPSE_03582|1	2	70	175	6153	http://www.ebi.ac.uk/QuickGO/GTerm?id=GO:0010608	[]
7	6,7	ncRNA metabolic process	GO:0034660	0.601	0.778	0	0	0	0	FPSE_08632|1;FPSE_06055|1;FPSE_00508|1;FPSE_12273|1;FPSE_00152|1;FPSE_01382|1;FPSE_06053|1;FPSE_06013|1;FPSE_12346|1	9	330	175	6153	http://www.ebi.ac.uk/QuickGO/GTerm?id=GO:0034660	[]
7	6,7	positive regulation of protein modification process	GO:0031401	0.604	0.778	0	0	0	0	FPSE_00008|1	1	32	175	6153	http://www.ebi.ac.uk/QuickGO/GTerm?id=GO:0031401	[]
6	6	water-soluble vitamin metabolic process	GO:0006767	0.604	0.778	0	0	0	0	FPSE_08290|1	1	32	175	6153	http://www.ebi.ac.uk/QuickGO/GTerm?id=GO:0006767	[]
7	6,7	DNA biosynthetic process	GO:0071897	0.604	0.778	0	0	0	0	FPSE_05383|1	1	32	175	6153	http://www.ebi.ac.uk/QuickGO/GTerm?id=GO:0071897	[]
5	5	steroid metabolic process	GO:0008202	0.604	0.778	0	0	0	0	FPSE_06967|1	1	32	175	6153	http://www.ebi.ac.uk/QuickGO/GTerm?id=GO:0008202	[]
7	7	monovalent inorganic cation transport	GO:0015672	0.605	0.778	0	0	0	0	FPSE_09962|1;FPSE_01597|1	2	71	175	6153	http://www.ebi.ac.uk/QuickGO/GTerm?id=GO:0015672	[]
3	3	response to external stimulus	GO:0009605	0.605	0.778	0	0	0	0	FPSE_04972|1;FPSE_08829|1	2	71	175	6153	http://www.ebi.ac.uk/QuickGO/GTerm?id=GO:0009605	[]
4	4	positive regulation of nitrogen compound metabolic process	GO:0051173	0.607	0.78	0	0	0	0	FPSE_00008|1;FPSE_07706|1;FPSE_08638|1;FPSE_08847|1	4	147	175	6153	http://www.ebi.ac.uk/QuickGO/GTerm?id=GO:0051173	[]
5	5	nitrogen compound transport	GO:0071705	0.612	0.784	0	0	0	0	FPSE_03417|1;FPSE_04678|1;FPSE_11485|1;FPSE_05618|1	4	148	175	6153	http://www.ebi.ac.uk/QuickGO/GTerm?id=GO:0071705	[]
4	4	negative regulation of nitrogen compound metabolic process	GO:0051172	0.612	0.784	0	0	0	0	FPSE_00008|1;FPSE_03582|1;FPSE_07000|1;FPSE_08847|1	4	148	175	6153	http://www.ebi.ac.uk/QuickGO/GTerm?id=GO:0051172	[]
5	5	vitamin metabolic process	GO:0006766	0.615	0.784	0	0	0	0	FPSE_08290|1	1	33	175	6153	http://www.ebi.ac.uk/QuickGO/GTerm?id=GO:0006766	[]
5	5	cellular amine metabolic process	GO:0044106	0.615	0.784	0	0	0	0	FPSE_03903|1	1	33	175	6153	http://www.ebi.ac.uk/QuickGO/GTerm?id=GO:0044106	[]
7	5,7	RNA methylation	GO:0001510	0.615	0.784	0	0	0	0	FPSE_12346|1	1	33	175	6153	http://www.ebi.ac.uk/QuickGO/GTerm?id=GO:0001510	[]
5	4,5	G-protein coupled receptor signaling pathway	GO:0007186	0.615	0.784	0	0	0	0	FPSE_06126|1	1	33	175	6153	http://www.ebi.ac.uk/QuickGO/GTerm?id=GO:0007186	[]
5	5	protein maturation	GO:0051604	0.615	0.784	0	0	0	0	FPSE_03068|1	1	33	175	6153	http://www.ebi.ac.uk/QuickGO/GTerm?id=GO:0051604	[]
3	3	protein folding	GO:0006457	0.62	0.788	0	0	0	0	FPSE_09238|1;FPSE_10725|1	2	73	175	6153	http://www.ebi.ac.uk/QuickGO/GTerm?id=GO:0006457	[]
6	4,5,6	negative regulation of cellular metabolic process	GO:0031324	0.62	0.788	0	0	0	0	FPSE_00008|1;FPSE_07706|1;FPSE_03582|1;FPSE_07000|1;FPSE_08847|1	5	187	175	6153	http://www.ebi.ac.uk/QuickGO/GTerm?id=GO:0031324	[]
5	4,5	intracellular signal transduction	GO:0035556	0.623	0.791	0	0	0	0	FPSE_00865|1;FPSE_06126|1;FPSE_08595|1;FPSE_06538|1	4	150	175	6153	http://www.ebi.ac.uk/QuickGO/GTerm?id=GO:0035556	[]
8	8	DNA duplex unwinding	GO:0032508	0.626	0.791	0	0	0	0	FPSE_02614|1	1	34	175	6153	http://www.ebi.ac.uk/QuickGO/GTerm?id=GO:0032508	[]
8	6,7,8	protein import into nucleus	GO:0006606	0.626	0.791	0	0	0	0	FPSE_07151|1	1	34	175	6153	http://www.ebi.ac.uk/QuickGO/GTerm?id=GO:0006606	[]
12	8,9,11,12	endonucleolytic cleavage in ITS1 to separate SSU-rRNA from 5.8S rRNA and LSU-rRNA from tricistronic rRNA transcript (SSU-rRNA, 5.8S rRNA, LSU-rRNA)	GO:0000447	0.626	0.791	0	0	0	0	FPSE_01382|1	1	34	175	6153	http://www.ebi.ac.uk/QuickGO/GTerm?id=GO:0000447	[]
7	6,7	single-organism nuclear import	GO:1902593	0.626	0.791	0	0	0	0	FPSE_07151|1	1	34	175	6153	http://www.ebi.ac.uk/QuickGO/GTerm?id=GO:1902593	[]
6	6	Golgi vesicle transport	GO:0048193	0.629	0.794	0	0	0	0	FPSE_11935|1;FPSE_08898|1;FPSE_05405|1	3	113	175	6153	http://www.ebi.ac.uk/QuickGO/GTerm?id=GO:0048193	[]
3	3	regulation of biological quality	GO:0065008	0.632	0.796	0	0	0	0	FPSE_10947|1;FPSE_11935|1;FPSE_07706|1;FPSE_06424|1;FPSE_02614|1;FPSE_00508|1	6	227	175	6153	http://www.ebi.ac.uk/QuickGO/GTerm?id=GO:0065008	[]
8	7,8	DNA-templated transcriptional preinitiation complex assembly	GO:0070897	0.637	0.796	0	0	0	0	FPSE_08638|1	1	35	175	6153	http://www.ebi.ac.uk/QuickGO/GTerm?id=GO:0070897	[]
8	7,8	snoRNA metabolic process	GO:0016074	0.637	0.796	0	0	0	0	FPSE_12346|1	1	35	175	6153	http://www.ebi.ac.uk/QuickGO/GTerm?id=GO:0016074	[]
9	8,9	double-strand break repair via homologous recombination	GO:0000724	0.637	0.796	0	0	0	0	FPSE_02614|1	1	35	175	6153	http://www.ebi.ac.uk/QuickGO/GTerm?id=GO:0000724	[]
8	7,8	nuclear import	GO:0051170	0.637	0.796	0	0	0	0	FPSE_07151|1	1	35	175	6153	http://www.ebi.ac.uk/QuickGO/GTerm?id=GO:0051170	[]
4	4	response to osmotic stress	GO:0006970	0.637	0.796	0	0	0	0	FPSE_05024|1	1	35	175	6153	http://www.ebi.ac.uk/QuickGO/GTerm?id=GO:0006970	[]
7	7	DNA geometric change	GO:0032392	0.637	0.796	0	0	0	0	FPSE_02614|1	1	35	175	6153	http://www.ebi.ac.uk/QuickGO/GTerm?id=GO:0032392	[]
8	6,7,8	protein targeting to nucleus	GO:0044744	0.637	0.796	0	0	0	0	FPSE_07151|1	1	35	175	6153	http://www.ebi.ac.uk/QuickGO/GTerm?id=GO:0044744	[]
8	7,8	modification-dependent protein catabolic process	GO:0019941	0.638	0.797	0	0	0	0	FPSE_05896|1;PIM1|1;FPSE_06332|1;FPSE_11776|1	4	153	175	6153	http://www.ebi.ac.uk/QuickGO/GTerm?id=GO:0019941	[]
7	7	peptidyl-amino acid modification	GO:0018193	0.641	0.799	0	0	0	0	FPSE_00008|1;FPSE_09238|1;FPSE_10725|1	3	115	175	6153	http://www.ebi.ac.uk/QuickGO/GTerm?id=GO:0018193	[]
4	4	cellular response to stress	GO:0033554	0.644	0.802	0	0	0	0	FPSE_00008|1;FPSE_05383|1;FPSE_07706|1;FPSE_02614|1;FPSE_00953|1;FPSE_04332|1;PIM1|1;FPSE_05024|1;FPSE_04972|1;FPSE_08829|1	10	379	175	6153	http://www.ebi.ac.uk/QuickGO/GTerm?id=GO:0033554	[]
9	8,9	endonucleolytic cleavage involved in rRNA processing	GO:0000478	0.647	0.802	0	0	0	0	FPSE_01382|1	1	36	175	6153	http://www.ebi.ac.uk/QuickGO/GTerm?id=GO:0000478	[]
10	9,10	endonucleolytic cleavage of tricistronic rRNA transcript (SSU-rRNA, 5.8S rRNA, LSU-rRNA)	GO:0000479	0.647	0.802	0	0	0	0	FPSE_01382|1	1	36	175	6153	http://www.ebi.ac.uk/QuickGO/GTerm?id=GO:0000479	[]
5	5	anatomical structure homeostasis	GO:0060249	0.647	0.802	0	0	0	0	FPSE_02614|1	1	36	175	6153	http://www.ebi.ac.uk/QuickGO/GTerm?id=GO:0060249	[]
6	6	telomere organization	GO:0032200	0.647	0.802	0	0	0	0	FPSE_02614|1	1	36	175	6153	http://www.ebi.ac.uk/QuickGO/GTerm?id=GO:0032200	[]
7	6,7	telomere maintenance	GO:0000723	0.647	0.802	0	0	0	0	FPSE_02614|1	1	36	175	6153	http://www.ebi.ac.uk/QuickGO/GTerm?id=GO:0000723	[]
5	5	organelle assembly	GO:0070925	0.649	0.803	0	0	0	0	FPSE_06055|1;FPSE_03582|1	2	77	175	6153	http://www.ebi.ac.uk/QuickGO/GTerm?id=GO:0070925	[]
5	5	regulation of hydrolase activity	GO:0051336	0.656	0.804	0	0	0	0	FPSE_06126|1;FPSE_03582|1	2	78	175	6153	http://www.ebi.ac.uk/QuickGO/GTerm?id=GO:0051336	[]
9	9	internal protein amino acid acetylation	GO:0006475	0.657	0.804	0	0	0	0	FPSE_00008|1	1	37	175	6153	http://www.ebi.ac.uk/QuickGO/GTerm?id=GO:0006475	[]
6	6	endocytosis	GO:0006897	0.657	0.804	0	0	0	0	FPSE_06538|1	1	37	175	6153	http://www.ebi.ac.uk/QuickGO/GTerm?id=GO:0006897	[]
7	7	protein alkylation	GO:0008213	0.657	0.804	0	0	0	0	FPSE_12346|1	1	37	175	6153	http://www.ebi.ac.uk/QuickGO/GTerm?id=GO:0008213	[]
11	7,8,11	histone acetylation	GO:0016573	0.657	0.804	0	0	0	0	FPSE_00008|1	1	37	175	6153	http://www.ebi.ac.uk/QuickGO/GTerm?id=GO:0016573	[]
10	10	internal peptidyl-lysine acetylation	GO:0018393	0.657	0.804	0	0	0	0	FPSE_00008|1	1	37	175	6153	http://www.ebi.ac.uk/QuickGO/GTerm?id=GO:0018393	[]
5	5	cell aging	GO:0007569	0.657	0.804	0	0	0	0	FPSE_07706|1	1	37	175	6153	http://www.ebi.ac.uk/QuickGO/GTerm?id=GO:0007569	[]
9	9	peptidyl-lysine acetylation	GO:0018394	0.657	0.804	0	0	0	0	FPSE_00008|1	1	37	175	6153	http://www.ebi.ac.uk/QuickGO/GTerm?id=GO:0018394	[]
4	4	aging	GO:0007568	0.657	0.804	0	0	0	0	FPSE_07706|1	1	37	175	6153	http://www.ebi.ac.uk/QuickGO/GTerm?id=GO:0007568	[]
8	5,7,8	protein methylation	GO:0006479	0.657	0.804	0	0	0	0	FPSE_12346|1	1	37	175	6153	http://www.ebi.ac.uk/QuickGO/GTerm?id=GO:0006479	[]
8	6,7,8	negative regulation of transcription, DNA-templated	GO:0045892	0.658	0.804	0	0	0	0	FPSE_00008|1;FPSE_07000|1;FPSE_08847|1	3	118	175	6153	http://www.ebi.ac.uk/QuickGO/GTerm?id=GO:0045892	[]
6	6	negative regulation of RNA biosynthetic process	GO:1902679	0.664	0.809	0	0	0	0	FPSE_00008|1;FPSE_07000|1;FPSE_08847|1	3	119	175	6153	http://www.ebi.ac.uk/QuickGO/GTerm?id=GO:1902679	[]
7	7	negative regulation of nucleic acid-templated transcription	GO:1903507	0.664	0.809	0	0	0	0	FPSE_00008|1;FPSE_07000|1;FPSE_08847|1	3	119	175	6153	http://www.ebi.ac.uk/QuickGO/GTerm?id=GO:1903507	[]
2	2	response to stimulus	GO:0050896	0.665	0.809	0	0	0	0	FPSE_00865|1;FPSE_06126|1;FPSE_08595|1;FPSE_00008|1;FPSE_05383|1;FPSE_07706|1;FPSE_02614|1;FPSE_00915|1;FPSE_00953|1;FPSE_04332|1;PIM1|1;FPSE_00375|1;FPSE_05024|1;FPSE_04972|1;FPSE_08829|1;FPSE_10969|1;KATG|1;FPSE_06538|1	18	680	175	6153	http://www.ebi.ac.uk/QuickGO/GTerm?id=GO:0050896	[]
5	5	lipid modification	GO:0030258	0.667	0.811	0	0	0	0	FPSE_02678|1	1	38	175	6153	http://www.ebi.ac.uk/QuickGO/GTerm?id=GO:0030258	[]
7	5,6,7	negative regulation of RNA metabolic process	GO:0051253	0.669	0.813	0	0	0	0	FPSE_00008|1;FPSE_07000|1;FPSE_08847|1	3	120	175	6153	http://www.ebi.ac.uk/QuickGO/GTerm?id=GO:0051253	[]
8	7,8	recombinational repair	GO:0000725	0.677	0.821	0	0	0	0	FPSE_02614|1	1	39	175	6153	http://www.ebi.ac.uk/QuickGO/GTerm?id=GO:0000725	[]
3	3	negative regulation of metabolic process	GO:0009892	0.679	0.823	0	0	0	0	FPSE_00008|1;FPSE_07706|1;FPSE_03582|1;FPSE_07000|1;FPSE_08847|1	5	200	175	6153	http://www.ebi.ac.uk/QuickGO/GTerm?id=GO:0009892	[]
11	8,9,10,11	mRNA splicing, via spliceosome	GO:0000398	0.683	0.826	0	0	0	0	FPSE_09718|1;FPSE_08657|1	2	82	175	6153	http://www.ebi.ac.uk/QuickGO/GTerm?id=GO:0000398	[]
10	9,10	RNA splicing, via transesterification reactions with bulged adenosine as nucleophile	GO:0000377	0.683	0.826	0	0	0	0	FPSE_09718|1;FPSE_08657|1	2	82	175	6153	http://www.ebi.ac.uk/QuickGO/GTerm?id=GO:0000377	[]
5	4,5	conjugation with cellular fusion	GO:0000747	0.686	0.827	0	0	0	0	FPSE_06126|1	1	40	175	6153	http://www.ebi.ac.uk/QuickGO/GTerm?id=GO:0000747	[]
4	4	conjugation	GO:0000746	0.686	0.827	0	0	0	0	FPSE_06126|1	1	40	175	6153	http://www.ebi.ac.uk/QuickGO/GTerm?id=GO:0000746	[]
6	6	protein complex disassembly	GO:0043241	0.686	0.827	0	0	0	0	FPSE_00008|1	1	40	175	6153	http://www.ebi.ac.uk/QuickGO/GTerm?id=GO:0043241	[]
3	3	cell wall organization or biogenesis	GO:0071554	0.689	0.827	0	0	0	0	FPSE_07274|1;FPSE_07706|1	2	83	175	6153	http://www.ebi.ac.uk/QuickGO/GTerm?id=GO:0071554	[]
5	5	ribosomal small subunit biogenesis	GO:0042274	0.689	0.827	0	0	0	0	FPSE_06055|1;FPSE_01382|1	2	83	175	6153	http://www.ebi.ac.uk/QuickGO/GTerm?id=GO:0042274	[]
9	8,9	tRNA processing	GO:0008033	0.689	0.827	0	0	0	0	FPSE_00508|1;FPSE_12346|1	2	83	175	6153	http://www.ebi.ac.uk/QuickGO/GTerm?id=GO:0008033	[]
4	4	organelle localization	GO:0051640	0.689	0.827	0	0	0	0	FPSE_06126|1;CLU1|1	2	83	175	6153	http://www.ebi.ac.uk/QuickGO/GTerm?id=GO:0051640	[]
7	7	protein localization to nucleus	GO:0034504	0.695	0.832	0	0	0	0	FPSE_07151|1	1	41	175	6153	http://www.ebi.ac.uk/QuickGO/GTerm?id=GO:0034504	[]
7	7	post-Golgi vesicle-mediated transport	GO:0006892	0.695	0.832	0	0	0	0	FPSE_11935|1	1	41	175	6153	http://www.ebi.ac.uk/QuickGO/GTerm?id=GO:0006892	[]
9	8,9	RNA splicing, via transesterification reactions	GO:0000375	0.696	0.832	0	0	0	0	FPSE_09718|1;FPSE_08657|1	2	84	175	6153	http://www.ebi.ac.uk/QuickGO/GTerm?id=GO:0000375	[]
10	7,9,10	tRNA aminoacylation for protein translation	GO:0006418	0.704	0.839	0	0	0	0	FPSE_06013|1	1	42	175	6153	http://www.ebi.ac.uk/QuickGO/GTerm?id=GO:0006418	[]
7	7	transcription from RNA polymerase I promoter	GO:0006360	0.704	0.839	0	0	0	0	FPSE_12346|1	1	42	175	6153	http://www.ebi.ac.uk/QuickGO/GTerm?id=GO:0006360	[]
5	5	negative regulation of protein metabolic process	GO:0051248	0.712	0.845	0	0	0	0	FPSE_03582|1	1	43	175	6153	http://www.ebi.ac.uk/QuickGO/GTerm?id=GO:0051248	[]
8	8	transcription initiation from RNA polymerase II promoter	GO:0006367	0.712	0.845	0	0	0	0	FPSE_08638|1	1	43	175	6153	http://www.ebi.ac.uk/QuickGO/GTerm?id=GO:0006367	[]
FALSE	obselete	meiosis I	GO:0007127	0.712	0.845	0	0	0	0	FPSE_02614|1	1	43	175	6153	http://www.ebi.ac.uk/QuickGO/GTerm?id=GO:0007127	[]
3	3	multi-organism cellular process	GO:0044764	0.712	0.845	0	0	0	0	FPSE_06126|1	1	43	175	6153	http://www.ebi.ac.uk/QuickGO/GTerm?id=GO:0044764	[]
6	5,6	negative regulation of cellular protein metabolic process	GO:0032269	0.712	0.845	0	0	0	0	FPSE_03582|1	1	43	175	6153	http://www.ebi.ac.uk/QuickGO/GTerm?id=GO:0032269	[]
9	9	protein ubiquitination	GO:0016567	0.72	0.851	0	0	0	0	FPSE_00008|1;FPSE_02614|1	2	88	175	6153	http://www.ebi.ac.uk/QuickGO/GTerm?id=GO:0016567	[]
4	4	organic hydroxy compound metabolic process	GO:1901615	0.72	0.851	0	0	0	0	FPSE_03673|1;FPSE_03903|1	2	88	175	6153	http://www.ebi.ac.uk/QuickGO/GTerm?id=GO:1901615	[]
4	4	response to organic substance	GO:0010033	0.72	0.851	0	0	0	0	FPSE_06126|1;FPSE_04972|1	2	88	175	6153	http://www.ebi.ac.uk/QuickGO/GTerm?id=GO:0010033	[]
5	5	vesicle organization	GO:0016050	0.72	0.851	0	0	0	0	FPSE_11935|1	1	44	175	6153	http://www.ebi.ac.uk/QuickGO/GTerm?id=GO:0016050	[]
9	6,8,9	tRNA aminoacylation	GO:0043039	0.728	0.857	0	0	0	0	FPSE_06013|1	1	45	175	6153	http://www.ebi.ac.uk/QuickGO/GTerm?id=GO:0043039	[]
8	8	protein acetylation	GO:0006473	0.728	0.857	0	0	0	0	FPSE_00008|1	1	45	175	6153	http://www.ebi.ac.uk/QuickGO/GTerm?id=GO:0006473	[]
5	5	amino acid activation	GO:0043038	0.728	0.857	0	0	0	0	FPSE_06013|1	1	45	175	6153	http://www.ebi.ac.uk/QuickGO/GTerm?id=GO:0043038	[]
8	7,8	nucleotide-excision repair	GO:0006289	0.728	0.857	0	0	0	0	FPSE_02614|1	1	45	175	6153	http://www.ebi.ac.uk/QuickGO/GTerm?id=GO:0006289	[]
5	5	macromolecular complex disassembly	GO:0032984	0.736	0.863	0	0	0	0	FPSE_00008|1	1	46	175	6153	http://www.ebi.ac.uk/QuickGO/GTerm?id=GO:0032984	[]
7	7	positive regulation of GTPase activity	GO:0043547	0.736	0.863	0	0	0	0	FPSE_03582|1	1	46	175	6153	http://www.ebi.ac.uk/QuickGO/GTerm?id=GO:0043547	[]
4	4	cellular nitrogen compound metabolic process	GO:0034641	0.736	0.863	0	0	0	0	FPSE_03350|1;FPSE_00008|1;FPSE_11638|1;FPSE_01259|1;FPSE_04365|1;FPSE_09439|1;FPSE_03202|1;FPSE_04111|1;FPSE_09718|1;FPSE_05383|1;FPSE_07706|1;FPSE_05674|1;FPSE_08632|1;FPSE_08217|1;FPSE_06055|1;FPSE_02614|1;FPSE_03883|1;FPSE_00508|1;FPSE_03903|1;FPSE_03854|1;FPSE_00925|1;FPSE_01597|1;FPSE_02974|1;FPSE_02933|1;FPSE_00953|1;FPSE_01006|1;FPSE_12273|1;FPSE_04332|1;PIM1|1;MRI1|1;FPSE_03582|1;CLU1|1;F…	50	1875	175	6153	http://www.ebi.ac.uk/QuickGO/GTerm?id=GO:0034641	[]
7	6,7	RNA processing	GO:0006396	0.74	0.867	0	0	0	0	FPSE_09718|1;FPSE_08632|1;FPSE_06055|1;FPSE_00508|1;FPSE_08657|1;FPSE_00152|1;FPSE_01382|1;FPSE_06053|1;FPSE_12346|1	9	372	175	6153	http://www.ebi.ac.uk/QuickGO/GTerm?id=GO:0006396	[]
6	4,5,6	positive regulation of macromolecule metabolic process	GO:0010604	0.744	0.87	0	0	0	0	FPSE_00008|1;FPSE_07706|1;FPSE_08638|1;FPSE_08847|1	4	176	175	6153	http://www.ebi.ac.uk/QuickGO/GTerm?id=GO:0010604	[]
8	7,8	inorganic cation transmembrane transport	GO:0098662	0.748	0.874	0	0	0	0	FPSE_09962|1;FPSE_01597|1	2	93	175	6153	http://www.ebi.ac.uk/QuickGO/GTerm?id=GO:0098662	[]
5	5	fungal-type cell wall organization	GO:0031505	0.751	0.876	0	0	0	0	FPSE_07706|1	1	48	175	6153	http://www.ebi.ac.uk/QuickGO/GTerm?id=GO:0031505	[]
6	4,5,6	negative regulation of macromolecule metabolic process	GO:0010605	0.756	0.879	0	0	0	0	FPSE_00008|1;FPSE_03582|1;FPSE_07000|1;FPSE_08847|1	4	179	175	6153	http://www.ebi.ac.uk/QuickGO/GTerm?id=GO:0010605	[]
8	8	transcription elongation from RNA polymerase II promoter	GO:0006368	0.758	0.879	0	0	0	0	FPSE_00008|1	1	49	175	6153	http://www.ebi.ac.uk/QuickGO/GTerm?id=GO:0006368	[]
7	7	DNA-templated transcription, initiation	GO:0006352	0.758	0.879	0	0	0	0	FPSE_08638|1	1	49	175	6153	http://www.ebi.ac.uk/QuickGO/GTerm?id=GO:0006352	[]
8	6,8	chromatin silencing at telomere	GO:0006348	0.758	0.879	0	0	0	0	FPSE_00008|1	1	49	175	6153	http://www.ebi.ac.uk/QuickGO/GTerm?id=GO:0006348	[]
6	5,6	negative regulation of nucleobase-containing compound metabolic process	GO:0045934	0.758	0.879	0	0	0	0	FPSE_00008|1;FPSE_07000|1;FPSE_08847|1	3	138	175	6153	http://www.ebi.ac.uk/QuickGO/GTerm?id=GO:0045934	[]
8	7,8	RNA splicing	GO:0008380	0.759	0.879	0	0	0	0	FPSE_09718|1;FPSE_08657|1	2	95	175	6153	http://www.ebi.ac.uk/QuickGO/GTerm?id=GO:0008380	[]
8	7,8	tRNA metabolic process	GO:0006399	0.763	0.883	0	0	0	0	FPSE_00508|1;FPSE_06013|1;FPSE_12346|1	3	139	175	6153	http://www.ebi.ac.uk/QuickGO/GTerm?id=GO:0006399	[]
3	3	cell communication	GO:0007154	0.763	0.883	0	0	0	0	FPSE_00865|1;FPSE_06126|1;FPSE_08595|1;FPSE_04972|1;FPSE_08829|1;FPSE_06538|1	6	262	175	6153	http://www.ebi.ac.uk/QuickGO/GTerm?id=GO:0007154	[]
5	4,5	regulation of cell cycle	GO:0051726	0.764	0.883	0	0	0	0	FPSE_04365|1;FPSE_04972|1	2	96	175	6153	http://www.ebi.ac.uk/QuickGO/GTerm?id=GO:0051726	[]
3	3	positive regulation of cellular process	GO:0048522	0.771	0.888	0	0	0	0	FPSE_00008|1;FPSE_11935|1;FPSE_07706|1;FPSE_08638|1;FPSE_08847|1	5	224	175	6153	http://www.ebi.ac.uk/QuickGO/GTerm?id=GO:0048522	[]
6	5,6	regulation of mitotic cell cycle	GO:0007346	0.772	0.888	0	0	0	0	FPSE_04972|1	1	51	175	6153	http://www.ebi.ac.uk/QuickGO/GTerm?id=GO:0007346	[]
7	7	protein acylation	GO:0043543	0.772	0.888	0	0	0	0	FPSE_00008|1	1	51	175	6153	http://www.ebi.ac.uk/QuickGO/GTerm?id=GO:0043543	[]
4	4	organelle organization	GO:0006996	0.772	0.888	0	0	0	0	FPSE_06126|1;FPSE_04407|1;FPSE_00008|1;FPSE_11935|1;FPSE_06055|1;FPSE_02614|1;FPSE_00508|1;FPSE_03854|1;PIM1|1;FPSE_03511|1;FPSE_03582|1;CLU1|1;FPSE_08638|1;FPSE_07000|1;FPSE_08847|1;FPSE_10725|1;FPSE_04851|1;FPSE_12346|1;FPSE_06538|1	19	765	175	6153	http://www.ebi.ac.uk/QuickGO/GTerm?id=GO:0006996	[]
10	7,8,9,10	proteasome-mediated ubiquitin-dependent protein catabolic process	GO:0043161	0.774	0.889	0	0	0	0	FPSE_06332|1;FPSE_11776|1	2	98	175	6153	http://www.ebi.ac.uk/QuickGO/GTerm?id=GO:0043161	[]
7	7	DNA-templated transcription, elongation	GO:0006354	0.778	0.894	0	0	0	0	FPSE_00008|1	1	52	175	6153	http://www.ebi.ac.uk/QuickGO/GTerm?id=GO:0006354	[]
3	3	cellular response to stimulus	GO:0051716	0.78	0.895	0	0	0	0	FPSE_00865|1;FPSE_06126|1;FPSE_08595|1;FPSE_00008|1;FPSE_05383|1;FPSE_07706|1;FPSE_02614|1;FPSE_00953|1;FPSE_04332|1;PIM1|1;FPSE_05024|1;FPSE_04972|1;FPSE_08829|1;FPSE_06538|1	14	580	175	6153	http://www.ebi.ac.uk/QuickGO/GTerm?id=GO:0051716	[]
6	4,5,6	positive regulation of cellular metabolic process	GO:0031325	0.782	0.896	0	0	0	0	FPSE_00008|1;FPSE_07706|1;FPSE_08638|1;FPSE_08847|1	4	186	175	6153	http://www.ebi.ac.uk/QuickGO/GTerm?id=GO:0031325	[]
8	6,7,8	proteasomal protein catabolic process	GO:0010498	0.788	0.902	0	0	0	0	FPSE_06332|1;FPSE_11776|1	2	101	175	6153	http://www.ebi.ac.uk/QuickGO/GTerm?id=GO:0010498	[]
8	7,8	cleavage involved in rRNA processing	GO:0000469	0.791	0.904	0	0	0	0	FPSE_01382|1	1	54	175	6153	http://www.ebi.ac.uk/QuickGO/GTerm?id=GO:0000469	[]
7	6,7	inorganic ion transmembrane transport	GO:0098660	0.801	0.914	0	0	0	0	FPSE_09962|1;FPSE_01597|1	2	104	175	6153	http://www.ebi.ac.uk/QuickGO/GTerm?id=GO:0098660	[]
8	8	protein modification by small protein conjugation	GO:0032446	0.801	0.914	0	0	0	0	FPSE_00008|1;FPSE_02614|1	2	104	175	6153	http://www.ebi.ac.uk/QuickGO/GTerm?id=GO:0032446	[]
5	5	negative regulation of organelle organization	GO:0010639	0.803	0.915	0	0	0	0	FPSE_08847|1	1	56	175	6153	http://www.ebi.ac.uk/QuickGO/GTerm?id=GO:0010639	[]
6	5,6	positive regulation of cellular protein metabolic process	GO:0032270	0.808	0.918	0	0	0	0	FPSE_00008|1	1	57	175	6153	http://www.ebi.ac.uk/QuickGO/GTerm?id=GO:0032270	[]
5	5	cellular response to organic substance	GO:0071310	0.808	0.918	0	0	0	0	FPSE_06126|1	1	57	175	6153	http://www.ebi.ac.uk/QuickGO/GTerm?id=GO:0071310	[]
3	3	negative regulation of cellular process	GO:0048523	0.809	0.918	0	0	0	0	FPSE_00008|1;FPSE_07706|1;FPSE_03582|1;FPSE_07000|1;FPSE_08847|1	5	236	175	6153	http://www.ebi.ac.uk/QuickGO/GTerm?id=GO:0048523	[]
5	5	mitochondrion organization	GO:0007005	0.812	0.919	0	0	0	0	FPSE_00508|1;FPSE_03854|1;PIM1|1;CLU1|1	4	195	175	6153	http://www.ebi.ac.uk/QuickGO/GTerm?id=GO:0007005	[]
9	8,9	ubiquitin-dependent protein catabolic process	GO:0006511	0.813	0.919	0	0	0	0	FPSE_05896|1;FPSE_06332|1;FPSE_11776|1	3	152	175	6153	http://www.ebi.ac.uk/QuickGO/GTerm?id=GO:0006511	[]
4	4	cell wall organization	GO:0071555	0.814	0.919	0	0	0	0	FPSE_07706|1	1	58	175	6153	http://www.ebi.ac.uk/QuickGO/GTerm?id=GO:0071555	[]
10	7,8,9,10	tRNA modification	GO:0006400	0.814	0.919	0	0	0	0	FPSE_00508|1	1	58	175	6153	http://www.ebi.ac.uk/QuickGO/GTerm?id=GO:0006400	[]
4	4	external encapsulating structure organization	GO:0045229	0.814	0.919	0	0	0	0	FPSE_07706|1	1	58	175	6153	http://www.ebi.ac.uk/QuickGO/GTerm?id=GO:0045229	[]
4	4	negative regulation of cellular component organization	GO:0051129	0.814	0.919	0	0	0	0	FPSE_08847|1	1	58	175	6153	http://www.ebi.ac.uk/QuickGO/GTerm?id=GO:0051129	[]
4	4	positive regulation of molecular function	GO:0044093	0.818	0.923	0	0	0	0	FPSE_07706|1;FPSE_03582|1	2	108	175	6153	http://www.ebi.ac.uk/QuickGO/GTerm?id=GO:0044093	[]
5	5	positive regulation of protein metabolic process	GO:0051247	0.819	0.923	0	0	0	0	FPSE_00008|1	1	59	175	6153	http://www.ebi.ac.uk/QuickGO/GTerm?id=GO:0051247	[]
7	7	amino acid transmembrane transport	GO:0003333	0.824	0.927	0	0	0	0	FPSE_11485|1	1	60	175	6153	http://www.ebi.ac.uk/QuickGO/GTerm?id=GO:0003333	[]
8	7,8	RNA 3'-end processing	GO:0031123	0.824	0.927	0	0	0	0	FPSE_12346|1	1	60	175	6153	http://www.ebi.ac.uk/QuickGO/GTerm?id=GO:0031123	[]
11	7,8,10,11	maturation of SSU-rRNA from tricistronic rRNA transcript (SSU-rRNA, 5.8S rRNA, LSU-rRNA)	GO:0000462	0.829	0.93	0	0	0	0	FPSE_01382|1	1	61	175	6153	http://www.ebi.ac.uk/QuickGO/GTerm?id=GO:0000462	[]
5	4,5	regulation of signal transduction	GO:0009966	0.829	0.93	0	0	0	0	FPSE_06126|1	1	61	175	6153	http://www.ebi.ac.uk/QuickGO/GTerm?id=GO:0009966	[]
3	3	single-organism localization	GO:1902578	0.833	0.933	0	0	0	0	FPSE_06126|1;FPSE_12004|1;FPSE_04407|1;FPSE_09962|1;FPSE_00640|1;FPSE_03215|1;FPSE_10947|1;FPSE_11935|1;FPSE_02352|1;FPSE_07151|1;FPSE_06424|1;FPSE_08244|1;FPSE_08230|1;FPSE_08898|1;FPSE_02532|1;FPSE_03417|1;FPSE_05405|1;FPSE_01597|1;FPSE_03022|1;FPSE_06161|1;CLU1|1;FPSE_04678|1;FPSE_11485|1;FPSE_09728|1;FPSE_05618|1;FPSE_06538|1;FPSE_04007|1;FPSE_11895|1	28	1139	175	6153	http://www.ebi.ac.uk/QuickGO/GTerm?id=GO:1902578	[]
6	6	nucleobase-containing compound transport	GO:0015931	0.834	0.933	0	0	0	0	FPSE_03417|1	1	62	175	6153	http://www.ebi.ac.uk/QuickGO/GTerm?id=GO:0015931	[]
8	7,8	double-strand break repair	GO:0006302	0.834	0.933	0	0	0	0	FPSE_02614|1	1	62	175	6153	http://www.ebi.ac.uk/QuickGO/GTerm?id=GO:0006302	[]
4	4	cellular component disassembly	GO:0022411	0.839	0.936	0	0	0	0	FPSE_00008|1	1	63	175	6153	http://www.ebi.ac.uk/QuickGO/GTerm?id=GO:0022411	[]
5	4,5	single-organism transport	GO:0044765	0.842	0.936	0	0	0	0	FPSE_06126|1;FPSE_12004|1;FPSE_04407|1;FPSE_09962|1;FPSE_00640|1;FPSE_03215|1;FPSE_10947|1;FPSE_11935|1;FPSE_02352|1;FPSE_07151|1;FPSE_06424|1;FPSE_08244|1;FPSE_08230|1;FPSE_08898|1;FPSE_02532|1;FPSE_03417|1;FPSE_05405|1;FPSE_01597|1;FPSE_03022|1;FPSE_06161|1;FPSE_04678|1;FPSE_11485|1;FPSE_09728|1;FPSE_05618|1;FPSE_06538|1;FPSE_04007|1;FPSE_11895|1	27	1108	175	6153	http://www.ebi.ac.uk/QuickGO/GTerm?id=GO:0044765	[]
3	3	regulation of signaling	GO:0023051	0.844	0.936	0	0	0	0	FPSE_06126|1	1	64	175	6153	http://www.ebi.ac.uk/QuickGO/GTerm?id=GO:0023051	[]
7	7	mitochondrial translation	GO:0032543	0.844	0.936	0	0	0	0	FPSE_03854|1	1	64	175	6153	http://www.ebi.ac.uk/QuickGO/GTerm?id=GO:0032543	[]
6	6	amino acid transport	GO:0006865	0.844	0.936	0	0	0	0	FPSE_11485|1	1	64	175	6153	http://www.ebi.ac.uk/QuickGO/GTerm?id=GO:0006865	[]
4	4	establishment of organelle localization	GO:0051656	0.844	0.936	0	0	0	0	FPSE_06126|1	1	64	175	6153	http://www.ebi.ac.uk/QuickGO/GTerm?id=GO:0051656	[]
6	6	positive regulation of hydrolase activity	GO:0051345	0.844	0.936	0	0	0	0	FPSE_03582|1	1	64	175	6153	http://www.ebi.ac.uk/QuickGO/GTerm?id=GO:0051345	[]
7	6,7	cation transmembrane transport	GO:0098655	0.844	0.936	0	0	0	0	FPSE_09962|1;FPSE_01597|1	2	115	175	6153	http://www.ebi.ac.uk/QuickGO/GTerm?id=GO:0098655	[]
5	5	ribosomal large subunit biogenesis	GO:0042273	0.848	0.937	0	0	0	0	FPSE_08632|1	1	65	175	6153	http://www.ebi.ac.uk/QuickGO/GTerm?id=GO:0042273	[]
4	3,4	signal transduction	GO:0007165	0.85	0.937	0	0	0	0	FPSE_00865|1;FPSE_06126|1;FPSE_08595|1;FPSE_06538|1	4	208	175	6153	http://www.ebi.ac.uk/QuickGO/GTerm?id=GO:0007165	[]
3	3	single organism signaling	GO:0044700	0.85	0.937	0	0	0	0	FPSE_00865|1;FPSE_06126|1;FPSE_08595|1;FPSE_06538|1	4	208	175	6153	http://www.ebi.ac.uk/QuickGO/GTerm?id=GO:0044700	[]
3	3	establishment of localization	GO:0051234	0.85	0.937	0	0	0	0	FPSE_06126|1;FPSE_12004|1;FPSE_04407|1;FPSE_09962|1;FPSE_00640|1;FPSE_03215|1;FPSE_10947|1;FPSE_11935|1;FPSE_02352|1;FPSE_07151|1;FPSE_06424|1;FPSE_08244|1;FPSE_08230|1;FPSE_08898|1;FPSE_02532|1;FPSE_03417|1;FPSE_02614|1;SYN2|1;FPSE_05405|1;FPSE_01597|1;FPSE_03022|1;FPSE_08826|1;FPSE_06161|1;FPSE_04678|1;FPSE_11485|1;FPSE_09728|1;FPSE_05618|1;FPSE_06538|1;FPSE_04007|1;FPSE_11895|1	30	1227	175	6153	http://www.ebi.ac.uk/QuickGO/GTerm?id=GO:0051234	[]
4	4	heterocycle metabolic process	GO:0046483	0.85	0.937	0	0	0	0	FPSE_00008|1;FPSE_11638|1;FPSE_04365|1;FPSE_09439|1;FPSE_09718|1;FPSE_05383|1;FPSE_07706|1;FPSE_05674|1;FPSE_08632|1;FPSE_06055|1;FPSE_03673|1;FPSE_02614|1;FPSE_03883|1;FPSE_00508|1;FPSE_00925|1;FPSE_01597|1;FPSE_00774|1;FPSE_01006|1;FPSE_12273|1;FPSE_04332|1;PIM1|1;MRI1|1;FPSE_11760|1;FPSE_08638|1;FPSE_08657|1;FPSE_03539|1;FPSE_07000|1;AAH1|1;FPSE_00171|1;FPSE_00152|1;FPSE_00146|1;FPSE_08847|1;F…	41	1634	175	6153	http://www.ebi.ac.uk/QuickGO/GTerm?id=GO:0046483	[]
10	7,9,10	maturation of 5.8S rRNA	GO:0000460	0.853	0.937	0	0	0	0	FPSE_01382|1	1	66	175	6153	http://www.ebi.ac.uk/QuickGO/GTerm?id=GO:0000460	[]
3	3	response to abiotic stimulus	GO:0009628	0.853	0.937	0	0	0	0	FPSE_05024|1	1	66	175	6153	http://www.ebi.ac.uk/QuickGO/GTerm?id=GO:0009628	[]
4	4	regulation of cell communication	GO:0010646	0.853	0.937	0	0	0	0	FPSE_06126|1	1	66	175	6153	http://www.ebi.ac.uk/QuickGO/GTerm?id=GO:0010646	[]
11	8,10,11	maturation of 5.8S rRNA from tricistronic rRNA transcript (SSU-rRNA, 5.8S rRNA, LSU-rRNA)	GO:0000466	0.853	0.937	0	0	0	0	FPSE_01382|1	1	66	175	6153	http://www.ebi.ac.uk/QuickGO/GTerm?id=GO:0000466	[]
6	5,6	regulation of cellular protein metabolic process	GO:0032268	0.855	0.937	0	0	0	0	FPSE_03350|1;FPSE_00008|1;FPSE_03582|1	3	165	175	6153	http://www.ebi.ac.uk/QuickGO/GTerm?id=GO:0032268	[]
8	7,8	RNA phosphodiester bond hydrolysis, endonucleolytic	GO:0090502	0.857	0.937	0	0	0	0	FPSE_01382|1	1	67	175	6153	http://www.ebi.ac.uk/QuickGO/GTerm?id=GO:0090502	[]
4	3,4	sexual reproduction	GO:0019953	0.857	0.937	0	0	0	0	FPSE_06126|1	1	67	175	6153	http://www.ebi.ac.uk/QuickGO/GTerm?id=GO:0019953	[]
2	2	signaling	GO:0023052	0.857	0.937	0	0	0	0	FPSE_00865|1;FPSE_06126|1;FPSE_08595|1;FPSE_06538|1	4	211	175	6153	http://www.ebi.ac.uk/QuickGO/GTerm?id=GO:0023052	[]
2	2	positive regulation of biological process	GO:0048518	0.859	0.937	0	0	0	0	FPSE_00008|1;FPSE_11935|1;FPSE_07706|1;FPSE_03582|1;FPSE_08638|1;FPSE_08847|1	6	298	175	6153	http://www.ebi.ac.uk/QuickGO/GTerm?id=GO:0048518	[]
2	2	negative regulation of biological process	GO:0048519	0.86	0.937	0	0	0	0	FPSE_00008|1;FPSE_07706|1;FPSE_03582|1;FPSE_07000|1;FPSE_08847|1	5	256	175	6153	http://www.ebi.ac.uk/QuickGO/GTerm?id=GO:0048519	[]
3	3	microtubule-based process	GO:0007017	0.861	0.937	0	0	0	0	FPSE_06126|1	1	68	175	6153	http://www.ebi.ac.uk/QuickGO/GTerm?id=GO:0007017	[]
3	3	multi-organism reproductive process	GO:0044703	0.861	0.937	0	0	0	0	FPSE_06126|1	1	68	175	6153	http://www.ebi.ac.uk/QuickGO/GTerm?id=GO:0044703	[]
7	7	protein modification by small protein conjugation or removal	GO:0070647	0.861	0.937	0	0	0	0	FPSE_00008|1;FPSE_02614|1	2	120	175	6153	http://www.ebi.ac.uk/QuickGO/GTerm?id=GO:0070647	[]
8	8	peptidyl-lysine modification	GO:0018205	0.865	0.941	0	0	0	0	FPSE_00008|1	1	69	175	6153	http://www.ebi.ac.uk/QuickGO/GTerm?id=GO:0018205	[]
5	5	regulation of protein metabolic process	GO:0051246	0.868	0.942	0	0	0	0	FPSE_03350|1;FPSE_00008|1;FPSE_03582|1	3	170	175	6153	http://www.ebi.ac.uk/QuickGO/GTerm?id=GO:0051246	[]
6	4,6	macromolecule methylation	GO:0043414	0.869	0.942	0	0	0	0	FPSE_12346|1	1	70	175	6153	http://www.ebi.ac.uk/QuickGO/GTerm?id=GO:0043414	[]
7	4,5,6,7	meiotic nuclear division	GO:0007126	0.869	0.942	0	0	0	0	FPSE_02614|1	1	70	175	6153	http://www.ebi.ac.uk/QuickGO/GTerm?id=GO:0007126	[]
3	3	positive regulation of metabolic process	GO:0009893	0.874	0.946	0	0	0	0	FPSE_00008|1;FPSE_07706|1;FPSE_03582|1;FPSE_08638|1;FPSE_08847|1	5	262	175	6153	http://www.ebi.ac.uk/QuickGO/GTerm?id=GO:0009893	[]
4	4	organic cyclic compound metabolic process	GO:1901360	0.874	0.946	0	0	0	0	FPSE_00008|1;FPSE_11638|1;FPSE_04365|1;FPSE_09439|1;FPSE_09718|1;FPSE_05383|1;FPSE_07706|1;FPSE_05674|1;FPSE_08632|1;FPSE_06055|1;FPSE_03673|1;FPSE_02614|1;FPSE_03883|1;FPSE_00508|1;FPSE_00925|1;FPSE_01597|1;FPSE_00774|1;FPSE_06967|1;FPSE_01006|1;FPSE_12273|1;FPSE_04332|1;PIM1|1;MRI1|1;FPSE_11760|1;FPSE_08638|1;FPSE_08657|1;FPSE_03539|1;FPSE_07000|1;AAH1|1;FPSE_00171|1;FPSE_00152|1;FPSE_00146|1;F…	42	1693	175	6153	http://www.ebi.ac.uk/QuickGO/GTerm?id=GO:1901360	[]
6	5,6	DNA metabolic process	GO:0006259	0.875	0.946	0	0	0	0	FPSE_05383|1;FPSE_02614|1;FPSE_04332|1;PIM1|1;FPSE_08638|1;FPSE_08847|1	6	306	175	6153	http://www.ebi.ac.uk/QuickGO/GTerm?id=GO:0006259	[]
2	2	localization	GO:0051179	0.881	0.95	0	0	0	0	FPSE_06126|1;FPSE_12004|1;FPSE_04407|1;FPSE_09962|1;FPSE_00640|1;FPSE_03215|1;FPSE_10947|1;FPSE_11935|1;FPSE_02352|1;FPSE_07151|1;FPSE_06424|1;FPSE_08244|1;FPSE_08230|1;FPSE_08898|1;FPSE_02532|1;FPSE_03417|1;FPSE_02614|1;SYN2|1;FPSE_05405|1;FPSE_01597|1;FPSE_03022|1;FPSE_08826|1;FPSE_06161|1;CLU1|1;FPSE_04678|1;FPSE_11485|1;FPSE_09728|1;FPSE_05618|1;FPSE_06538|1;FPSE_04007|1;FPSE_11895|1	31	1291	175	6153	http://www.ebi.ac.uk/QuickGO/GTerm?id=GO:0051179	[]
4	4	transport	GO:0006810	0.881	0.95	0	0	0	0	FPSE_06126|1;FPSE_12004|1;FPSE_04407|1;FPSE_09962|1;FPSE_00640|1;FPSE_03215|1;FPSE_10947|1;FPSE_11935|1;FPSE_02352|1;FPSE_07151|1;FPSE_06424|1;FPSE_08244|1;FPSE_08230|1;FPSE_08898|1;FPSE_02532|1;FPSE_03417|1;SYN2|1;FPSE_05405|1;FPSE_01597|1;FPSE_03022|1;FPSE_08826|1;FPSE_06161|1;FPSE_04678|1;FPSE_11485|1;FPSE_09728|1;FPSE_05618|1;FPSE_06538|1;FPSE_04007|1;FPSE_11895|1	29	1216	175	6153	http://www.ebi.ac.uk/QuickGO/GTerm?id=GO:0006810	[]
7	5,6,7	organic acid transmembrane transport	GO:1903825	0.883	0.951	0	0	0	0	FPSE_11485|1	1	74	175	6153	http://www.ebi.ac.uk/QuickGO/GTerm?id=GO:1903825	[]
5	4,5	single-organism organelle organization	GO:1902589	0.884	0.951	0	0	0	0	FPSE_04407|1;FPSE_00008|1;FPSE_11935|1;FPSE_02614|1;FPSE_00508|1;FPSE_03854|1;CLU1|1;FPSE_08847|1;FPSE_10725|1;FPSE_12346|1;FPSE_06538|1	11	519	175	6153	http://www.ebi.ac.uk/QuickGO/GTerm?id=GO:1902589	[]
6	6	phosphorylation	GO:0016310	0.89	0.957	0	0	0	0	FPSE_04407|1;FPSE_09384|1;FPSE_03662|1;FPSE_05285|1;FPSE_02678|1;FPSE_00970|1	6	314	175	6153	http://www.ebi.ac.uk/QuickGO/GTerm?id=GO:0016310	[]
2	2	multi-organism process	GO:0051704	0.896	0.963	0	0	0	0	FPSE_06126|1	1	78	175	6153	http://www.ebi.ac.uk/QuickGO/GTerm?id=GO:0051704	[]
7	5,6,7	protein import	GO:0017038	0.899	0.965	0	0	0	0	FPSE_07151|1	1	79	175	6153	http://www.ebi.ac.uk/QuickGO/GTerm?id=GO:0017038	[]
8	7,8	mRNA processing	GO:0006397	0.902	0.966	0	0	0	0	FPSE_09718|1;FPSE_08657|1	2	135	175	6153	http://www.ebi.ac.uk/QuickGO/GTerm?id=GO:0006397	[]
7	6,7	regulation of protein modification process	GO:0031399	0.902	0.966	0	0	0	0	FPSE_00008|1	1	80	175	6153	http://www.ebi.ac.uk/QuickGO/GTerm?id=GO:0031399	[]
3	3	regulation of molecular function	GO:0065009	0.905	0.968	0	0	0	0	FPSE_06126|1;FPSE_07706|1;FPSE_03582|1	3	186	175	6153	http://www.ebi.ac.uk/QuickGO/GTerm?id=GO:0065009	[]
6	6	coenzyme biosynthetic process	GO:0009108	0.908	0.97	0	0	0	0	FPSE_11760|1	1	82	175	6153	http://www.ebi.ac.uk/QuickGO/GTerm?id=GO:0009108	[]
3	3	regulation of response to stimulus	GO:0048583	0.91	0.972	0	0	0	0	FPSE_06126|1	1	83	175	6153	http://www.ebi.ac.uk/QuickGO/GTerm?id=GO:0048583	[]
2	2	reproductive process	GO:0022414	0.915	0.977	0	0	0	0	FPSE_06126|1	1	85	175	6153	http://www.ebi.ac.uk/QuickGO/GTerm?id=GO:0022414	[]
7	6,7	carboxylic acid transport	GO:0046942	0.918	0.977	0	0	0	0	FPSE_11485|1	1	86	175	6153	http://www.ebi.ac.uk/QuickGO/GTerm?id=GO:0046942	[]
6	5,6	organic acid transport	GO:0015849	0.918	0.977	0	0	0	0	FPSE_11485|1	1	86	175	6153	http://www.ebi.ac.uk/QuickGO/GTerm?id=GO:0015849	[]
5	5	macromolecule modification	GO:0043412	0.922	0.98	0	0	0	0	FPSE_00008|1;FPSE_07274|1;FPSE_09238|1;FPSE_12355|1;FPSE_02614|1;FPSE_00508|1;FPSE_12273|1;FPSE_00171|1;FPSE_10725|1;FPSE_05450|1;FPSE_12346|1;FPSE_03068|1;FPSE_07074|1	13	632	175	6153	http://www.ebi.ac.uk/QuickGO/GTerm?id=GO:0043412	[]
4	4	cellular aromatic compound metabolic process	GO:0006725	0.923	0.98	0	0	0	0	FPSE_00008|1;FPSE_11638|1;FPSE_04365|1;FPSE_09439|1;FPSE_09718|1;FPSE_05383|1;FPSE_07706|1;FPSE_05674|1;FPSE_08632|1;FPSE_06055|1;FPSE_02614|1;FPSE_03883|1;FPSE_00508|1;FPSE_00925|1;FPSE_01597|1;FPSE_00774|1;FPSE_00953|1;FPSE_01006|1;FPSE_12273|1;FPSE_04332|1;PIM1|1;MRI1|1;FPSE_08638|1;FPSE_08657|1;FPSE_03539|1;FPSE_07000|1;AAH1|1;FPSE_00171|1;FPSE_00152|1;FPSE_00146|1;FPSE_08847|1;FPSE_01382|1;F…	39	1639	175	6153	http://www.ebi.ac.uk/QuickGO/GTerm?id=GO:0006725	[]
5	5	cellular nitrogen compound biosynthetic process	GO:0044271	0.926	0.983	0	0	0	0	FPSE_03350|1;FPSE_00008|1;FPSE_11638|1;FPSE_04365|1;FPSE_09439|1;FPSE_03202|1;FPSE_04111|1;FPSE_05383|1;FPSE_07706|1;FPSE_05674|1;FPSE_08217|1;FPSE_06055|1;FPSE_03854|1;FPSE_00925|1;FPSE_01597|1;FPSE_02974|1;FPSE_02933|1;FPSE_03582|1;CLU1|1;FPSE_08638|1;FPSE_07000|1;AAH1|1;FPSE_08847|1;FPSE_06013|1;FPSE_07859|1;FPSE_07979|1;FPSE_08290|1;FPSE_12346|1	28	1228	175	6153	http://www.ebi.ac.uk/QuickGO/GTerm?id=GO:0044271	[]
7	6,7	DNA repair	GO:0006281	0.927	0.983	0	0	0	0	FPSE_05383|1;FPSE_02614|1;FPSE_04332|1	3	199	175	6153	http://www.ebi.ac.uk/QuickGO/GTerm?id=GO:0006281	[]
6	6	cellular protein modification process	GO:0006464	0.932	0.987	0	0	0	0	FPSE_00008|1;FPSE_07274|1;FPSE_09238|1;FPSE_12355|1;FPSE_02614|1;FPSE_00171|1;FPSE_10725|1;FPSE_05450|1;FPSE_12346|1;FPSE_03068|1;FPSE_07074|1	11	560	175	6153	http://www.ebi.ac.uk/QuickGO/GTerm?id=GO:0006464	[]
5	5	protein modification process	GO:0036211	0.932	0.987	0	0	0	0	FPSE_00008|1;FPSE_07274|1;FPSE_09238|1;FPSE_12355|1;FPSE_02614|1;FPSE_00171|1;FPSE_10725|1;FPSE_05450|1;FPSE_12346|1;FPSE_03068|1;FPSE_07074|1	11	560	175	6153	http://www.ebi.ac.uk/QuickGO/GTerm?id=GO:0036211	[]
5	5	cofactor biosynthetic process	GO:0051188	0.937	0.99	0	0	0	0	FPSE_11760|1	1	95	175	6153	http://www.ebi.ac.uk/QuickGO/GTerm?id=GO:0051188	[]
5	5	cellular macromolecule biosynthetic process	GO:0034645	0.938	0.99	0	0	0	0	FPSE_03350|1;FPSE_00008|1;FPSE_07274|1;FPSE_04365|1;FPSE_03202|1;FPSE_11843|1;FPSE_05383|1;FPSE_07706|1;FPSE_08217|1;FPSE_06055|1;FPSE_02614|1;FPSE_03854|1;FPSE_02974|1;FPSE_02933|1;FPSE_04332|1;FPSE_04308|1;PIM1|1;FPSE_03582|1;CLU1|1;FPSE_08638|1;FPSE_07000|1;FPSE_08847|1;FPSE_06013|1;FPSE_04834|1;FPSE_07859|1;FPSE_05450|1;FPSE_12346|1	27	1206	175	6153	http://www.ebi.ac.uk/QuickGO/GTerm?id=GO:0034645	[]
4	4	meiotic cell cycle process	GO:1903046	0.939	0.99	0	0	0	0	FPSE_02614|1	1	96	175	6153	http://www.ebi.ac.uk/QuickGO/GTerm?id=GO:1903046	[]
7	6,7	anion transmembrane transport	GO:0098656	0.939	0.99	0	0	0	0	FPSE_11485|1	1	96	175	6153	http://www.ebi.ac.uk/QuickGO/GTerm?id=GO:0098656	[]
4	3,4	meiotic cell cycle	GO:0051321	0.94	0.99	0	0	0	0	FPSE_02614|1	1	97	175	6153	http://www.ebi.ac.uk/QuickGO/GTerm?id=GO:0051321	[]
3	3	single-organism developmental process	GO:0044767	0.94	0.99	0	0	0	0	FPSE_07706|1	1	97	175	6153	http://www.ebi.ac.uk/QuickGO/GTerm?id=GO:0044767	[]
6	5,6	ion transmembrane transport	GO:0034220	0.944	0.991	0	0	0	0	FPSE_09962|1;FPSE_01597|1;FPSE_11485|1	3	211	175	6153	http://www.ebi.ac.uk/QuickGO/GTerm?id=GO:0034220	[]
2	2	developmental process	GO:0032502	0.944	0.991	0	0	0	0	FPSE_07706|1	1	99	175	6153	http://www.ebi.ac.uk/QuickGO/GTerm?id=GO:0032502	[]
2	2	reproduction	GO:0000003	0.947	0.993	0	0	0	0	FPSE_06126|1;FPSE_02614|1	2	161	175	6153	http://www.ebi.ac.uk/QuickGO/GTerm?id=GO:0000003	[]
5	5	macromolecule biosynthetic process	GO:0009059	0.95	0.993	0	0	0	0	FPSE_03350|1;FPSE_00008|1;FPSE_07274|1;FPSE_04365|1;FPSE_03202|1;FPSE_11843|1;FPSE_05383|1;FPSE_07706|1;FPSE_08217|1;FPSE_06055|1;FPSE_02614|1;FPSE_03854|1;FPSE_02974|1;FPSE_02933|1;FPSE_04332|1;FPSE_04308|1;PIM1|1;FPSE_03582|1;CLU1|1;FPSE_08638|1;FPSE_07000|1;FPSE_08847|1;FPSE_06013|1;FPSE_04834|1;FPSE_07859|1;FPSE_05450|1;FPSE_12346|1	27	1226	175	6153	http://www.ebi.ac.uk/QuickGO/GTerm?id=GO:0009059	[]
6	4,5,6	transmembrane transport	GO:0055085	0.951	0.993	0	0	0	0	FPSE_12004|1;FPSE_09962|1;FPSE_00640|1;FPSE_02352|1;FPSE_08244|1;FPSE_08230|1;FPSE_02532|1;FPSE_03417|1;FPSE_01597|1;FPSE_06161|1;FPSE_11485|1;FPSE_09728|1;FPSE_05618|1;FPSE_04007|1;FPSE_11895|1	15	750	175	6153	http://www.ebi.ac.uk/QuickGO/GTerm?id=GO:0055085	[]
6	6	cation transport	GO:0006812	0.951	0.993	0	0	0	0	FPSE_09962|1;FPSE_01597|1	2	164	175	6153	http://www.ebi.ac.uk/QuickGO/GTerm?id=GO:0006812	[]
7	6,7	RNA phosphodiester bond hydrolysis	GO:0090501	0.952	0.993	0	0	0	0	FPSE_01382|1	1	104	175	6153	http://www.ebi.ac.uk/QuickGO/GTerm?id=GO:0090501	[]
5	5	positive regulation of catalytic activity	GO:0043085	0.952	0.993	0	0	0	0	FPSE_03582|1	1	104	175	6153	http://www.ebi.ac.uk/QuickGO/GTerm?id=GO:0043085	[]
4	4	nucleobase-containing compound metabolic process	GO:0006139	0.953	0.994	0	0	0	0	FPSE_00008|1;FPSE_11638|1;FPSE_04365|1;FPSE_09439|1;FPSE_09718|1;FPSE_05383|1;FPSE_07706|1;FPSE_05674|1;FPSE_08632|1;FPSE_06055|1;FPSE_02614|1;FPSE_00508|1;FPSE_00925|1;FPSE_01597|1;FPSE_12273|1;FPSE_04332|1;PIM1|1;MRI1|1;FPSE_08638|1;FPSE_08657|1;FPSE_03539|1;FPSE_07000|1;AAH1|1;FPSE_00171|1;FPSE_00152|1;FPSE_00146|1;FPSE_08847|1;FPSE_01382|1;FPSE_06053|1;FPSE_06013|1;FPSE_07859|1;FPSE_07979|1;F…	35	1540	175	6153	http://www.ebi.ac.uk/QuickGO/GTerm?id=GO:0006139	[]
5	5	cellular response to DNA damage stimulus	GO:0006974	0.954	0.994	0	0	0	0	FPSE_05383|1;FPSE_02614|1;FPSE_04332|1	3	220	175	6153	http://www.ebi.ac.uk/QuickGO/GTerm?id=GO:0006974	[]
7	6,7	organic anion transport	GO:0015711	0.956	0.995	0	0	0	0	FPSE_11485|1	1	107	175	6153	http://www.ebi.ac.uk/QuickGO/GTerm?id=GO:0015711	[]
4	4	regulation of catalytic activity	GO:0050790	0.966	1	0	0	0	0	FPSE_06126|1;FPSE_03582|1	2	179	175	6153	http://www.ebi.ac.uk/QuickGO/GTerm?id=GO:0050790	[]
5	5	organic cyclic compound biosynthetic process	GO:1901362	0.971	1	0	0	0	0	FPSE_00008|1;FPSE_11638|1;FPSE_09439|1;FPSE_05383|1;FPSE_07706|1;FPSE_05674|1;FPSE_03883|1;FPSE_00925|1;FPSE_01597|1;FPSE_00774|1;FPSE_06967|1;FPSE_11760|1;FPSE_08638|1;FPSE_07000|1;AAH1|1;FPSE_08847|1;FPSE_07859|1;FPSE_07979|1;FPSE_08290|1;FPSE_12346|1	20	995	175	6153	http://www.ebi.ac.uk/QuickGO/GTerm?id=GO:1901362	[]
3	3	methylation	GO:0032259	0.971	1	0	0	0	0	FPSE_12346|1	1	122	175	6153	http://www.ebi.ac.uk/QuickGO/GTerm?id=GO:0032259	[]
5	5	heterocycle biosynthetic process	GO:0018130	0.973	1	0	0	0	0	FPSE_00008|1;FPSE_11638|1;FPSE_09439|1;FPSE_05383|1;FPSE_07706|1;FPSE_05674|1;FPSE_03883|1;FPSE_00925|1;FPSE_01597|1;FPSE_00774|1;FPSE_11760|1;FPSE_08638|1;FPSE_07000|1;AAH1|1;FPSE_08847|1;FPSE_07859|1;FPSE_07979|1;FPSE_08290|1;FPSE_12346|1	19	960	175	6153	http://www.ebi.ac.uk/QuickGO/GTerm?id=GO:0018130	[]
6	6	nuclear division	GO:0000280	0.977	1	0	0	0	0	FPSE_02614|1	1	129	175	6153	http://www.ebi.ac.uk/QuickGO/GTerm?id=GO:0000280	[]
5	5	organelle fission	GO:0048285	0.981	1	0	0	0	0	FPSE_02614|1	1	136	175	6153	http://www.ebi.ac.uk/QuickGO/GTerm?id=GO:0048285	[]
6	6	anion transport	GO:0006820	0.983	1	0	0	0	0	FPSE_11485|1	1	139	175	6153	http://www.ebi.ac.uk/QuickGO/GTerm?id=GO:0006820	[]
4	4	macromolecule metabolic process	GO:0043170	0.984	1	0	0	0	0	FPSE_03350|1;FPSE_00008|1;FPSE_07274|1;FPSE_09238|1;FPSE_04365|1;FPSE_06936|1;FPSE_03202|1;FPSE_11830|1;FPSE_11843|1;FPSE_09718|1;FPSE_05383|1;FPSE_07706|1;FPSE_08632|1;FPSE_08217|1;FPSE_00216|1;FPSE_06055|1;FPSE_12355|1;FPSE_02614|1;FPSE_00508|1;FPSE_03854|1;FPSE_05896|1;FPSE_03226|1;FPSE_02974|1;FPSE_02933|1;FPSE_00893|1;FPSE_12273|1;FPSE_04332|1;FPSE_04308|1;PIM1|1;FPSE_03943|1;FPSE_03582|1;CL…	55	2391	175	6153	http://www.ebi.ac.uk/QuickGO/GTerm?id=GO:0043170	[]
6	6	nucleic acid phosphodiester bond hydrolysis	GO:0090305	0.987	1	0	0	0	0	FPSE_01382|1	1	149	175	6153	http://www.ebi.ac.uk/QuickGO/GTerm?id=GO:0090305	[]
5	5	mitotic cell cycle	GO:0000278	0.99	1	0	0	0	0	FPSE_04972|1	1	156	175	6153	http://www.ebi.ac.uk/QuickGO/GTerm?id=GO:0000278	[]
5	5	ion transport	GO:0006811	0.992	1	0	0	0	0	FPSE_09962|1;FPSE_01597|1;FPSE_11485|1	3	296	175	6153	http://www.ebi.ac.uk/QuickGO/GTerm?id=GO:0006811	[]
4	4	cell cycle	GO:0007049	0.992	1	0	0	0	0	FPSE_04365|1;FPSE_02614|1;FPSE_04972|1	3	299	175	6153	http://www.ebi.ac.uk/QuickGO/GTerm?id=GO:0007049	[]
4	4	cellular macromolecule metabolic process	GO:0044260	0.993	1	0	0	0	0	FPSE_03350|1;FPSE_00008|1;FPSE_07274|1;FPSE_09238|1;FPSE_04365|1;FPSE_03202|1;FPSE_11843|1;FPSE_09718|1;FPSE_05383|1;FPSE_07706|1;FPSE_08632|1;FPSE_08217|1;FPSE_06055|1;FPSE_12355|1;FPSE_02614|1;FPSE_00508|1;FPSE_03854|1;FPSE_05896|1;FPSE_02974|1;FPSE_02933|1;FPSE_12273|1;FPSE_04332|1;FPSE_04308|1;PIM1|1;FPSE_03582|1;CLU1|1;FPSE_11760|1;FPSE_08638|1;FPSE_08657|1;FPSE_07000|1;FPSE_00171|1;FPSE_001…	47	2158	175	6153	http://www.ebi.ac.uk/QuickGO/GTerm?id=GO:0044260	[]
5	5	aromatic compound biosynthetic process	GO:0019438	0.994	1	0	0	0	0	FPSE_00008|1;FPSE_11638|1;FPSE_09439|1;FPSE_05383|1;FPSE_07706|1;FPSE_05674|1;FPSE_03883|1;FPSE_01597|1;FPSE_00774|1;FPSE_08638|1;FPSE_07000|1;AAH1|1;FPSE_08847|1;FPSE_07859|1;FPSE_07979|1;FPSE_12346|1	16	938	175	6153	http://www.ebi.ac.uk/QuickGO/GTerm?id=GO:0019438	[]
5	5	gene expression	GO:0010467	0.996	1	0	0	0	0	FPSE_03350|1;FPSE_00008|1;FPSE_04365|1;FPSE_03202|1;FPSE_09718|1;FPSE_07706|1;FPSE_08632|1;FPSE_08217|1;FPSE_06055|1;FPSE_00508|1;FPSE_03854|1;FPSE_02974|1;FPSE_02933|1;FPSE_03582|1;CLU1|1;FPSE_08638|1;FPSE_08657|1;FPSE_07000|1;FPSE_00152|1;FPSE_08847|1;FPSE_01382|1;FPSE_06053|1;FPSE_06013|1;FPSE_07859|1;FPSE_12346|1;FPSE_03068|1	26	1381	175	6153	http://www.ebi.ac.uk/QuickGO/GTerm?id=GO:0010467	[]
5	5	nucleobase-containing compound biosynthetic process	GO:0034654	0.996	1	0	0	0	0	FPSE_00008|1;FPSE_11638|1;FPSE_09439|1;FPSE_05383|1;FPSE_07706|1;FPSE_05674|1;FPSE_01597|1;FPSE_08638|1;FPSE_07000|1;AAH1|1;FPSE_08847|1;FPSE_07859|1;FPSE_07979|1;FPSE_12346|1	14	875	175	6153	http://www.ebi.ac.uk/QuickGO/GTerm?id=GO:0034654	[]
6	6	regulation of cellular macromolecule biosynthetic process	GO:2000112	0.999	1	0	0	0	0	FPSE_03350|1;FPSE_00008|1;FPSE_07706|1;PIM1|1;FPSE_03582|1;FPSE_08638|1;FPSE_07000|1;FPSE_08847|1;FPSE_12346|1	9	707	175	6153	http://www.ebi.ac.uk/QuickGO/GTerm?id=GO:2000112	[]
6	5,6	regulation of macromolecule biosynthetic process	GO:0010556	0.999	1	0	0	0	0	FPSE_03350|1;FPSE_00008|1;FPSE_07706|1;PIM1|1;FPSE_03582|1;FPSE_08638|1;FPSE_07000|1;FPSE_08847|1;FPSE_12346|1	9	712	175	6153	http://www.ebi.ac.uk/QuickGO/GTerm?id=GO:0010556	[]
5	5	regulation of cellular biosynthetic process	GO:0031326	0.999	1	0	0	0	0	FPSE_03350|1;FPSE_00008|1;FPSE_07706|1;PIM1|1;FPSE_03582|1;FPSE_08638|1;FPSE_07000|1;FPSE_08847|1;FPSE_12346|1	9	728	175	6153	http://www.ebi.ac.uk/QuickGO/GTerm?id=GO:0031326	[]
4	4	regulation of biosynthetic process	GO:0009889	0.999	1	0	0	0	0	FPSE_03350|1;FPSE_00008|1;FPSE_07706|1;PIM1|1;FPSE_03582|1;FPSE_08638|1;FPSE_07000|1;FPSE_08847|1;FPSE_12346|1	9	729	175	6153	http://www.ebi.ac.uk/QuickGO/GTerm?id=GO:0009889	[]
8	7,8	regulation of transcription from RNA polymerase II promoter	GO:0006357	0.999	1	0	0	0	0	FPSE_00008|1;FPSE_07706|1;FPSE_08638|1;FPSE_07000|1	4	460	175	6153	http://www.ebi.ac.uk/QuickGO/GTerm?id=GO:0006357	[]
4	4	regulation of nitrogen compound metabolic process	GO:0051171	0.999	1	0	0	0	0	FPSE_03350|1;FPSE_00008|1;FPSE_07706|1;PIM1|1;FPSE_03582|1;FPSE_08638|1;FPSE_07000|1;FPSE_08847|1;FPSE_12346|1	9	734	175	6153	http://www.ebi.ac.uk/QuickGO/GTerm?id=GO:0051171	[]
2	2	biological regulation	GO:0065007	1	1	0	0	0	0	FPSE_00865|1;FPSE_06126|1;FPSE_03350|1;FPSE_08595|1;FPSE_00008|1;FPSE_04365|1;FPSE_10947|1;FPSE_11935|1;FPSE_07706|1;FPSE_06424|1;FPSE_02614|1;FPSE_00508|1;PIM1|1;FPSE_03582|1;FPSE_08638|1;FPSE_07000|1;FPSE_04972|1;FPSE_08847|1;FPSE_12346|1;FPSE_06538|1	20	1263	175	6153	http://www.ebi.ac.uk/QuickGO/GTerm?id=GO:0065007	[]
6	5,6	regulation of gene expression	GO:0010468	1	1	0	0	0	0	FPSE_03350|1;FPSE_00008|1;FPSE_07706|1;FPSE_03582|1;FPSE_08638|1;FPSE_07000|1;FPSE_08847|1;FPSE_12346|1	8	704	175	6153	http://www.ebi.ac.uk/QuickGO/GTerm?id=GO:0010468	[]
3	3	cell cycle process	GO:0022402	1	1	0	0	0	0	FPSE_02614|1	1	267	175	6153	http://www.ebi.ac.uk/QuickGO/GTerm?id=GO:0022402	[]
3	3	regulation of cellular process	GO:0050794	1	1	0	0	0	0	FPSE_00865|1;FPSE_06126|1;FPSE_03350|1;FPSE_08595|1;FPSE_00008|1;FPSE_04365|1;FPSE_11935|1;FPSE_07706|1;PIM1|1;FPSE_03582|1;FPSE_08638|1;FPSE_07000|1;FPSE_04972|1;FPSE_08847|1;FPSE_12346|1;FPSE_06538|1	16	1096	175	6153	http://www.ebi.ac.uk/QuickGO/GTerm?id=GO:0050794	[]
6	5,6	RNA metabolic process	GO:0016070	1	1	0	0	0	0	FPSE_00008|1;FPSE_04365|1;FPSE_09718|1;FPSE_07706|1;FPSE_08632|1;FPSE_06055|1;FPSE_00508|1;FPSE_12273|1;FPSE_08638|1;FPSE_08657|1;FPSE_07000|1;FPSE_00152|1;FPSE_08847|1;FPSE_01382|1;FPSE_06053|1;FPSE_06013|1;FPSE_07859|1;FPSE_12346|1	18	1188	175	6153	http://www.ebi.ac.uk/QuickGO/GTerm?id=GO:0016070	[]
5	5	nucleic acid metabolic process	GO:0090304	1	1	0	0	0	0	FPSE_00008|1;FPSE_04365|1;FPSE_09718|1;FPSE_05383|1;FPSE_07706|1;FPSE_08632|1;FPSE_06055|1;FPSE_02614|1;FPSE_00508|1;FPSE_12273|1;FPSE_04332|1;PIM1|1;FPSE_08638|1;FPSE_08657|1;FPSE_07000|1;FPSE_00152|1;FPSE_08847|1;FPSE_01382|1;FPSE_06053|1;FPSE_06013|1;FPSE_07859|1;FPSE_12346|1	22	1368	175	6153	http://www.ebi.ac.uk/QuickGO/GTerm?id=GO:0090304	[]
5	5	regulation of nucleobase-containing compound metabolic process	GO:0019219	1	1	0	0	0	0	FPSE_00008|1;FPSE_07706|1;PIM1|1;FPSE_08638|1;FPSE_07000|1;FPSE_08847|1;FPSE_12346|1	7	667	175	6153	http://www.ebi.ac.uk/QuickGO/GTerm?id=GO:0019219	[]
7	6,7	regulation of transcription, DNA-templated	GO:0006355	1	1	0	0	0	0	FPSE_00008|1;FPSE_07706|1;FPSE_08638|1;FPSE_07000|1;FPSE_08847|1;FPSE_12346|1	6	625	175	6153	http://www.ebi.ac.uk/QuickGO/GTerm?id=GO:0006355	[]
9	7,8,9	regulation of nucleic acid-templated transcription	GO:1903506	1	1	0	0	0	0	FPSE_00008|1;FPSE_07706|1;FPSE_08638|1;FPSE_07000|1;FPSE_08847|1;FPSE_12346|1	6	629	175	6153	http://www.ebi.ac.uk/QuickGO/GTerm?id=GO:1903506	[]
6	6	regulation of RNA biosynthetic process	GO:2001141	1	1	0	0	0	0	FPSE_00008|1;FPSE_07706|1;FPSE_08638|1;FPSE_07000|1;FPSE_08847|1;FPSE_12346|1	6	629	175	6153	http://www.ebi.ac.uk/QuickGO/GTerm?id=GO:2001141	[]
7	7	transcription from RNA polymerase II promoter	GO:0006366	1	1	0	0	0	0	FPSE_00008|1;FPSE_07706|1;FPSE_08638|1;FPSE_07000|1	4	511	175	6153	http://www.ebi.ac.uk/QuickGO/GTerm?id=GO:0006366	[]
7	5,6,7	regulation of RNA metabolic process	GO:0051252	1	1	0	0	0	0	FPSE_00008|1;FPSE_07706|1;FPSE_08638|1;FPSE_07000|1;FPSE_08847|1;FPSE_12346|1	6	635	175	6153	http://www.ebi.ac.uk/QuickGO/GTerm?id=GO:0051252	[]
5	4,5	regulation of macromolecule metabolic process	GO:0060255	1	1	0	0	0	0	FPSE_03350|1;FPSE_00008|1;FPSE_07706|1;PIM1|1;FPSE_03582|1;FPSE_08638|1;FPSE_07000|1;FPSE_08847|1;FPSE_12346|1	9	808	175	6153	http://www.ebi.ac.uk/QuickGO/GTerm?id=GO:0060255	[]
4	4	regulation of primary metabolic process	GO:0080090	1	1	0	0	0	0	FPSE_03350|1;FPSE_00008|1;FPSE_07706|1;PIM1|1;FPSE_03582|1;FPSE_08638|1;FPSE_07000|1;FPSE_08847|1;FPSE_12346|1	9	820	175	6153	http://www.ebi.ac.uk/QuickGO/GTerm?id=GO:0080090	[]
5	4,5	regulation of cellular metabolic process	GO:0031323	1	1	0	0	0	0	FPSE_03350|1;FPSE_00008|1;FPSE_07706|1;PIM1|1;FPSE_03582|1;FPSE_08638|1;FPSE_07000|1;FPSE_08847|1;FPSE_12346|1	9	823	175	6153	http://www.ebi.ac.uk/QuickGO/GTerm?id=GO:0031323	[]
3	2,3	regulation of biological process	GO:0050789	1	1	0	0	0	0	FPSE_00865|1;FPSE_06126|1;FPSE_03350|1;FPSE_08595|1;FPSE_00008|1;FPSE_04365|1;FPSE_11935|1;FPSE_07706|1;PIM1|1;FPSE_03582|1;FPSE_08638|1;FPSE_07000|1;FPSE_04972|1;FPSE_08847|1;FPSE_12346|1;FPSE_06538|1	16	1170	175	6153	http://www.ebi.ac.uk/QuickGO/GTerm?id=GO:0050789	[]
4	3,4	regulation of metabolic process	GO:0019222	1	1	0	0	0	0	FPSE_06126|1;FPSE_03350|1;FPSE_00008|1;FPSE_07706|1;PIM1|1;FPSE_03582|1;FPSE_08638|1;FPSE_07000|1;FPSE_08847|1;FPSE_12346|1	10	918	175	6153	http://www.ebi.ac.uk/QuickGO/GTerm?id=GO:0019222	[]
6	6	transcription, DNA-templated	GO:0006351	1	1	0	0	0	0	FPSE_00008|1;FPSE_07706|1;FPSE_08638|1;FPSE_07000|1;FPSE_08847|1;FPSE_07859|1;FPSE_12346|1	7	756	175	6153	http://www.ebi.ac.uk/QuickGO/GTerm?id=GO:0006351	[]
8	7,8	nucleic acid-templated transcription	GO:0097659	1	1	0	0	0	0	FPSE_00008|1;FPSE_07706|1;FPSE_08638|1;FPSE_07000|1;FPSE_08847|1;FPSE_07859|1;FPSE_12346|1	7	764	175	6153	http://www.ebi.ac.uk/QuickGO/GTerm?id=GO:0097659	[]
7	6,7	RNA biosynthetic process	GO:0032774	1	1	0	0	0	0	FPSE_00008|1;FPSE_07706|1;FPSE_08638|1;FPSE_07000|1;FPSE_08847|1;FPSE_07859|1;FPSE_12346|1	7	765	175	6153	http://www.ebi.ac.uk/QuickGO/GTerm?id=GO:0032774	[]

## Sheet: cellular component
maxLevel	levels	GO_Name	GO_ID	Pvalue	Pvalue_adjusted	Genes	Count	Pop_Hit	List_Total	Background_Genes	URL
4	4	cytoplasm	GO:0005737	8.57e-06	0.000956	FPSE_06126|1;FPSE_03350|1;FPSE_04407|1;FPSE_00008|1;FPSE_07274|1;FPSE_09962|1;FPSE_11638|1;FPSE_04365|1;FPSE_04172|1;FPSE_03202|1;FPSE_10947|1;FPSE_11935|1;FPSE_09095|1;FPSE_09544|1;FPSE_07706|1;FPSE_07697|1;FPSE_06424|1;FPSE_05674|1;FPSE_05758|1;FPSE_08961|1;FPSE_08244|1;FPSE_08217|1;FPSE_08898|1;FPSE_06055|1;FPSE_02532|1;FPSE_12355|1;FPSE_03622|1;FPSE_03607|1;FPSE_02614|1;FPSE_03883|1;FPSE_0050…	77	1754	119	3900	http://www.ebi.ac.uk/QuickGO/GTerm?id=GO:0005737
4	4	nucleosome	GO:0000786	9.7e-06	0.000956	FPSE_04811|1;FPSE_03511|1;FPSE_07000|1;FPSE_08847|1;FPSE_07644|1	5	11	119	3900	http://www.ebi.ac.uk/QuickGO/GTerm?id=GO:0000786
3	3	DNA packaging complex	GO:0044815	8.11e-05	0.00533	FPSE_04811|1;FPSE_03511|1;FPSE_07000|1;FPSE_08847|1;FPSE_07644|1	5	16	119	3900	http://www.ebi.ac.uk/QuickGO/GTerm?id=GO:0044815
5	4,5	cytoplasmic part	GO:0044444	0.000226	0.0104	FPSE_06126|1;FPSE_03350|1;FPSE_04407|1;FPSE_00008|1;FPSE_07274|1;FPSE_09962|1;FPSE_04365|1;FPSE_04172|1;FPSE_03202|1;FPSE_10947|1;FPSE_11935|1;FPSE_09095|1;FPSE_09544|1;FPSE_07706|1;FPSE_07697|1;FPSE_06424|1;FPSE_08961|1;FPSE_08244|1;FPSE_08217|1;FPSE_08898|1;FPSE_06055|1;FPSE_02532|1;FPSE_03622|1;FPSE_02614|1;FPSE_00508|1;FPSE_03854|1;FPSE_05405|1;FPSE_00925|1;FPSE_03022|1;FPSE_02974|1;FPSE_0293…	61	1380	119	3900	http://www.ebi.ac.uk/QuickGO/GTerm?id=GO:0044444
6	6	box C/D snoRNP complex	GO:0031428	0.000265	0.0104	FPSE_01382|1;FPSE_06053|1;FPSE_12346|1	3	5	119	3900	http://www.ebi.ac.uk/QuickGO/GTerm?id=GO:0031428
2	2	cell part	GO:0044464	0.000686	0.0225	FPSE_04811|1;FPSE_09192|1;FPSE_00865|1;FPSE_06126|1;FPSE_03350|1;FPSE_08595|1;FPSE_04407|1;FPSE_00008|1;FPSE_07274|1;FPSE_09962|1;FPSE_11638|1;FPSE_04365|1;FPSE_09439|1;FPSE_04172|1;FPSE_03202|1;FPSE_03215|1;FPSE_10947|1;FPSE_11935|1;FPSE_09095|1;FPSE_09718|1;FPSE_10130|1;FPSE_09544|1;FPSE_07151|1;FPSE_05383|1;FPSE_07706|1;FPSE_07697|1;FPSE_06424|1;FPSE_05674|1;FPSE_05758|1;FPSE_08961|1;FPSE_0824…	105	2975	119	3900	http://www.ebi.ac.uk/QuickGO/GTerm?id=GO:0044464
3	3	protein-DNA complex	GO:0032993	0.00117	0.0277	FPSE_04811|1;FPSE_02614|1;FPSE_03511|1;FPSE_07000|1;FPSE_08847|1;FPSE_07644|1	6	40	119	3900	http://www.ebi.ac.uk/QuickGO/GTerm?id=GO:0032993
3	3	intracellular	GO:0005622	0.00126	0.0277	FPSE_04811|1;FPSE_09192|1;FPSE_00865|1;FPSE_06126|1;FPSE_03350|1;FPSE_08595|1;FPSE_04407|1;FPSE_00008|1;FPSE_07274|1;FPSE_09962|1;FPSE_11638|1;FPSE_04365|1;FPSE_09439|1;FPSE_04172|1;FPSE_03202|1;FPSE_03215|1;FPSE_10947|1;FPSE_11935|1;FPSE_09095|1;FPSE_09718|1;FPSE_10130|1;FPSE_09544|1;FPSE_07151|1;FPSE_05383|1;FPSE_07706|1;FPSE_07697|1;FPSE_06424|1;FPSE_05674|1;FPSE_05758|1;FPSE_08961|1;FPSE_0824…	103	2923	119	3900	http://www.ebi.ac.uk/QuickGO/GTerm?id=GO:0005622
2	2	cell	GO:0005623	0.00127	0.0277	FPSE_04811|1;FPSE_09192|1;FPSE_00865|1;FPSE_06126|1;FPSE_03350|1;FPSE_08595|1;FPSE_04407|1;FPSE_00008|1;FPSE_07274|1;FPSE_09962|1;FPSE_11638|1;FPSE_04365|1;FPSE_09439|1;FPSE_04172|1;FPSE_03202|1;FPSE_03215|1;FPSE_10947|1;FPSE_11935|1;FPSE_09095|1;FPSE_09718|1;FPSE_10130|1;FPSE_09544|1;FPSE_07151|1;FPSE_05383|1;FPSE_07706|1;FPSE_07697|1;FPSE_06424|1;FPSE_05674|1;FPSE_05758|1;FPSE_08961|1;FPSE_0824…	105	3004	119	3900	http://www.ebi.ac.uk/QuickGO/GTerm?id=GO:0005623
5	5	small nucleolar ribonucleoprotein complex	GO:0005732	0.00394	0.0776	FPSE_12273|1;FPSE_01382|1;FPSE_06053|1;FPSE_12346|1	4	22	119	3900	http://www.ebi.ac.uk/QuickGO/GTerm?id=GO:0005732
6	5,6	cytosol	GO:0005829	0.0047	0.0842	FPSE_00008|1;FPSE_10947|1;FPSE_11935|1;FPSE_09544|1;FPSE_07706|1;FPSE_07697|1;FPSE_08898|1;FPSE_06055|1;FPSE_02614|1;FPSE_00508|1;FPSE_03022|1;FPSE_03582|1;FPSE_06332|1;FPSE_07883|1;FPSE_11776|1	15	235	119	3900	http://www.ebi.ac.uk/QuickGO/GTerm?id=GO:0005829
3	3	endomembrane system	GO:0012505	0.00902	0.148	FPSE_06126|1;FPSE_04407|1;FPSE_07274|1;FPSE_03215|1;FPSE_10947|1;FPSE_11935|1;FPSE_09095|1;FPSE_06424|1;FPSE_08244|1;FPSE_08898|1;FPSE_02532|1;FPSE_03903|1;FPSE_05405|1;FPSE_06554|1;FPSE_00846|1;FPSE_02541|1;FPSE_11931|1;FPSE_09750|1;FPSE_06332|1;FPSE_04851|1;FPSE_05450|1;FPSE_11776|1	22	428	119	3900	http://www.ebi.ac.uk/QuickGO/GTerm?id=GO:0012505
3	3	intracellular part	GO:0044424	0.0119	0.18	FPSE_04811|1;FPSE_09192|1;FPSE_06126|1;FPSE_03350|1;FPSE_04407|1;FPSE_00008|1;FPSE_07274|1;FPSE_09962|1;FPSE_11638|1;FPSE_04365|1;FPSE_04172|1;FPSE_03202|1;FPSE_03215|1;FPSE_10947|1;FPSE_11935|1;FPSE_09095|1;FPSE_09718|1;FPSE_09544|1;FPSE_05383|1;FPSE_07706|1;FPSE_07697|1;FPSE_06424|1;FPSE_05674|1;FPSE_05758|1;FPSE_08961|1;FPSE_08244|1;FPSE_08217|1;FPSE_08898|1;FPSE_06055|1;FPSE_02532|1;FPSE_1235…	97	2817	119	3900	http://www.ebi.ac.uk/QuickGO/GTerm?id=GO:0044424
6	5,6	chromatin	GO:0000785	0.0167	0.234	FPSE_04811|1;FPSE_03511|1;FPSE_08638|1;FPSE_07000|1;FPSE_08847|1;FPSE_07644|1	6	68	119	3900	http://www.ebi.ac.uk/QuickGO/GTerm?id=GO:0000785
5	4,5	rough endoplasmic reticulum membrane	GO:0030867	0.0229	0.282	FPSE_08244|1;FPSE_02532|1	2	8	119	3900	http://www.ebi.ac.uk/QuickGO/GTerm?id=GO:0030867
7	5,6,7	rough endoplasmic reticulum	GO:0005791	0.0229	0.282	FPSE_08244|1;FPSE_02532|1	2	8	119	3900	http://www.ebi.ac.uk/QuickGO/GTerm?id=GO:0005791
9	7,8,9	nuclear euchromatin	GO:0005719	0.0305	0.286	FPSE_07000|1	1	1	119	3900	http://www.ebi.ac.uk/QuickGO/GTerm?id=GO:0005719
7	6,7	euchromatin	GO:0000791	0.0305	0.286	FPSE_07000|1	1	1	119	3900	http://www.ebi.ac.uk/QuickGO/GTerm?id=GO:0000791
4	4	DNA replication factor A complex	GO:0005662	0.0305	0.286	FPSE_02614|1	1	1	119	3900	http://www.ebi.ac.uk/QuickGO/GTerm?id=GO:0005662
6	5,6	carbamoyl-phosphate synthase complex	GO:0005951	0.0305	0.286	FPSE_00925|1	1	1	119	3900	http://www.ebi.ac.uk/QuickGO/GTerm?id=GO:0005951
7	5,6,7	Ssh1 translocon complex	GO:0071261	0.0305	0.286	FPSE_08244|1	1	1	119	3900	http://www.ebi.ac.uk/QuickGO/GTerm?id=GO:0071261
6	4,5,6	endoplasmic reticulum	GO:0005783	0.0324	0.29	FPSE_04407|1;FPSE_07274|1;FPSE_09095|1;FPSE_08244|1;FPSE_02532|1;FPSE_00846|1;FPSE_02541|1;FPSE_11931|1;FPSE_09750|1;FPSE_04851|1;FPSE_05450|1;FPSE_11776|1	12	218	119	3900	http://www.ebi.ac.uk/QuickGO/GTerm?id=GO:0005783
7	5,6,7	cytosolic part	GO:0044445	0.0379	0.324	FPSE_06055|1;FPSE_00508|1;FPSE_03022|1;FPSE_03582|1;FPSE_06332|1;FPSE_11776|1	6	82	119	3900	http://www.ebi.ac.uk/QuickGO/GTerm?id=GO:0044445
2	2	macromolecular complex	GO:0032991	0.0566	0.329	FPSE_04811|1;FPSE_09192|1;FPSE_06126|1;FPSE_03350|1;FPSE_04407|1;FPSE_09962|1;FPSE_04365|1;FPSE_03202|1;FPSE_10947|1;FPSE_11935|1;FPSE_09718|1;FPSE_07697|1;FPSE_06424|1;FPSE_08244|1;FPSE_08217|1;FPSE_06055|1;FPSE_02532|1;FPSE_02614|1;FPSE_00508|1;FPSE_03854|1;FPSE_00925|1;FPSE_01597|1;FPSE_05896|1;FPSE_03022|1;FPSE_02974|1;FPSE_02933|1;FPSE_12273|1;FPSE_07127|1;FPSE_03511|1;FPSE_03582|1;CLU1|1;FP…	48	1292	119	3900	http://www.ebi.ac.uk/QuickGO/GTerm?id=GO:0032991
8	7,8	U5 snRNP	GO:0005682	0.0578	0.329	FPSE_09718|1;FPSE_08657|1	2	13	119	3900	http://www.ebi.ac.uk/QuickGO/GTerm?id=GO:0005682
4	4	L-cysteine desulfurase complex	GO:1990221	0.0601	0.329	FPSE_00508|1	1	2	119	3900	http://www.ebi.ac.uk/QuickGO/GTerm?id=GO:1990221
6	5,6	vacuolar transporter chaperone complex	GO:0033254	0.0601	0.329	FPSE_04407|1	1	2	119	3900	http://www.ebi.ac.uk/QuickGO/GTerm?id=GO:0033254
8	5,6,7,8	vacuolar proton-transporting V-type ATPase, V0 domain	GO:0000220	0.0601	0.329	FPSE_09962|1	1	2	119	3900	http://www.ebi.ac.uk/QuickGO/GTerm?id=GO:0000220
4	4	CAAX-protein geranylgeranyltransferase complex	GO:0005953	0.0601	0.329	FPSE_03068|1	1	2	119	3900	http://www.ebi.ac.uk/QuickGO/GTerm?id=GO:0005953
6	5,6	protein farnesyltransferase complex	GO:0005965	0.0601	0.329	FPSE_03068|1	1	2	119	3900	http://www.ebi.ac.uk/QuickGO/GTerm?id=GO:0005965
6	5,6	acetolactate synthase complex	GO:0005948	0.0601	0.329	FPSE_09041|1	1	2	119	3900	http://www.ebi.ac.uk/QuickGO/GTerm?id=GO:0005948
5	5	ESCRT-0 complex	GO:0033565	0.0601	0.329	FPSE_06424|1	1	2	119	3900	http://www.ebi.ac.uk/QuickGO/GTerm?id=GO:0033565
4	4	glucosidase II complex	GO:0017177	0.0601	0.329	FPSE_05450|1	1	2	119	3900	http://www.ebi.ac.uk/QuickGO/GTerm?id=GO:0017177
6	3,4,5,6	retromer, tubulation complex	GO:0030905	0.0601	0.329	FPSE_10947|1	1	2	119	3900	http://www.ebi.ac.uk/QuickGO/GTerm?id=GO:0030905
5	5	FACT complex	GO:0035101	0.0601	0.329	FPSE_08638|1	1	2	119	3900	http://www.ebi.ac.uk/QuickGO/GTerm?id=GO:0035101
8	5,6,7,8	nuclear nucleosome	GO:0000788	0.0601	0.329	FPSE_08847|1	1	2	119	3900	http://www.ebi.ac.uk/QuickGO/GTerm?id=GO:0000788
4	4	eukaryotic translation initiation factor 3 complex	GO:0005852	0.0661	0.352	FPSE_03350|1;CLU1|1	2	14	119	3900	http://www.ebi.ac.uk/QuickGO/GTerm?id=GO:0005852
6	5,6	nucleolar part	GO:0044452	0.0727	0.357	FPSE_12273|1;FPSE_01382|1;FPSE_06053|1;FPSE_12346|1	4	52	119	3900	http://www.ebi.ac.uk/QuickGO/GTerm?id=GO:0044452
4	4	proteasome core complex	GO:0005839	0.0748	0.357	FPSE_06332|1;FPSE_11776|1	2	15	119	3900	http://www.ebi.ac.uk/QuickGO/GTerm?id=GO:0005839
8	6,7,8	cytosolic small ribosomal subunit	GO:0022627	0.0748	0.357	FPSE_06055|1;FPSE_03582|1	2	15	119	3900	http://www.ebi.ac.uk/QuickGO/GTerm?id=GO:0022627
6	5,6	ribosome	GO:0005840	0.0799	0.357	FPSE_03202|1;FPSE_08217|1;FPSE_06055|1;FPSE_03854|1;FPSE_02974|1;FPSE_02933|1;FPSE_03582|1;FPSE_11931|1;FPSE_12346|1	9	173	119	3900	http://www.ebi.ac.uk/QuickGO/GTerm?id=GO:0005840
6	4,5,6	glycine cleavage complex	GO:0005960	0.0888	0.357	FPSE_07127|1	1	3	119	3900	http://www.ebi.ac.uk/QuickGO/GTerm?id=GO:0005960
6	4,5,6	endoplasmic reticulum Sec complex	GO:0031205	0.0888	0.357	FPSE_02532|1	1	3	119	3900	http://www.ebi.ac.uk/QuickGO/GTerm?id=GO:0031205
7	4,5,6,7	Sec62/Sec63 complex	GO:0031207	0.0888	0.357	FPSE_02532|1	1	3	119	3900	http://www.ebi.ac.uk/QuickGO/GTerm?id=GO:0031207
6	4,5,6	translocon complex	GO:0071256	0.0888	0.357	FPSE_08244|1	1	3	119	3900	http://www.ebi.ac.uk/QuickGO/GTerm?id=GO:0071256
4	4	heterotrimeric G-protein complex	GO:0005834	0.0888	0.357	FPSE_06126|1	1	3	119	3900	http://www.ebi.ac.uk/QuickGO/GTerm?id=GO:0005834
4	4	methionyl glutamyl tRNA synthetase complex	GO:0017102	0.0888	0.357	FPSE_06013|1	1	3	119	3900	http://www.ebi.ac.uk/QuickGO/GTerm?id=GO:0017102
7	5,6,7	Sec61 translocon complex	GO:0005784	0.0888	0.357	FPSE_08244|1	1	3	119	3900	http://www.ebi.ac.uk/QuickGO/GTerm?id=GO:0005784
4	3,4	molybdopterin synthase complex	GO:0019008	0.0888	0.357	FPSE_11760|1	1	3	119	3900	http://www.ebi.ac.uk/QuickGO/GTerm?id=GO:0019008
7	6,7	eukaryotic 48S preinitiation complex	GO:0033290	0.0932	0.367	FPSE_03350|1;FPSE_03582|1	2	17	119	3900	http://www.ebi.ac.uk/QuickGO/GTerm?id=GO:0033290
6	6	small-subunit processome	GO:0032040	0.108	0.41	FPSE_01382|1;FPSE_06053|1;FPSE_12346|1	3	38	119	3900	http://www.ebi.ac.uk/QuickGO/GTerm?id=GO:0032040
6	5,6	small ribosomal subunit	GO:0015935	0.108	0.41	FPSE_06055|1;FPSE_03854|1;FPSE_03582|1	3	38	119	3900	http://www.ebi.ac.uk/QuickGO/GTerm?id=GO:0015935
6	5,6	translation preinitiation complex	GO:0070993	0.113	0.41	FPSE_03350|1;FPSE_03582|1	2	19	119	3900	http://www.ebi.ac.uk/QuickGO/GTerm?id=GO:0070993
4	4	ER membrane insertion complex	GO:0072379	0.117	0.41	FPSE_03022|1	1	4	119	3900	http://www.ebi.ac.uk/QuickGO/GTerm?id=GO:0072379
8	4,5,6,7,8	intrinsic component of vacuolar membrane	GO:0031310	0.117	0.41	FPSE_04407|1	1	4	119	3900	http://www.ebi.ac.uk/QuickGO/GTerm?id=GO:0031310
5	5	TRC complex	GO:0072380	0.117	0.41	FPSE_03022|1	1	4	119	3900	http://www.ebi.ac.uk/QuickGO/GTerm?id=GO:0072380
6	5,6	vacuole	GO:0005773	0.133	0.444	FPSE_04407|1;FPSE_09962|1;FPSE_00893|1;FPSE_00171|1;FPSE_08829|1;FPSE_06538|1	6	114	119	3900	http://www.ebi.ac.uk/QuickGO/GTerm?id=GO:0005773
3	3	nuclear outer membrane-endoplasmic reticulum membrane network	GO:0042175	0.141	0.444	FPSE_07274|1;FPSE_08244|1;FPSE_02532|1;FPSE_00846|1;FPSE_02541|1;FPSE_06332|1;FPSE_11776|1	7	142	119	3900	http://www.ebi.ac.uk/QuickGO/GTerm?id=GO:0042175
5	4,5	extrinsic component of cytoplasmic side of plasma membrane	GO:0031234	0.144	0.444	FPSE_06126|1	1	5	119	3900	http://www.ebi.ac.uk/QuickGO/GTerm?id=GO:0031234
6	5,6	box H/ACA RNP complex	GO:0072588	0.144	0.444	FPSE_12273|1	1	5	119	3900	http://www.ebi.ac.uk/QuickGO/GTerm?id=GO:0072588
6	4,5,6	proton-transporting ATP synthase complex, catalytic core F(1)	GO:0045261	0.144	0.444	FPSE_01597|1	1	5	119	3900	http://www.ebi.ac.uk/QuickGO/GTerm?id=GO:0045261
5	5	box H/ACA snoRNP complex	GO:0031429	0.144	0.444	FPSE_12273|1	1	5	119	3900	http://www.ebi.ac.uk/QuickGO/GTerm?id=GO:0031429
5	3,4,5	retromer complex	GO:0030904	0.144	0.444	FPSE_10947|1	1	5	119	3900	http://www.ebi.ac.uk/QuickGO/GTerm?id=GO:0030904
4	4	intracellular ribonucleoprotein complex	GO:0030529	0.144	0.444	FPSE_03350|1;FPSE_04365|1;FPSE_03202|1;FPSE_09718|1;FPSE_08217|1;FPSE_06055|1;FPSE_03854|1;FPSE_02974|1;FPSE_02933|1;FPSE_12273|1;FPSE_03582|1;FPSE_11931|1;FPSE_08657|1;FPSE_01382|1;FPSE_06053|1;FPSE_12346|1	16	395	119	3900	http://www.ebi.ac.uk/QuickGO/GTerm?id=GO:0030529
8	7,8	spliceosomal tri-snRNP complex	GO:0097526	0.154	0.452	FPSE_09718|1;FPSE_08657|1	2	23	119	3900	http://www.ebi.ac.uk/QuickGO/GTerm?id=GO:0097526
9	8,9	U4/U6 x U5 tri-snRNP complex	GO:0046540	0.154	0.452	FPSE_09718|1;FPSE_08657|1	2	23	119	3900	http://www.ebi.ac.uk/QuickGO/GTerm?id=GO:0046540
5	4,5	endoplasmic reticulum part	GO:0044432	0.156	0.452	FPSE_07274|1;FPSE_08244|1;FPSE_02532|1;FPSE_00846|1;FPSE_02541|1;FPSE_05450|1;FPSE_11776|1	7	146	119	3900	http://www.ebi.ac.uk/QuickGO/GTerm?id=GO:0044432
7	4,6,7	endosome	GO:0005768	0.158	0.452	FPSE_06126|1;FPSE_10947|1;FPSE_06424|1;FPSE_08898|1	4	69	119	3900	http://www.ebi.ac.uk/QuickGO/GTerm?id=GO:0005768
5	5	cytosolic proteasome complex	GO:0031597	0.165	0.452	FPSE_06332|1;FPSE_11776|1	2	24	119	3900	http://www.ebi.ac.uk/QuickGO/GTerm?id=GO:0031597
6	6	proteasome storage granule	GO:0034515	0.165	0.452	FPSE_06332|1;FPSE_11776|1	2	24	119	3900	http://www.ebi.ac.uk/QuickGO/GTerm?id=GO:0034515
4	4	extrinsic component of plasma membrane	GO:0019897	0.17	0.452	FPSE_06126|1	1	6	119	3900	http://www.ebi.ac.uk/QuickGO/GTerm?id=GO:0019897
4	4	myosin complex	GO:0016459	0.17	0.452	FPSE_09192|1	1	6	119	3900	http://www.ebi.ac.uk/QuickGO/GTerm?id=GO:0016459
8	6,7,8	nuclear chromatin	GO:0000790	0.172	0.452	FPSE_08638|1;FPSE_07000|1;FPSE_08847|1	3	47	119	3900	http://www.ebi.ac.uk/QuickGO/GTerm?id=GO:0000790
6	5,6	mitochondrion	GO:0005739	0.172	0.452	FPSE_04172|1;FPSE_09544|1;FPSE_07706|1;FPSE_07697|1;FPSE_08961|1;FPSE_03622|1;FPSE_00508|1;FPSE_03854|1;FPSE_06554|1;FPSE_00774|1;PIM1|1;FPSE_08520|1;FPSE_08564|1;FPSE_00152|1;FPSE_00136|1;FPSE_06013|1;FPSE_04173|1;FPSE_05285|1;FPSE_06538|1	19	496	119	3900	http://www.ebi.ac.uk/QuickGO/GTerm?id=GO:0005739
8	6,7,8	nuclear replication fork	GO:0043596	0.187	0.452	FPSE_02614|1;FPSE_08638|1	2	26	119	3900	http://www.ebi.ac.uk/QuickGO/GTerm?id=GO:0043596
4	3,4	endoplasmic reticulum membrane	GO:0005789	0.195	0.452	FPSE_07274|1;FPSE_08244|1;FPSE_02532|1;FPSE_00846|1;FPSE_02541|1;FPSE_11776|1	6	128	119	3900	http://www.ebi.ac.uk/QuickGO/GTerm?id=GO:0005789
6	4,5,6	nuclear envelope	GO:0005635	0.195	0.452	FPSE_03215|1;FPSE_03903|1;FPSE_04851|1	3	50	119	3900	http://www.ebi.ac.uk/QuickGO/GTerm?id=GO:0005635
6	6	90S preribosome	GO:0030686	0.195	0.452	FPSE_01382|1;FPSE_06053|1;FPSE_12346|1	3	50	119	3900	http://www.ebi.ac.uk/QuickGO/GTerm?id=GO:0030686
7	4,5,6,7	replisome	GO:0030894	0.195	0.452	FPSE_02614|1	1	7	119	3900	http://www.ebi.ac.uk/QuickGO/GTerm?id=GO:0030894
4	4	proteasome core complex, beta-subunit complex	GO:0019774	0.195	0.452	FPSE_11776|1	1	7	119	3900	http://www.ebi.ac.uk/QuickGO/GTerm?id=GO:0019774
8	5,6,7,8	vacuolar proton-transporting V-type ATPase complex	GO:0016471	0.195	0.452	FPSE_09962|1	1	7	119	3900	http://www.ebi.ac.uk/QuickGO/GTerm?id=GO:0016471
4	4	tricarboxylic acid cycle enzyme complex	GO:0045239	0.195	0.452	FPSE_07697|1	1	7	119	3900	http://www.ebi.ac.uk/QuickGO/GTerm?id=GO:0045239
8	5,6,7,8	nuclear replisome	GO:0043601	0.195	0.452	FPSE_02614|1	1	7	119	3900	http://www.ebi.ac.uk/QuickGO/GTerm?id=GO:0043601
7	5,6,7	proton-transporting V-type ATPase, V0 domain	GO:0033179	0.195	0.452	FPSE_09962|1	1	7	119	3900	http://www.ebi.ac.uk/QuickGO/GTerm?id=GO:0033179
4	4	proteasome core complex, alpha-subunit complex	GO:0019773	0.195	0.452	FPSE_06332|1	1	7	119	3900	http://www.ebi.ac.uk/QuickGO/GTerm?id=GO:0019773
5	4,5	proton-transporting two-sector ATPase complex	GO:0016469	0.199	0.455	FPSE_09962|1;FPSE_01597|1	2	27	119	3900	http://www.ebi.ac.uk/QuickGO/GTerm?id=GO:0016469
5	4,5	vacuolar membrane	GO:0005774	0.207	0.469	FPSE_04407|1;FPSE_09962|1;FPSE_00171|1;FPSE_06538|1	4	77	119	3900	http://www.ebi.ac.uk/QuickGO/GTerm?id=GO:0005774
6	5,6	endoplasmic reticulum lumen	GO:0005788	0.22	0.486	FPSE_05450|1	1	8	119	3900	http://www.ebi.ac.uk/QuickGO/GTerm?id=GO:0005788
5	4,5	cytoplasmic side of plasma membrane	GO:0009898	0.22	0.486	FPSE_06126|1	1	8	119	3900	http://www.ebi.ac.uk/QuickGO/GTerm?id=GO:0009898
4	4	bounding membrane of organelle	GO:0098588	0.222	0.486	FPSE_04407|1;FPSE_07274|1;FPSE_09962|1;FPSE_11935|1;FPSE_08244|1;FPSE_02532|1;FPSE_05405|1;FPSE_06554|1;FPSE_00846|1;FPSE_02541|1;FPSE_00171|1;FPSE_06538|1;FPSE_11776|1	13	336	119	3900	http://www.ebi.ac.uk/QuickGO/GTerm?id=GO:0098588
3	3	protein complex	GO:0043234	0.239	0.514	FPSE_04811|1;FPSE_09192|1;FPSE_06126|1;FPSE_03350|1;FPSE_04407|1;FPSE_09962|1;FPSE_10947|1;FPSE_11935|1;FPSE_07697|1;FPSE_06424|1;FPSE_08244|1;FPSE_02532|1;FPSE_02614|1;FPSE_00508|1;FPSE_00925|1;FPSE_01597|1;FPSE_05896|1;FPSE_03022|1;FPSE_07127|1;FPSE_03511|1;CLU1|1;FPSE_11760|1;FPSE_08638|1;FPSE_07000|1;FPSE_09041|1;FPSE_08847|1;FPSE_06013|1;FPSE_06332|1;FPSE_04851|1;FPSE_05450|1;FPSE_07644|1;FP…	33	959	119	3900	http://www.ebi.ac.uk/QuickGO/GTerm?id=GO:0043234
7	4,5,6,7	vacuolar part	GO:0044437	0.24	0.514	FPSE_04407|1;FPSE_09962|1;FPSE_00171|1;FPSE_06538|1	4	82	119	3900	http://www.ebi.ac.uk/QuickGO/GTerm?id=GO:0044437
5	4,5	ribosomal subunit	GO:0044391	0.26	0.542	FPSE_06055|1;FPSE_03854|1;FPSE_02933|1;FPSE_03582|1	4	85	119	3900	http://www.ebi.ac.uk/QuickGO/GTerm?id=GO:0044391
4	4	cytoplasmic side of membrane	GO:0098562	0.267	0.542	FPSE_06126|1	1	10	119	3900	http://www.ebi.ac.uk/QuickGO/GTerm?id=GO:0098562
3	3	side of membrane	GO:0098552	0.267	0.542	FPSE_06126|1	1	10	119	3900	http://www.ebi.ac.uk/QuickGO/GTerm?id=GO:0098552
6	5,6	multi-eIF complex	GO:0043614	0.267	0.542	FPSE_03582|1	1	10	119	3900	http://www.ebi.ac.uk/QuickGO/GTerm?id=GO:0043614
7	6,7	chromosome, telomeric region	GO:0000781	0.267	0.542	FPSE_02614|1	1	10	119	3900	http://www.ebi.ac.uk/QuickGO/GTerm?id=GO:0000781
5	4,5	chromosomal part	GO:0044427	0.285	0.57	FPSE_04811|1;FPSE_02614|1;FPSE_03511|1;FPSE_08638|1;FPSE_07000|1;FPSE_08847|1;FPSE_07644|1	7	175	119	3900	http://www.ebi.ac.uk/QuickGO/GTerm?id=GO:0044427
4	4	ESCRT complex	GO:0036452	0.289	0.57	FPSE_06424|1	1	11	119	3900	http://www.ebi.ac.uk/QuickGO/GTerm?id=GO:0036452
5	4,5	SNARE complex	GO:0031201	0.289	0.57	FPSE_11935|1	1	11	119	3900	http://www.ebi.ac.uk/QuickGO/GTerm?id=GO:0031201
6	5,6	replication fork	GO:0005657	0.301	0.586	FPSE_02614|1;FPSE_08638|1	2	36	119	3900	http://www.ebi.ac.uk/QuickGO/GTerm?id=GO:0005657
5	4,5	proton-transporting two-sector ATPase complex, catalytic domain	GO:0033178	0.311	0.586	FPSE_01597|1	1	12	119	3900	http://www.ebi.ac.uk/QuickGO/GTerm?id=GO:0033178
7	6,7	spliceosomal snRNP complex	GO:0097525	0.312	0.586	FPSE_09718|1;FPSE_08657|1	2	37	119	3900	http://www.ebi.ac.uk/QuickGO/GTerm?id=GO:0097525
6	5,6	small nuclear ribonucleoprotein complex	GO:0030532	0.312	0.586	FPSE_09718|1;FPSE_08657|1	2	37	119	3900	http://www.ebi.ac.uk/QuickGO/GTerm?id=GO:0030532
8	6,7,8	cytosolic ribosome	GO:0022626	0.312	0.586	FPSE_06055|1;FPSE_03582|1	2	37	119	3900	http://www.ebi.ac.uk/QuickGO/GTerm?id=GO:0022626
4	4	transcription elongation factor complex	GO:0008023	0.332	0.606	FPSE_08638|1	1	13	119	3900	http://www.ebi.ac.uk/QuickGO/GTerm?id=GO:0008023
4	4	proton-transporting ATP synthase complex	GO:0045259	0.332	0.606	FPSE_01597|1	1	13	119	3900	http://www.ebi.ac.uk/QuickGO/GTerm?id=GO:0045259
6	4,5,6	intrinsic component of endoplasmic reticulum membrane	GO:0031227	0.335	0.606	FPSE_02532|1;FPSE_02541|1	2	39	119	3900	http://www.ebi.ac.uk/QuickGO/GTerm?id=GO:0031227
5	5	integral component of endoplasmic reticulum membrane	GO:0030176	0.335	0.606	FPSE_02532|1;FPSE_02541|1	2	39	119	3900	http://www.ebi.ac.uk/QuickGO/GTerm?id=GO:0030176
7	6,7	storage vacuole	GO:0000322	0.35	0.609	FPSE_00893|1;FPSE_00171|1;FPSE_08829|1;FPSE_06538|1	4	98	119	3900	http://www.ebi.ac.uk/QuickGO/GTerm?id=GO:0000322
7	6,7	lytic vacuole	GO:0000323	0.35	0.609	FPSE_00893|1;FPSE_00171|1;FPSE_08829|1;FPSE_06538|1	4	98	119	3900	http://www.ebi.ac.uk/QuickGO/GTerm?id=GO:0000323
8	7,8	fungal-type vacuole	GO:0000324	0.35	0.609	FPSE_00893|1;FPSE_00171|1;FPSE_08829|1;FPSE_06538|1	4	98	119	3900	http://www.ebi.ac.uk/QuickGO/GTerm?id=GO:0000324
6	5,6	proton-transporting V-type ATPase complex	GO:0033176	0.352	0.609	FPSE_09962|1	1	14	119	3900	http://www.ebi.ac.uk/QuickGO/GTerm?id=GO:0033176
5	4,5	plasma membrane protein complex	GO:0098797	0.352	0.609	FPSE_06126|1	1	14	119	3900	http://www.ebi.ac.uk/QuickGO/GTerm?id=GO:0098797
6	5,6	chromosome	GO:0005694	0.36	0.616	FPSE_04811|1;FPSE_02614|1;FPSE_03511|1;FPSE_08638|1;FPSE_07000|1;FPSE_08847|1;FPSE_07644|1	7	190	119	3900	http://www.ebi.ac.uk/QuickGO/GTerm?id=GO:0005694
5	4,5	proton-transporting two-sector ATPase complex, proton-transporting domain	GO:0033177	0.372	0.629	FPSE_09962|1	1	15	119	3900	http://www.ebi.ac.uk/QuickGO/GTerm?id=GO:0033177
5	4,5	intracellular non-membrane-bounded organelle	GO:0043232	0.376	0.629	FPSE_04811|1;FPSE_09192|1;FPSE_04365|1;FPSE_03202|1;FPSE_08217|1;FPSE_06055|1;FPSE_02614|1;FPSE_03854|1;FPSE_02974|1;FPSE_02933|1;FPSE_12273|1;FPSE_03511|1;FPSE_03582|1;FPSE_11931|1;FPSE_08638|1;FPSE_07000|1;FPSE_08847|1;FPSE_01382|1;FPSE_06053|1;FPSE_10725|1;FPSE_07644|1;FPSE_12346|1	22	666	119	3900	http://www.ebi.ac.uk/QuickGO/GTerm?id=GO:0043232
3	3	non-membrane-bounded organelle	GO:0043228	0.376	0.629	FPSE_04811|1;FPSE_09192|1;FPSE_04365|1;FPSE_03202|1;FPSE_08217|1;FPSE_06055|1;FPSE_02614|1;FPSE_03854|1;FPSE_02974|1;FPSE_02933|1;FPSE_12273|1;FPSE_03511|1;FPSE_03582|1;FPSE_11931|1;FPSE_08638|1;FPSE_07000|1;FPSE_08847|1;FPSE_01382|1;FPSE_06053|1;FPSE_10725|1;FPSE_07644|1;FPSE_12346|1	22	666	119	3900	http://www.ebi.ac.uk/QuickGO/GTerm?id=GO:0043228
4	3,4	intracellular organelle	GO:0043229	0.384	0.634	FPSE_04811|1;FPSE_09192|1;FPSE_06126|1;FPSE_04407|1;FPSE_00008|1;FPSE_07274|1;FPSE_09962|1;FPSE_04365|1;FPSE_04172|1;FPSE_03202|1;FPSE_03215|1;FPSE_10947|1;FPSE_11935|1;FPSE_09095|1;FPSE_09718|1;FPSE_09544|1;FPSE_05383|1;FPSE_07706|1;FPSE_07697|1;FPSE_06424|1;FPSE_05674|1;FPSE_08961|1;FPSE_08244|1;FPSE_08217|1;FPSE_08898|1;FPSE_06055|1;FPSE_02532|1;FPSE_03622|1;FPSE_02614|1;FPSE_00508|1;FPSE_0390…	76	2423	119	3900	http://www.ebi.ac.uk/QuickGO/GTerm?id=GO:0043229
2	2	organelle	GO:0043226	0.389	0.634	FPSE_04811|1;FPSE_09192|1;FPSE_06126|1;FPSE_04407|1;FPSE_00008|1;FPSE_07274|1;FPSE_09962|1;FPSE_04365|1;FPSE_04172|1;FPSE_03202|1;FPSE_03215|1;FPSE_10947|1;FPSE_11935|1;FPSE_09095|1;FPSE_09718|1;FPSE_09544|1;FPSE_05383|1;FPSE_07706|1;FPSE_07697|1;FPSE_06424|1;FPSE_05674|1;FPSE_08961|1;FPSE_08244|1;FPSE_08217|1;FPSE_08898|1;FPSE_06055|1;FPSE_02532|1;FPSE_03622|1;FPSE_02614|1;FPSE_00508|1;FPSE_0390…	76	2425	119	3900	http://www.ebi.ac.uk/QuickGO/GTerm?id=GO:0043226
7	6,7	eukaryotic 43S preinitiation complex	GO:0016282	0.392	0.634	FPSE_03350|1	1	16	119	3900	http://www.ebi.ac.uk/QuickGO/GTerm?id=GO:0016282
4	3,4	intrinsic component of organelle membrane	GO:0031300	0.393	0.634	FPSE_04407|1;FPSE_02532|1;FPSE_05405|1;FPSE_02541|1	4	104	119	3900	http://www.ebi.ac.uk/QuickGO/GTerm?id=GO:0031300
4	3,4	membrane protein complex	GO:0098796	0.399	0.639	FPSE_06126|1;FPSE_09962|1;FPSE_10947|1;FPSE_11935|1;FPSE_08244|1;FPSE_02532|1;FPSE_01597|1;FPSE_04851|1	8	229	119	3900	http://www.ebi.ac.uk/QuickGO/GTerm?id=GO:0098796
4	4	proteasome complex	GO:0000502	0.412	0.655	FPSE_06332|1;FPSE_11776|1	2	46	119	3900	http://www.ebi.ac.uk/QuickGO/GTerm?id=GO:0000502
5	4,5	intracellular membrane-bounded organelle	GO:0043231	0.424	0.655	FPSE_04811|1;FPSE_06126|1;FPSE_04407|1;FPSE_00008|1;FPSE_07274|1;FPSE_09962|1;FPSE_04365|1;FPSE_04172|1;FPSE_03215|1;FPSE_10947|1;FPSE_11935|1;FPSE_09095|1;FPSE_09718|1;FPSE_09544|1;FPSE_05383|1;FPSE_07706|1;FPSE_07697|1;FPSE_06424|1;FPSE_05674|1;FPSE_08961|1;FPSE_08244|1;FPSE_08898|1;FPSE_02532|1;FPSE_03622|1;FPSE_02614|1;FPSE_00508|1;FPSE_03903|1;FPSE_03854|1;FPSE_05405|1;FPSE_00893|1;FPSE_0655…	69	2211	119	3900	http://www.ebi.ac.uk/QuickGO/GTerm?id=GO:0043231
4	4	replication fork protection complex	GO:0031298	0.428	0.655	FPSE_08638|1	1	18	119	3900	http://www.ebi.ac.uk/QuickGO/GTerm?id=GO:0031298
3	3	membrane-bounded organelle	GO:0043227	0.431	0.655	FPSE_04811|1;FPSE_06126|1;FPSE_04407|1;FPSE_00008|1;FPSE_07274|1;FPSE_09962|1;FPSE_04365|1;FPSE_04172|1;FPSE_03215|1;FPSE_10947|1;FPSE_11935|1;FPSE_09095|1;FPSE_09718|1;FPSE_09544|1;FPSE_05383|1;FPSE_07706|1;FPSE_07697|1;FPSE_06424|1;FPSE_05674|1;FPSE_08961|1;FPSE_08244|1;FPSE_08898|1;FPSE_02532|1;FPSE_03622|1;FPSE_02614|1;FPSE_00508|1;FPSE_03903|1;FPSE_03854|1;FPSE_05405|1;FPSE_00893|1;FPSE_0655…	69	2214	119	3900	http://www.ebi.ac.uk/QuickGO/GTerm?id=GO:0043227
5	5	mitochondrial outer membrane	GO:0005741	0.434	0.655	FPSE_06554|1;FPSE_06538|1	2	48	119	3900	http://www.ebi.ac.uk/QuickGO/GTerm?id=GO:0005741
4	4	organelle outer membrane	GO:0031968	0.434	0.655	FPSE_06554|1;FPSE_06538|1	2	48	119	3900	http://www.ebi.ac.uk/QuickGO/GTerm?id=GO:0031968
7	5,6,7	integral component of Golgi membrane	GO:0030173	0.446	0.655	FPSE_05405|1	1	19	119	3900	http://www.ebi.ac.uk/QuickGO/GTerm?id=GO:0030173
7	6,7	cytoplasmic stress granule	GO:0010494	0.446	0.655	FPSE_04365|1	1	19	119	3900	http://www.ebi.ac.uk/QuickGO/GTerm?id=GO:0010494
9	5,8,9	mitochondrial small ribosomal subunit	GO:0005763	0.446	0.655	FPSE_03854|1	1	19	119	3900	http://www.ebi.ac.uk/QuickGO/GTerm?id=GO:0005763
8	4,7,8	organellar small ribosomal subunit	GO:0000314	0.446	0.655	FPSE_03854|1	1	19	119	3900	http://www.ebi.ac.uk/QuickGO/GTerm?id=GO:0000314
6	4,5,6	intrinsic component of Golgi membrane	GO:0031228	0.446	0.655	FPSE_05405|1	1	19	119	3900	http://www.ebi.ac.uk/QuickGO/GTerm?id=GO:0031228
3	3	outer membrane	GO:0019867	0.454	0.663	FPSE_06554|1;FPSE_06538|1	2	50	119	3900	http://www.ebi.ac.uk/QuickGO/GTerm?id=GO:0019867
7	5,6,7	nuclear chromosome part	GO:0044454	0.475	0.689	FPSE_02614|1;FPSE_08638|1;FPSE_07000|1;FPSE_08847|1	4	116	119	3900	http://www.ebi.ac.uk/QuickGO/GTerm?id=GO:0044454
6	5,6	Golgi membrane	GO:0000139	0.505	0.72	FPSE_11935|1;FPSE_05405|1	2	55	119	3900	http://www.ebi.ac.uk/QuickGO/GTerm?id=GO:0000139
3	3	extrinsic component of membrane	GO:0019898	0.505	0.72	FPSE_06126|1;FPSE_11935|1	2	55	119	3900	http://www.ebi.ac.uk/QuickGO/GTerm?id=GO:0019898
3	3	oxidoreductase complex	GO:1990204	0.526	0.745	FPSE_07127|1	1	24	119	3900	http://www.ebi.ac.uk/QuickGO/GTerm?id=GO:1990204
3	3	organelle membrane	GO:0031090	0.548	0.758	FPSE_04407|1;FPSE_07274|1;FPSE_09962|1;FPSE_04172|1;FPSE_11935|1;FPSE_08244|1;FPSE_02532|1;FPSE_05405|1;FPSE_06554|1;FPSE_00846|1;FPSE_02541|1;FPSE_00171|1;FPSE_06538|1;FPSE_11776|1	14	460	119	3900	http://www.ebi.ac.uk/QuickGO/GTerm?id=GO:0031090
6	5,6	nuclear chromosome	GO:0000228	0.554	0.758	FPSE_02614|1;FPSE_08638|1;FPSE_07000|1;FPSE_08847|1	4	128	119	3900	http://www.ebi.ac.uk/QuickGO/GTerm?id=GO:0000228
5	4,5	pore complex	GO:0046930	0.554	0.758	FPSE_04851|1	1	26	119	3900	http://www.ebi.ac.uk/QuickGO/GTerm?id=GO:0046930
4	4	nuclear pore	GO:0005643	0.554	0.758	FPSE_04851|1	1	26	119	3900	http://www.ebi.ac.uk/QuickGO/GTerm?id=GO:0005643
5	5	cullin-RING ubiquitin ligase complex	GO:0031461	0.554	0.758	FPSE_05896|1	1	26	119	3900	http://www.ebi.ac.uk/QuickGO/GTerm?id=GO:0031461
6	5,6	nucleolus	GO:0005730	0.578	0.784	FPSE_12273|1;FPSE_01382|1;FPSE_06053|1;FPSE_10725|1;FPSE_12346|1	5	166	119	3900	http://www.ebi.ac.uk/QuickGO/GTerm?id=GO:0005730
5	5	preribosome	GO:0030684	0.581	0.784	FPSE_01382|1;FPSE_06053|1;FPSE_12346|1	3	98	119	3900	http://www.ebi.ac.uk/QuickGO/GTerm?id=GO:0030684
5	4,5	integral component of organelle membrane	GO:0031301	0.602	0.796	FPSE_02532|1;FPSE_05405|1;FPSE_02541|1	3	101	119	3900	http://www.ebi.ac.uk/QuickGO/GTerm?id=GO:0031301
3	3	plasma membrane part	GO:0044459	0.607	0.796	FPSE_06126|1	1	30	119	3900	http://www.ebi.ac.uk/QuickGO/GTerm?id=GO:0044459
3	3	envelope	GO:0031975	0.611	0.796	FPSE_04172|1;FPSE_03215|1;FPSE_07706|1;FPSE_03903|1;FPSE_06554|1;FPSE_04851|1;FPSE_06538|1	7	241	119	3900	http://www.ebi.ac.uk/QuickGO/GTerm?id=GO:0031975
5	4,5	organelle envelope	GO:0031967	0.611	0.796	FPSE_04172|1;FPSE_03215|1;FPSE_07706|1;FPSE_03903|1;FPSE_06554|1;FPSE_04851|1;FPSE_06538|1	7	241	119	3900	http://www.ebi.ac.uk/QuickGO/GTerm?id=GO:0031967
4	3,4	intracellular organelle part	GO:0044446	0.613	0.796	FPSE_04811|1;FPSE_09192|1;FPSE_04407|1;FPSE_07274|1;FPSE_09962|1;FPSE_04172|1;FPSE_03215|1;FPSE_11935|1;FPSE_09718|1;FPSE_07706|1;FPSE_07697|1;FPSE_06424|1;FPSE_08244|1;FPSE_06055|1;FPSE_02532|1;FPSE_02614|1;FPSE_03903|1;FPSE_03854|1;FPSE_05405|1;FPSE_02933|1;FPSE_06554|1;FPSE_12273|1;FPSE_00846|1;FPSE_02541|1;PIM1|1;FPSE_03511|1;FPSE_03582|1;FPSE_08638|1;FPSE_08657|1;FPSE_07000|1;FPSE_00171|1;FP…	41	1377	119	3900	http://www.ebi.ac.uk/QuickGO/GTerm?id=GO:0044446
9	6,7,8,9	fungal-type vacuole membrane	GO:0000329	0.621	0.796	FPSE_00171|1;FPSE_06538|1	2	68	119	3900	http://www.ebi.ac.uk/QuickGO/GTerm?id=GO:0000329
2	2	organelle part	GO:0044422	0.626	0.796	FPSE_04811|1;FPSE_09192|1;FPSE_04407|1;FPSE_07274|1;FPSE_09962|1;FPSE_04172|1;FPSE_03215|1;FPSE_11935|1;FPSE_09718|1;FPSE_07706|1;FPSE_07697|1;FPSE_06424|1;FPSE_08244|1;FPSE_06055|1;FPSE_02532|1;FPSE_02614|1;FPSE_03903|1;FPSE_03854|1;FPSE_05405|1;FPSE_02933|1;FPSE_06554|1;FPSE_12273|1;FPSE_00846|1;FPSE_02541|1;PIM1|1;FPSE_03511|1;FPSE_03582|1;FPSE_08638|1;FPSE_08657|1;FPSE_07000|1;FPSE_00171|1;FP…	41	1383	119	3900	http://www.ebi.ac.uk/QuickGO/GTerm?id=GO:0044422
6	5,6	ribonucleoprotein granule	GO:0035770	0.631	0.796	FPSE_04365|1	1	32	119	3900	http://www.ebi.ac.uk/QuickGO/GTerm?id=GO:0035770
7	5,6,7	mitochondrial intermembrane space	GO:0005758	0.631	0.796	FPSE_07706|1	1	32	119	3900	http://www.ebi.ac.uk/QuickGO/GTerm?id=GO:0005758
6	5,6	cytoplasmic ribonucleoprotein granule	GO:0036464	0.631	0.796	FPSE_04365|1	1	32	119	3900	http://www.ebi.ac.uk/QuickGO/GTerm?id=GO:0036464
6	5,6	mitochondrial matrix	GO:0005759	0.647	0.812	FPSE_07697|1;FPSE_03854|1;PIM1|1	3	108	119	3900	http://www.ebi.ac.uk/QuickGO/GTerm?id=GO:0005759
5	4,5	organelle envelope lumen	GO:0031970	0.664	0.827	FPSE_07706|1	1	35	119	3900	http://www.ebi.ac.uk/QuickGO/GTerm?id=GO:0031970
6	5,6	endosomal part	GO:0044440	0.674	0.835	FPSE_06424|1	1	36	119	3900	http://www.ebi.ac.uk/QuickGO/GTerm?id=GO:0044440
6	4,5,6	Golgi apparatus	GO:0005794	0.689	0.849	FPSE_11935|1;FPSE_05405|1;FPSE_06554|1	3	115	119	3900	http://www.ebi.ac.uk/QuickGO/GTerm?id=GO:0005794
4	4	ubiquitin ligase complex	GO:0000151	0.694	0.849	FPSE_05896|1	1	38	119	3900	http://www.ebi.ac.uk/QuickGO/GTerm?id=GO:0000151
8	6,7,8	condensed nuclear chromosome	GO:0000794	0.703	0.855	FPSE_02614|1	1	39	119	3900	http://www.ebi.ac.uk/QuickGO/GTerm?id=GO:0000794
3	3	plasma membrane	GO:0005886	0.715	0.864	FPSE_06126|1;FPSE_04678|1	2	81	119	3900	http://www.ebi.ac.uk/QuickGO/GTerm?id=GO:0005886
3	3	whole membrane	GO:0098805	0.719	0.864	FPSE_04407|1;FPSE_09962|1;FPSE_06554|1;FPSE_00171|1;FPSE_06538|1	5	195	119	3900	http://www.ebi.ac.uk/QuickGO/GTerm?id=GO:0098805
6	5,6	microbody	GO:0042579	0.738	0.876	FPSE_00146|1	1	43	119	3900	http://www.ebi.ac.uk/QuickGO/GTerm?id=GO:0042579
7	6,7	peroxisome	GO:0005777	0.738	0.876	FPSE_00146|1	1	43	119	3900	http://www.ebi.ac.uk/QuickGO/GTerm?id=GO:0005777
7	6,7	condensed chromosome	GO:0000793	0.754	0.881	FPSE_02614|1	1	45	119	3900	http://www.ebi.ac.uk/QuickGO/GTerm?id=GO:0000793
6	5,6	spliceosomal complex	GO:0005681	0.762	0.881	FPSE_08657|1	1	46	119	3900	http://www.ebi.ac.uk/QuickGO/GTerm?id=GO:0005681
7	3,6,7	organellar ribosome	GO:0000313	0.769	0.881	FPSE_03854|1	1	47	119	3900	http://www.ebi.ac.uk/QuickGO/GTerm?id=GO:0000313
7	4,6,7	mitochondrial ribosome	GO:0005761	0.769	0.881	FPSE_03854|1	1	47	119	3900	http://www.ebi.ac.uk/QuickGO/GTerm?id=GO:0005761
6	5,6	large ribosomal subunit	GO:0015934	0.769	0.881	FPSE_02933|1	1	47	119	3900	http://www.ebi.ac.uk/QuickGO/GTerm?id=GO:0015934
7	6,7	actin cytoskeleton	GO:0015629	0.769	0.881	FPSE_09192|1	1	47	119	3900	http://www.ebi.ac.uk/QuickGO/GTerm?id=GO:0015629
5	4,5	Golgi apparatus part	GO:0044431	0.784	0.888	FPSE_11935|1;FPSE_05405|1	2	93	119	3900	http://www.ebi.ac.uk/QuickGO/GTerm?id=GO:0044431
5	4,5	mitochondrial part	GO:0044429	0.785	0.888	FPSE_04172|1;FPSE_07706|1;FPSE_07697|1;FPSE_03854|1;FPSE_06554|1;PIM1|1;FPSE_06538|1	7	287	119	3900	http://www.ebi.ac.uk/QuickGO/GTerm?id=GO:0044429
6	5,6	chromosomal region	GO:0098687	0.796	0.896	FPSE_02614|1	1	51	119	3900	http://www.ebi.ac.uk/QuickGO/GTerm?id=GO:0098687
2	2	extracellular region	GO:0005576	0.831	0.93	KATG|1	1	57	119	3900	http://www.ebi.ac.uk/QuickGO/GTerm?id=GO:0005576
6	5,6	mitochondrial envelope	GO:0005740	0.844	0.939	FPSE_04172|1;FPSE_07706|1;FPSE_06554|1;FPSE_06538|1	4	191	119	3900	http://www.ebi.ac.uk/QuickGO/GTerm?id=GO:0005740
2	2	membrane-enclosed lumen	GO:0031974	0.862	0.949	FPSE_07706|1;FPSE_07697|1;FPSE_02614|1;FPSE_03854|1;FPSE_12273|1;PIM1|1;FPSE_08638|1;FPSE_07000|1;FPSE_08847|1;FPSE_01382|1;FPSE_06053|1;FPSE_10725|1;FPSE_05450|1;FPSE_12346|1	14	578	119	3900	http://www.ebi.ac.uk/QuickGO/GTerm?id=GO:0031974
5	4,5	intracellular organelle lumen	GO:0070013	0.87	0.949	FPSE_07697|1;FPSE_02614|1;FPSE_03854|1;FPSE_12273|1;PIM1|1;FPSE_08638|1;FPSE_07000|1;FPSE_08847|1;FPSE_01382|1;FPSE_06053|1;FPSE_10725|1;FPSE_05450|1;FPSE_12346|1	13	546	119	3900	http://www.ebi.ac.uk/QuickGO/GTerm?id=GO:0070013
3	3	organelle lumen	GO:0043233	0.87	0.949	FPSE_07697|1;FPSE_02614|1;FPSE_03854|1;FPSE_12273|1;PIM1|1;FPSE_08638|1;FPSE_07000|1;FPSE_08847|1;FPSE_01382|1;FPSE_06053|1;FPSE_10725|1;FPSE_05450|1;FPSE_12346|1	13	546	119	3900	http://www.ebi.ac.uk/QuickGO/GTerm?id=GO:0043233
5	4,5	nuclear part	GO:0044428	0.872	0.949	FPSE_03215|1;FPSE_09718|1;FPSE_02614|1;FPSE_03903|1;FPSE_12273|1;FPSE_08638|1;FPSE_08657|1;FPSE_07000|1;FPSE_08847|1;FPSE_01382|1;FPSE_06053|1;FPSE_10725|1;FPSE_04851|1;FPSE_12346|1	14	584	119	3900	http://www.ebi.ac.uk/QuickGO/GTerm?id=GO:0044428
7	4,6,7	mitochondrial membrane	GO:0031966	0.882	0.955	FPSE_04172|1;FPSE_06554|1;FPSE_06538|1	3	163	119	3900	http://www.ebi.ac.uk/QuickGO/GTerm?id=GO:0031966
4	4	catalytic complex	GO:1902494	0.899	0.968	FPSE_06126|1;FPSE_00925|1;FPSE_05896|1;FPSE_07127|1;FPSE_09041|1;FPSE_03068|1	6	296	119	3900	http://www.ebi.ac.uk/QuickGO/GTerm?id=GO:1902494
6	5,6	nuclear lumen	GO:0031981	0.907	0.971	FPSE_02614|1;FPSE_12273|1;FPSE_08638|1;FPSE_07000|1;FPSE_08847|1;FPSE_01382|1;FPSE_06053|1;FPSE_10725|1;FPSE_12346|1	9	419	119	3900	http://www.ebi.ac.uk/QuickGO/GTerm?id=GO:0031981
3	3	cell periphery	GO:0071944	0.957	1	FPSE_06126|1;FPSE_04678|1	2	157	119	3900	http://www.ebi.ac.uk/QuickGO/GTerm?id=GO:0071944
5	5	transferase complex	GO:1990234	0.968	1	FPSE_05896|1;FPSE_09041|1;FPSE_03068|1	3	219	119	3900	http://www.ebi.ac.uk/QuickGO/GTerm?id=GO:1990234
7	4,5,6,7	cytoskeletal part	GO:0044430	0.969	1	FPSE_09192|1	1	111	119	3900	http://www.ebi.ac.uk/QuickGO/GTerm?id=GO:0044430
6	5,6	cytoskeleton	GO:0005856	0.972	1	FPSE_09192|1	1	114	119	3900	http://www.ebi.ac.uk/QuickGO/GTerm?id=GO:0005856
5	5	mitochondrial inner membrane	GO:0005743	0.972	1	FPSE_04172|1	1	114	119	3900	http://www.ebi.ac.uk/QuickGO/GTerm?id=GO:0005743
6	5,6	nucleus	GO:0005634	0.973	1	FPSE_04811|1;FPSE_00008|1;FPSE_04365|1;FPSE_03215|1;FPSE_09718|1;FPSE_05383|1;FPSE_07706|1;FPSE_05674|1;FPSE_02614|1;FPSE_00508|1;FPSE_03903|1;FPSE_12273|1;FPSE_04332|1;MRI1|1;FPSE_03511|1;FPSE_08638|1;FPSE_08657|1;FPSE_07000|1;AAH1|1;FPSE_04972|1;FPSE_00152|1;FPSE_08847|1;FPSE_01382|1;FPSE_06053|1;FPSE_06332|1;FPSE_07859|1;FPSE_10725|1;FPSE_04851|1;FPSE_07644|1;FPSE_12346|1;FPSE_03687|1;FPSE_117…	32	1349	119	3900	http://www.ebi.ac.uk/QuickGO/GTerm?id=GO:0005634
4	4	organelle inner membrane	GO:0019866	0.977	1	FPSE_04172|1	1	120	119	3900	http://www.ebi.ac.uk/QuickGO/GTerm?id=GO:0019866
2	2	membrane	GO:0016020	0.992	1	FPSE_00865|1;FPSE_06126|1;FPSE_12004|1;FPSE_04407|1;FPSE_07274|1;FPSE_09962|1;FPSE_00640|1;FPSE_04172|1;FPSE_10947|1;FPSE_11935|1;FPSE_02352|1;FPSE_08244|1;FPSE_08230|1;FPSE_02532|1;FPSE_03417|1;SYN2|1;FPSE_05405|1;FPSE_01597|1;FPSE_06554|1;FPSE_00846|1;FPSE_02541|1;FPSE_06161|1;FPSE_04678|1;FPSE_11931|1;FPSE_11485|1;FPSE_00171|1;FPSE_01381|1;FPSE_06332|1;FPSE_02104|1;FPSE_09728|1;FPSE_04851|1;FP…	35	1537	119	3900	http://www.ebi.ac.uk/QuickGO/GTerm?id=GO:0016020
7	5,6,7	nucleoplasm part	GO:0044451	0.994	1	FPSE_08638|1	1	161	119	3900	http://www.ebi.ac.uk/QuickGO/GTerm?id=GO:0044451
6	5,6	nucleoplasm	GO:0005654	0.996	1	FPSE_08638|1	1	178	119	3900	http://www.ebi.ac.uk/QuickGO/GTerm?id=GO:0005654
2	2	membrane part	GO:0044425	0.997	1	FPSE_06126|1;FPSE_12004|1;FPSE_04407|1;FPSE_07274|1;FPSE_09962|1;FPSE_00640|1;FPSE_10947|1;FPSE_11935|1;FPSE_02352|1;FPSE_08244|1;FPSE_08230|1;FPSE_02532|1;FPSE_05405|1;FPSE_01597|1;FPSE_06554|1;FPSE_00846|1;FPSE_02541|1;FPSE_06161|1;FPSE_04678|1;FPSE_11931|1;FPSE_11485|1;FPSE_09728|1;FPSE_04851|1;FPSE_11895|1;FPSE_11776|1	25	1236	119	3900	http://www.ebi.ac.uk/QuickGO/GTerm?id=GO:0044425
3	3	intrinsic component of membrane	GO:0031224	0.999	1	FPSE_12004|1;FPSE_04407|1;FPSE_09962|1;FPSE_00640|1;FPSE_02352|1;FPSE_08230|1;FPSE_02532|1;FPSE_05405|1;FPSE_06554|1;FPSE_00846|1;FPSE_02541|1;FPSE_06161|1;FPSE_04678|1;FPSE_11931|1;FPSE_11485|1;FPSE_09728|1;FPSE_04851|1;FPSE_11895|1	18	1029	119	3900	http://www.ebi.ac.uk/QuickGO/GTerm?id=GO:0031224
4	4	integral component of membrane	GO:0016021	1	1	FPSE_12004|1;FPSE_09962|1;FPSE_00640|1;FPSE_02352|1;FPSE_08230|1;FPSE_02532|1;FPSE_05405|1;FPSE_06554|1;FPSE_00846|1;FPSE_02541|1;FPSE_06161|1;FPSE_04678|1;FPSE_11931|1;FPSE_11485|1;FPSE_09728|1;FPSE_04851|1;FPSE_11895|1	17	1022	119	3900	http://www.ebi.ac.uk/QuickGO/GTerm?id=GO:0016021

## Sheet: molecular function
maxLevel	levels	GO_Name	GO_ID	Pvalue	Pvalue_adjusted	Genes	Count	Pop_Hit	List_Total	Background_Genes	URL
5	4,5	pyridoxal phosphate binding	GO:0030170	0.000313	0.045	FPSE_01836|1;FPSE_00508|1;FPSE_00774|1;FPSE_01006|1;FPSE_04922|1;FPSE_01319|1;FPSE_04045|1;FPSE_08538|1;FPSE_05893|1	9	72	175	5710	http://www.ebi.ac.uk/QuickGO/GTerm?id=GO:0030170
4	4	transferase activity, transferring glycosyl groups	GO:0016757	0.000708	0.045	FPSE_09192|1;FPSE_09439|1;FPSE_07314|1;FPSE_11843|1;FPSE_05674|1;FPSE_03883|1;FPSE_04308|1;FPSE_09750|1;FPSE_04834|1;FPSE_05893|1	10	97	175	5710	http://www.ebi.ac.uk/QuickGO/GTerm?id=GO:0016757
3	3	cofactor binding	GO:0048037	0.000801	0.045	FPSE_09019|1;FPSE_01836|1;FPSE_04172|1;FPSE_05758|1;FPSE_00508|1;FPSE_02933|1;FPSE_00774|1;FPSE_01006|1;FPSE_04301|1;FPSE_04288|1;FPSE_04922|1;FPSE_08458|1;FPSE_03539|1;FPSE_08520|1;FPSE_08564|1;FPSE_09041|1;FPSE_01319|1;FPSE_04045|1;FPSE_08538|1;FPSE_05893|1;FPSE_03192|1;FPSE_00970|1	22	346	175	5710	http://www.ebi.ac.uk/QuickGO/GTerm?id=GO:0048037
2	2	antioxidant activity	GO:0016209	0.000929	0.045	FPSE_07706|1;FPSE_00915|1;FPSE_05999|1;FPSE_00375|1;FPSE_10969|1;KATG|1	6	38	175	5710	http://www.ebi.ac.uk/QuickGO/GTerm?id=GO:0016209
6	6	aldo-keto reductase (NADP) activity	GO:0004033	0.000934	0.045	FPSE_00953|1;FPSE_05024|1	2	2	175	5710	http://www.ebi.ac.uk/QuickGO/GTerm?id=GO:0004033
7	7	alcohol dehydrogenase (NADP+) activity	GO:0008106	0.000934	0.045	FPSE_00953|1;FPSE_05024|1	2	2	175	5710	http://www.ebi.ac.uk/QuickGO/GTerm?id=GO:0008106
6	6	phosphorylase activity	GO:0004645	0.000934	0.045	FPSE_05674|1;FPSE_05893|1	2	2	175	5710	http://www.ebi.ac.uk/QuickGO/GTerm?id=GO:0004645
8	8	alditol:NADP+ 1-oxidoreductase activity	GO:0004032	0.000934	0.045	FPSE_00953|1;FPSE_05024|1	2	2	175	5710	http://www.ebi.ac.uk/QuickGO/GTerm?id=GO:0004032
7	7	U5 snRNA binding	GO:0030623	0.000934	0.045	FPSE_09718|1;FPSE_08657|1	2	2	175	5710	http://www.ebi.ac.uk/QuickGO/GTerm?id=GO:0030623
5	5	transferase activity, transferring hexosyl groups	GO:0016758	0.00178	0.0718	FPSE_09192|1;FPSE_07314|1;FPSE_11843|1;FPSE_05674|1;FPSE_04308|1;FPSE_09750|1;FPSE_04834|1;FPSE_05893|1	8	74	175	5710	http://www.ebi.ac.uk/QuickGO/GTerm?id=GO:0016758
4	4	oxidoreductase activity, acting on peroxide as acceptor	GO:0016684	0.00263	0.0718	FPSE_00915|1;FPSE_05999|1;FPSE_00375|1;FPSE_10969|1;KATG|1	5	32	175	5710	http://www.ebi.ac.uk/QuickGO/GTerm?id=GO:0016684
6	6	amino acid kinase activity	GO:0019202	0.00275	0.0718	FPSE_09384|1;FPSE_03662|1	2	3	175	5710	http://www.ebi.ac.uk/QuickGO/GTerm?id=GO:0019202
5	5	oxidoreductase activity, acting on the CH-NH2 group of donors, NAD or NADP as acceptor	GO:0016639	0.00275	0.0718	FPSE_08520|1;FPSE_00136|1	2	3	175	5710	http://www.ebi.ac.uk/QuickGO/GTerm?id=GO:0016639
4	4	oxidoreductase activity, acting on other nitrogenous compounds as donors	GO:0016661	0.00275	0.0718	FPSE_09019|1;FPSE_00146|1	2	3	175	5710	http://www.ebi.ac.uk/QuickGO/GTerm?id=GO:0016661
7	7	alpha-glucosidase activity	GO:0090599	0.00275	0.0718	FPSE_04308|1;FPSE_05450|1	2	3	175	5710	http://www.ebi.ac.uk/QuickGO/GTerm?id=GO:0090599
4	4	oxidoreductase activity, acting on the CH-NH2 group of donors	GO:0016638	0.00281	0.0718	FPSE_08961|1;FPSE_08458|1;FPSE_08520|1;FPSE_00136|1	4	20	175	5710	http://www.ebi.ac.uk/QuickGO/GTerm?id=GO:0016638
8	7,8	phosphatidylinositol-3-phosphate binding	GO:0032266	0.00281	0.0718	FPSE_04365|1;FPSE_10947|1;FPSE_06424|1;FPSE_08898|1	4	20	175	5710	http://www.ebi.ac.uk/QuickGO/GTerm?id=GO:0032266
6	6	snRNA binding	GO:0017069	0.00389	0.0939	FPSE_09718|1;FPSE_08657|1;FPSE_01382|1	3	11	175	5710	http://www.ebi.ac.uk/QuickGO/GTerm?id=GO:0017069
2	2	catalytic activity	GO:0003824	0.00444	0.101	FPSE_09019|1;FPSE_09192|1;FPSE_06126|1;FPSE_12004|1;FPSE_11143|1;FPSE_01836|1;FPSE_04407|1;FPSE_07274|1;FPSE_11638|1;FPSE_00640|1;FPSE_01259|1;FPSE_09238|1;FPSE_06936|1;FPSE_06921|1;FPSE_06920|1;FPSE_06879|1;FPSE_09439|1;FPSE_09384|1;FPSE_04172|1;FPSE_04111|1;FPSE_07314|1;FPSE_11830|1;FPSE_11843|1;FPSE_09718|1;FPSE_01090|1;FPSE_01674|1;FPSE_09544|1;FPSE_05383|1;FPSE_07706|1;FPSE_07697|1;FPSE_0567…	128	3635	175	5710	http://www.ebi.ac.uk/QuickGO/GTerm?id=GO:0003824
5	5	acid-ammonia (or amide) ligase activity	GO:0016880	0.00538	0.102	FPSE_06921|1;FPSE_03607|1	2	4	175	5710	http://www.ebi.ac.uk/QuickGO/GTerm?id=GO:0016880
8	8	metalloaminopeptidase activity	GO:0070006	0.00538	0.102	FPSE_12355|1;FPSE_00893|1	2	4	175	5710	http://www.ebi.ac.uk/QuickGO/GTerm?id=GO:0070006
6	6	ammonia ligase activity	GO:0016211	0.00538	0.102	FPSE_06921|1;FPSE_03607|1	2	4	175	5710	http://www.ebi.ac.uk/QuickGO/GTerm?id=GO:0016211
7	7	glutamate-ammonia ligase activity	GO:0004356	0.00538	0.102	FPSE_06921|1;FPSE_03607|1	2	4	175	5710	http://www.ebi.ac.uk/QuickGO/GTerm?id=GO:0004356
3	3	peroxidase activity	GO:0004601	0.00862	0.114	FPSE_00915|1;FPSE_00375|1;FPSE_10969|1;KATG|1	4	27	175	5710	http://www.ebi.ac.uk/QuickGO/GTerm?id=GO:0004601
6	5,6	phosphatidylinositol binding	GO:0035091	0.00867	0.114	FPSE_04365|1;FPSE_10947|1;FPSE_06424|1;FPSE_08898|1;FPSE_04173|1	5	42	175	5710	http://www.ebi.ac.uk/QuickGO/GTerm?id=GO:0035091
5	5	phosphotransferase activity, carboxyl group as acceptor	GO:0016774	0.00879	0.114	FPSE_09384|1;FPSE_05285|1	2	5	175	5710	http://www.ebi.ac.uk/QuickGO/GTerm?id=GO:0016774
7	7	aminopeptidase activity	GO:0004177	0.00981	0.114	FPSE_12355|1;FPSE_00893|1;FPSE_03687|1	3	15	175	5710	http://www.ebi.ac.uk/QuickGO/GTerm?id=GO:0004177
6	6	exopeptidase activity	GO:0008238	0.0105	0.114	FPSE_12355|1;FPSE_03226|1;FPSE_00893|1;FPSE_11231|1;FPSE_03687|1	5	44	175	5710	http://www.ebi.ac.uk/QuickGO/GTerm?id=GO:0008238
5	5	protein heterodimerization activity	GO:0046982	0.0125	0.114	FPSE_04811|1;FPSE_03511|1;FPSE_07000|1;FPSE_07644|1	4	30	175	5710	http://www.ebi.ac.uk/QuickGO/GTerm?id=GO:0046982
4	4	oxidoreductase activity, acting on the aldehyde or oxo group of donors	GO:0016903	0.0138	0.114	FPSE_06879|1;FPSE_05758|1;FPSE_00585|1;FPSE_00953|1;FPSE_00970|1	5	47	175	5710	http://www.ebi.ac.uk/QuickGO/GTerm?id=GO:0016903
7	6,7	phosphatidylinositol phosphate binding	GO:1901981	0.0141	0.114	FPSE_04365|1;FPSE_10947|1;FPSE_06424|1;FPSE_08898|1	4	31	175	5710	http://www.ebi.ac.uk/QuickGO/GTerm?id=GO:1901981
4	4	ligase activity, forming carbon-nitrogen bonds	GO:0016879	0.0141	0.114	FPSE_06921|1;FPSE_01674|1;FPSE_03607|1;FPSE_00925|1;FPSE_05256|1;FPSE_07979|1	6	65	175	5710	http://www.ebi.ac.uk/QuickGO/GTerm?id=GO:0016879
4	4	peptidase activity	GO:0008233	0.0148	0.114	FPSE_06936|1;FPSE_11830|1;FPSE_00216|1;FPSE_12355|1;FPSE_03226|1;FPSE_00893|1;PIM1|1;FPSE_03943|1;FPSE_08829|1;FPSE_11231|1;FPSE_06332|1;FPSE_03687|1;FPSE_11776|1	13	216	175	5710	http://www.ebi.ac.uk/QuickGO/GTerm?id=GO:0008233
5	5	NAD binding	GO:0051287	0.0151	0.114	FPSE_05758|1;FPSE_04301|1;FPSE_08564|1;FPSE_03192|1;FPSE_00970|1	5	48	175	5710	http://www.ebi.ac.uk/QuickGO/GTerm?id=GO:0051287
5	5	transferase activity, transferring pentosyl groups	GO:0016763	0.0165	0.114	FPSE_09439|1;FPSE_05674|1;FPSE_03883|1	3	18	175	5710	http://www.ebi.ac.uk/QuickGO/GTerm?id=GO:0016763
5	5	primary active transmembrane transporter activity	GO:0015399	0.0178	0.114	FPSE_12004|1;FPSE_00640|1;FPSE_08244|1;FPSE_01597|1;FPSE_06161|1;FPSE_09728|1;FPSE_11895|1	7	88	175	5710	http://www.ebi.ac.uk/QuickGO/GTerm?id=GO:0015399
6	6	P-P-bond-hydrolysis-driven transmembrane transporter activity	GO:0015405	0.0178	0.114	FPSE_12004|1;FPSE_00640|1;FPSE_08244|1;FPSE_01597|1;FPSE_06161|1;FPSE_09728|1;FPSE_11895|1	7	88	175	5710	http://www.ebi.ac.uk/QuickGO/GTerm?id=GO:0015405
5	4,5	phospholipid binding	GO:0005543	0.0192	0.114	FPSE_04365|1;FPSE_10947|1;FPSE_06424|1;FPSE_08898|1;FPSE_04173|1	5	51	175	5710	http://www.ebi.ac.uk/QuickGO/GTerm?id=GO:0005543
4	4	hydrolase activity, acting on carbon-nitrogen (but not peptide) bonds	GO:0016810	0.021	0.114	FPSE_11143|1;FPSE_01259|1;FPSE_03622|1;FPSE_03883|1;FPSE_04922|1;AAH1|1;FPSE_08290|1	7	91	175	5710	http://www.ebi.ac.uk/QuickGO/GTerm?id=GO:0016810
6	6	glucosidase activity	GO:0015926	0.0251	0.114	FPSE_07274|1;FPSE_04308|1;FPSE_05450|1	3	21	175	5710	http://www.ebi.ac.uk/QuickGO/GTerm?id=GO:0015926
4	4	anion binding	GO:0043168	0.0274	0.114	FPSE_09019|1;FPSE_09192|1;FPSE_00865|1;FPSE_06126|1;FPSE_12004|1;FPSE_01836|1;FPSE_08595|1;FPSE_00640|1;FPSE_04365|1;FPSE_09384|1;FPSE_04172|1;FPSE_10947|1;FPSE_09718|1;FPSE_01674|1;FPSE_06424|1;FPSE_08898|1;FPSE_03662|1;FPSE_03607|1;FPSE_00508|1;FPSE_00774|1;FPSE_01006|1;FPSE_04288|1;PIM1|1;FPSE_11286|1;FPSE_04922|1;FPSE_06161|1;FPSE_08520|1;FPSE_00152|1;FPSE_09041|1;FPSE_01319|1;FPSE_04045|1;FP…	42	1032	175	5710	http://www.ebi.ac.uk/QuickGO/GTerm?id=GO:0043168
3	3	lipid binding	GO:0008289	0.0277	0.114	FPSE_04365|1;FPSE_10947|1;FPSE_06424|1;FPSE_08898|1;FPSE_04173|1	5	56	175	5710	http://www.ebi.ac.uk/QuickGO/GTerm?id=GO:0008289
5	5	oxidoreductase activity, acting on the CH-OH group of donors, NAD or NADP as acceptor	GO:0016616	0.0278	0.114	FPSE_11638|1;FPSE_03673|1;FPSE_00953|1;FPSE_06967|1;FPSE_04301|1;FPSE_05024|1;FPSE_08564|1;FPSE_03192|1	8	118	175	5710	http://www.ebi.ac.uk/QuickGO/GTerm?id=GO:0016616
7	6,7	serine-type exopeptidase activity	GO:0070008	0.0292	0.114	FPSE_03226|1;FPSE_11231|1	2	9	175	5710	http://www.ebi.ac.uk/QuickGO/GTerm?id=GO:0070008
8	7,8	serine-type carboxypeptidase activity	GO:0004185	0.0292	0.114	FPSE_03226|1;FPSE_11231|1	2	9	175	5710	http://www.ebi.ac.uk/QuickGO/GTerm?id=GO:0004185
5	5	thiolester hydrolase activity	GO:0016790	0.0292	0.114	FPSE_04111|1;FPSE_09544|1	2	9	175	5710	http://www.ebi.ac.uk/QuickGO/GTerm?id=GO:0016790
7	7	glutamate synthase (NADH) activity	GO:0016040	0.0306	0.114	FPSE_08520|1	1	1	175	5710	http://www.ebi.ac.uk/QuickGO/GTerm?id=GO:0016040
5	5	nitrite reductase activity	GO:0098809	0.0306	0.114	FPSE_09019|1	1	1	175	5710	http://www.ebi.ac.uk/QuickGO/GTerm?id=GO:0098809
6	6	S-methyl-5-thioribose-1-phosphate isomerase activity	GO:0046523	0.0306	0.114	MRI1|1	1	1	175	5710	http://www.ebi.ac.uk/QuickGO/GTerm?id=GO:0046523
5	5	cystathionine gamma-lyase activity	GO:0004123	0.0306	0.114	FPSE_01836|1	1	1	175	5710	http://www.ebi.ac.uk/QuickGO/GTerm?id=GO:0004123
6	6	phosphoglycerate kinase activity	GO:0004618	0.0306	0.114	FPSE_05285|1	1	1	175	5710	http://www.ebi.ac.uk/QuickGO/GTerm?id=GO:0004618
9	9	fructose-2,6-bisphosphate 6-phosphatase activity	GO:0047386	0.0306	0.114	FPSE_00171|1	1	1	175	5710	http://www.ebi.ac.uk/QuickGO/GTerm?id=GO:0047386
7	7	box H/ACA snoRNA binding	GO:0034513	0.0306	0.114	FPSE_12273|1	1	1	175	5710	http://www.ebi.ac.uk/QuickGO/GTerm?id=GO:0034513
6	6	acyl-CoA desaturase activity	GO:0016215	0.0306	0.114	FPSE_02541|1	1	1	175	5710	http://www.ebi.ac.uk/QuickGO/GTerm?id=GO:0016215
8	8	histone-glutamine methyltransferase activity	GO:1990259	0.0306	0.114	FPSE_12346|1	1	1	175	5710	http://www.ebi.ac.uk/QuickGO/GTerm?id=GO:1990259
6	6	hydroxymethylfurfural reductase (NADH) activity	GO:0033833	0.0306	0.114	FPSE_03673|1	1	1	175	5710	http://www.ebi.ac.uk/QuickGO/GTerm?id=GO:0033833
5	5	oxidoreductase activity, acting on other nitrogenous compounds as donors, oxygen as acceptor	GO:0016663	0.0306	0.114	FPSE_00146|1	1	1	175	5710	http://www.ebi.ac.uk/QuickGO/GTerm?id=GO:0016663
6	6	alcohol dehydrogenase (NAD) activity	GO:0004022	0.0306	0.114	FPSE_03673|1	1	1	175	5710	http://www.ebi.ac.uk/QuickGO/GTerm?id=GO:0004022
5	5	alpha-keto amide reductase activity	GO:0051268	0.0306	0.114	FPSE_00953|1	1	1	175	5710	http://www.ebi.ac.uk/QuickGO/GTerm?id=GO:0051268
7	7	choline-phosphate cytidylyltransferase activity	GO:0004105	0.0306	0.114	FPSE_03903|1	1	1	175	5710	http://www.ebi.ac.uk/QuickGO/GTerm?id=GO:0004105
5	4,5	1-aminocyclopropane-1-carboxylate deaminase activity	GO:0008660	0.0306	0.114	FPSE_04922|1	1	1	175	5710	http://www.ebi.ac.uk/QuickGO/GTerm?id=GO:0008660
7	6,7	aspartate kinase activity	GO:0004072	0.0306	0.114	FPSE_09384|1	1	1	175	5710	http://www.ebi.ac.uk/QuickGO/GTerm?id=GO:0004072
6	6	homoisocitrate dehydrogenase activity	GO:0047046	0.0306	0.114	FPSE_08564|1	1	1	175	5710	http://www.ebi.ac.uk/QuickGO/GTerm?id=GO:0047046
7	7	glyceraldehyde-3-phosphate dehydrogenase (NAD+) (phosphorylating) activity	GO:0004365	0.0306	0.114	FPSE_00970|1	1	1	175	5710	http://www.ebi.ac.uk/QuickGO/GTerm?id=GO:0004365
6	6	urate oxidase activity	GO:0004846	0.0306	0.114	FPSE_00146|1	1	1	175	5710	http://www.ebi.ac.uk/QuickGO/GTerm?id=GO:0004846
7	7	glycogen phosphorylase activity	GO:0008184	0.0306	0.114	FPSE_05893|1	1	1	175	5710	http://www.ebi.ac.uk/QuickGO/GTerm?id=GO:0008184
6	6	glutamate synthase activity, NAD(P)H as acceptor	GO:0045181	0.0306	0.114	FPSE_08520|1	1	1	175	5710	http://www.ebi.ac.uk/QuickGO/GTerm?id=GO:0045181
5	5	O-acetylhomoserine aminocarboxypropyltransferase activity	GO:0003961	0.0306	0.114	FPSE_08538|1	1	1	175	5710	http://www.ebi.ac.uk/QuickGO/GTerm?id=GO:0003961
6	6	cysteine desulfurase activity	GO:0031071	0.0306	0.114	FPSE_00508|1	1	1	175	5710	http://www.ebi.ac.uk/QuickGO/GTerm?id=GO:0031071
6	6	acetyl-CoA carboxylase activity	GO:0003989	0.0306	0.114	FPSE_01674|1	1	1	175	5710	http://www.ebi.ac.uk/QuickGO/GTerm?id=GO:0003989
6	6	glucose 1-dehydrogenase (NADP+) activity	GO:0047935	0.0306	0.114	FPSE_05024|1	1	1	175	5710	http://www.ebi.ac.uk/QuickGO/GTerm?id=GO:0047935
5	5	alpha-keto ester reductase activity	GO:0051269	0.0306	0.114	FPSE_00953|1	1	1	175	5710	http://www.ebi.ac.uk/QuickGO/GTerm?id=GO:0051269
6	6	tripeptide transporter activity	GO:0042937	0.0306	0.114	FPSE_04678|1	1	1	175	5710	http://www.ebi.ac.uk/QuickGO/GTerm?id=GO:0042937
9	9	D-xylose:NADP reductase activity	GO:0032866	0.0306	0.114	FPSE_05024|1	1	1	175	5710	http://www.ebi.ac.uk/QuickGO/GTerm?id=GO:0032866
6	6	glutamate dehydrogenase (NAD+) activity	GO:0004352	0.0306	0.114	FPSE_00136|1	1	1	175	5710	http://www.ebi.ac.uk/QuickGO/GTerm?id=GO:0004352
7	7	S-methyl-5-thioadenosine phosphorylase activity	GO:0017061	0.0306	0.114	FPSE_05674|1	1	1	175	5710	http://www.ebi.ac.uk/QuickGO/GTerm?id=GO:0017061
7	7	pre-mRNA intronic binding	GO:0097157	0.0306	0.114	FPSE_08657|1	1	1	175	5710	http://www.ebi.ac.uk/QuickGO/GTerm?id=GO:0097157
6	6	dipeptide transporter activity	GO:0042936	0.0306	0.114	FPSE_04678|1	1	1	175	5710	http://www.ebi.ac.uk/QuickGO/GTerm?id=GO:0042936
6	6	leukotriene-A4 hydrolase activity	GO:0004463	0.0306	0.114	FPSE_03687|1	1	1	175	5710	http://www.ebi.ac.uk/QuickGO/GTerm?id=GO:0004463
7	7	CDP-diacylglycerol-inositol 3-phosphatidyltransferase activity	GO:0003881	0.0306	0.114	FPSE_06554|1	1	1	175	5710	http://www.ebi.ac.uk/QuickGO/GTerm?id=GO:0003881
7	7	acetyl-CoA hydrolase activity	GO:0003986	0.0306	0.114	FPSE_09544|1	1	1	175	5710	http://www.ebi.ac.uk/QuickGO/GTerm?id=GO:0003986
6	6	purine-nucleoside phosphorylase activity	GO:0004731	0.0306	0.114	FPSE_05674|1	1	1	175	5710	http://www.ebi.ac.uk/QuickGO/GTerm?id=GO:0004731
8	8	alpha-1,4-glucosidase activity	GO:0004558	0.0306	0.114	FPSE_05450|1	1	1	175	5710	http://www.ebi.ac.uk/QuickGO/GTerm?id=GO:0004558
7	7	kynurenine-oxoglutarate transaminase activity	GO:0016212	0.0306	0.114	FPSE_00774|1	1	1	175	5710	http://www.ebi.ac.uk/QuickGO/GTerm?id=GO:0016212
8	4,8	amylo-alpha-1,6-glucosidase activity	GO:0004135	0.0306	0.114	FPSE_04308|1	1	1	175	5710	http://www.ebi.ac.uk/QuickGO/GTerm?id=GO:0004135
6	6	epoxide hydrolase activity	GO:0004301	0.0306	0.114	FPSE_03687|1	1	1	175	5710	http://www.ebi.ac.uk/QuickGO/GTerm?id=GO:0004301
7	7	protein farnesyltransferase activity	GO:0004660	0.0306	0.114	FPSE_03068|1	1	1	175	5710	http://www.ebi.ac.uk/QuickGO/GTerm?id=GO:0004660
6	6	kynurenine aminotransferase activity	GO:0036137	0.0306	0.114	FPSE_00774|1	1	1	175	5710	http://www.ebi.ac.uk/QuickGO/GTerm?id=GO:0036137
6	6	IMP dehydrogenase activity	GO:0003938	0.0306	0.114	FPSE_11638|1	1	1	175	5710	http://www.ebi.ac.uk/QuickGO/GTerm?id=GO:0003938
6	6	imidazoleglycerol-phosphate synthase activity	GO:0000107	0.0306	0.114	FPSE_03883|1	1	1	175	5710	http://www.ebi.ac.uk/QuickGO/GTerm?id=GO:0000107
6	6	fumarate hydratase activity	GO:0004333	0.0306	0.114	FPSE_07697|1	1	1	175	5710	http://www.ebi.ac.uk/QuickGO/GTerm?id=GO:0004333
8	8	GDP-Man:Man1GlcNAc2-PP-Dol alpha-1,3-mannosyltransferase activity	GO:0004378	0.0306	0.114	FPSE_09750|1	1	1	175	5710	http://www.ebi.ac.uk/QuickGO/GTerm?id=GO:0004378
8	8	glycolipid 6-alpha-mannosyltransferase activity	GO:0033164	0.0306	0.114	FPSE_09750|1	1	1	175	5710	http://www.ebi.ac.uk/QuickGO/GTerm?id=GO:0033164
6	6	phosphoglycerate mutase activity	GO:0004619	0.0306	0.114	FPSE_04208|1	1	1	175	5710	http://www.ebi.ac.uk/QuickGO/GTerm?id=GO:0004619
7	7	phosphoenolpyruvate carboxykinase (ATP) activity	GO:0004612	0.0306	0.114	FPSE_07883|1	1	1	175	5710	http://www.ebi.ac.uk/QuickGO/GTerm?id=GO:0004612
6	6	1,4-alpha-glucan branching enzyme activity	GO:0003844	0.0306	0.114	FPSE_04834|1	1	1	175	5710	http://www.ebi.ac.uk/QuickGO/GTerm?id=GO:0003844
5	5	CoA carboxylase activity	GO:0016421	0.0306	0.114	FPSE_01674|1	1	1	175	5710	http://www.ebi.ac.uk/QuickGO/GTerm?id=GO:0016421
7	7	stearoyl-CoA 9-desaturase activity	GO:0004768	0.0306	0.114	FPSE_02541|1	1	1	175	5710	http://www.ebi.ac.uk/QuickGO/GTerm?id=GO:0004768
6	6	phosphoenolpyruvate carboxykinase activity	GO:0004611	0.0306	0.114	FPSE_07883|1	1	1	175	5710	http://www.ebi.ac.uk/QuickGO/GTerm?id=GO:0004611
6	6	uracil phosphoribosyltransferase activity	GO:0004845	0.0306	0.114	FPSE_09439|1	1	1	175	5710	http://www.ebi.ac.uk/QuickGO/GTerm?id=GO:0004845
6	6	glyceraldehyde-3-phosphate dehydrogenase (NAD(P)+) (phosphorylating) activity	GO:0043891	0.0306	0.114	FPSE_00970|1	1	1	175	5710	http://www.ebi.ac.uk/QuickGO/GTerm?id=GO:0043891
6	6	polyphosphate kinase activity	GO:0008976	0.0306	0.114	FPSE_04407|1	1	1	175	5710	http://www.ebi.ac.uk/QuickGO/GTerm?id=GO:0008976
6	6	hydroxyacylglutathione hydrolase activity	GO:0004416	0.0306	0.114	FPSE_04111|1	1	1	175	5710	http://www.ebi.ac.uk/QuickGO/GTerm?id=GO:0004416
8	7,8	glycogen (starch) synthase activity	GO:0004373	0.0306	0.114	FPSE_11843|1	1	1	175	5710	http://www.ebi.ac.uk/QuickGO/GTerm?id=GO:0004373
6	6	acetate CoA-transferase activity	GO:0008775	0.0306	0.114	FPSE_09544|1	1	1	175	5710	http://www.ebi.ac.uk/QuickGO/GTerm?id=GO:0008775
7	7	protein-glutamine N-methyltransferase activity	GO:0036009	0.0306	0.114	FPSE_12346|1	1	1	175	5710	http://www.ebi.ac.uk/QuickGO/GTerm?id=GO:0036009
9	5,7,9	nucleoside:sodium symporter activity	GO:0005415	0.0306	0.114	FPSE_03417|1	1	1	175	5710	http://www.ebi.ac.uk/QuickGO/GTerm?id=GO:0005415
3	3	glycogen debranching enzyme activity	GO:0004133	0.0306	0.114	FPSE_04308|1	1	1	175	5710	http://www.ebi.ac.uk/QuickGO/GTerm?id=GO:0004133
4	4	4-alpha-glucanotransferase activity	GO:0004134	0.0306	0.114	FPSE_04308|1	1	1	175	5710	http://www.ebi.ac.uk/QuickGO/GTerm?id=GO:0004134
6	6	homoserine kinase activity	GO:0004413	0.0306	0.114	FPSE_03662|1	1	1	175	5710	http://www.ebi.ac.uk/QuickGO/GTerm?id=GO:0004413
6	6	nitrite reductase [NAD(P)H] activity	GO:0008942	0.0306	0.114	FPSE_09019|1	1	1	175	5710	http://www.ebi.ac.uk/QuickGO/GTerm?id=GO:0008942
5	5	glutamate synthase activity	GO:0015930	0.0306	0.114	FPSE_08520|1	1	1	175	5710	http://www.ebi.ac.uk/QuickGO/GTerm?id=GO:0015930
5	5	cysteine synthase activity	GO:0004124	0.0306	0.114	FPSE_08538|1	1	1	175	5710	http://www.ebi.ac.uk/QuickGO/GTerm?id=GO:0004124
6	6	phosphoribosylformylglycinamidine synthase activity	GO:0004642	0.0306	0.114	FPSE_07979|1	1	1	175	5710	http://www.ebi.ac.uk/QuickGO/GTerm?id=GO:0004642
6	6	aspartate-semialdehyde dehydrogenase activity	GO:0004073	0.0306	0.114	FPSE_05758|1	1	1	175	5710	http://www.ebi.ac.uk/QuickGO/GTerm?id=GO:0004073
6	6	dTDP-glucose 4,6-dehydratase activity	GO:0008460	0.0306	0.114	FPSE_03539|1	1	1	175	5710	http://www.ebi.ac.uk/QuickGO/GTerm?id=GO:0008460
6	6	S-(hydroxymethyl)glutathione dehydrogenase activity	GO:0051903	0.0306	0.114	FPSE_03673|1	1	1	175	5710	http://www.ebi.ac.uk/QuickGO/GTerm?id=GO:0051903
5	5	oxidoreductase activity, acting on the aldehyde or oxo group of donors, NAD or NADP as acceptor	GO:0016620	0.033	0.121	FPSE_06879|1;FPSE_05758|1;FPSE_00585|1;FPSE_00970|1	4	40	175	5710	http://www.ebi.ac.uk/QuickGO/GTerm?id=GO:0016620
4	4	transferase activity, transferring sulfur-containing groups	GO:0016782	0.0428	0.156	FPSE_09544|1;FPSE_00508|1	2	11	175	5710	http://www.ebi.ac.uk/QuickGO/GTerm?id=GO:0016782
5	5	peptidase activity, acting on L-amino acid peptides	GO:0070011	0.0438	0.159	FPSE_06936|1;FPSE_00216|1;FPSE_12355|1;FPSE_03226|1;FPSE_00893|1;PIM1|1;FPSE_08829|1;FPSE_11231|1;FPSE_06332|1;FPSE_03687|1;FPSE_11776|1	11	201	175	5710	http://www.ebi.ac.uk/QuickGO/GTerm?id=GO:0070011
11	6,11	ATPase activity, coupled to transmembrane movement of substances	GO:0042626	0.0454	0.163	FPSE_12004|1;FPSE_00640|1;FPSE_01597|1;FPSE_06161|1;FPSE_09728|1;FPSE_11895|1	6	85	175	5710	http://www.ebi.ac.uk/QuickGO/GTerm?id=GO:0042626
5	5	hydrolase activity, acting on acid anhydrides, catalyzing transmembrane movement of substances	GO:0016820	0.0476	0.169	FPSE_12004|1;FPSE_00640|1;FPSE_01597|1;FPSE_06161|1;FPSE_09728|1;FPSE_11895|1	6	86	175	5710	http://www.ebi.ac.uk/QuickGO/GTerm?id=GO:0016820
4	4	serine hydrolase activity	GO:0017171	0.0508	0.172	FPSE_06936|1;FPSE_00216|1;FPSE_03226|1;PIM1|1;FPSE_11231|1	5	66	175	5710	http://www.ebi.ac.uk/QuickGO/GTerm?id=GO:0017171
6	5,6	serine-type peptidase activity	GO:0008236	0.0508	0.172	FPSE_06936|1;FPSE_00216|1;FPSE_03226|1;PIM1|1;FPSE_11231|1	5	66	175	5710	http://www.ebi.ac.uk/QuickGO/GTerm?id=GO:0008236
10	10	ATPase activity, coupled to movement of substances	GO:0043492	0.0571	0.172	FPSE_12004|1;FPSE_00640|1;FPSE_01597|1;FPSE_06161|1;FPSE_09728|1;FPSE_11895|1	6	90	175	5710	http://www.ebi.ac.uk/QuickGO/GTerm?id=GO:0043492
8	8	3'(2'),5'-bisphosphate nucleotidase activity	GO:0008441	0.0604	0.172	FPSE_02678|1	1	2	175	5710	http://www.ebi.ac.uk/QuickGO/GTerm?id=GO:0008441
8	8	1-acylglycerol-3-phosphate O-acyltransferase activity	GO:0003841	0.0604	0.172	FPSE_11931|1	1	2	175	5710	http://www.ebi.ac.uk/QuickGO/GTerm?id=GO:0003841
5	5	oxidoreductase activity, acting on the CH-NH2 group of donors, disulfide as acceptor	GO:0016642	0.0604	0.172	FPSE_08961|1	1	2	175	5710	http://www.ebi.ac.uk/QuickGO/GTerm?id=GO:0016642
6	6	purine nucleobase transmembrane transporter activity	GO:0005345	0.0604	0.172	FPSE_05618|1	1	2	175	5710	http://www.ebi.ac.uk/QuickGO/GTerm?id=GO:0005345
5	5	oxidoreductase activity, acting on paired donors, with oxidation of a pair of donors resulting in the reduction of molecular oxygen to two molecules of water	GO:0016717	0.0604	0.172	FPSE_02541|1	1	2	175	5710	http://www.ebi.ac.uk/QuickGO/GTerm?id=GO:0016717
7	6,7	malate dehydrogenase (decarboxylating) (NAD+) activity	GO:0004471	0.0604	0.172	FPSE_03192|1	1	2	175	5710	http://www.ebi.ac.uk/QuickGO/GTerm?id=GO:0004471
6	6	N-acetyl-gamma-glutamyl-phosphate reductase activity	GO:0003942	0.0604	0.172	FPSE_05758|1	1	2	175	5710	http://www.ebi.ac.uk/QuickGO/GTerm?id=GO:0003942
6	6	malic enzyme activity	GO:0004470	0.0604	0.172	FPSE_03192|1	1	2	175	5710	http://www.ebi.ac.uk/QuickGO/GTerm?id=GO:0004470
6	6	carbamoyl-phosphate synthase (glutamine-hydrolyzing) activity	GO:0004088	0.0604	0.172	FPSE_00925|1	1	2	175	5710	http://www.ebi.ac.uk/QuickGO/GTerm?id=GO:0004088
7	7	glycolipid mannosyltransferase activity	GO:0004376	0.0604	0.172	FPSE_09750|1	1	2	175	5710	http://www.ebi.ac.uk/QuickGO/GTerm?id=GO:0004376
6	6	glycine dehydrogenase (decarboxylating) activity	GO:0004375	0.0604	0.172	FPSE_08961|1	1	2	175	5710	http://www.ebi.ac.uk/QuickGO/GTerm?id=GO:0004375
5	5	acetolactate synthase activity	GO:0003984	0.0604	0.172	FPSE_09041|1	1	2	175	5710	http://www.ebi.ac.uk/QuickGO/GTerm?id=GO:0003984
5	5	FK506 binding	GO:0005528	0.0604	0.172	FPSE_10725|1	1	2	175	5710	http://www.ebi.ac.uk/QuickGO/GTerm?id=GO:0005528
6	6	dihydroxy-acid dehydratase activity	GO:0004160	0.0604	0.172	FPSE_06490|1	1	2	175	5710	http://www.ebi.ac.uk/QuickGO/GTerm?id=GO:0004160
4	4	ligase activity, forming carbon-carbon bonds	GO:0016885	0.0604	0.172	FPSE_01674|1	1	2	175	5710	http://www.ebi.ac.uk/QuickGO/GTerm?id=GO:0016885
8	8	GTP cyclohydrolase II activity	GO:0003935	0.0604	0.172	FPSE_08290|1	1	2	175	5710	http://www.ebi.ac.uk/QuickGO/GTerm?id=GO:0003935
6	6	urease activity	GO:0009039	0.0604	0.172	FPSE_01259|1	1	2	175	5710	http://www.ebi.ac.uk/QuickGO/GTerm?id=GO:0009039
7	7	mannosyl-oligosaccharide glucosidase activity	GO:0004573	0.0604	0.172	FPSE_07274|1	1	2	175	5710	http://www.ebi.ac.uk/QuickGO/GTerm?id=GO:0004573
8	8	CAAX-protein geranylgeranyltransferase activity	GO:0004662	0.0604	0.172	FPSE_03068|1	1	2	175	5710	http://www.ebi.ac.uk/QuickGO/GTerm?id=GO:0004662
5	5	steroid dehydrogenase activity, acting on the CH-OH group of donors, NAD or NADP as acceptor	GO:0033764	0.0604	0.172	FPSE_06967|1	1	2	175	5710	http://www.ebi.ac.uk/QuickGO/GTerm?id=GO:0033764
4	4	adenine deaminase activity	GO:0000034	0.0604	0.172	AAH1|1	1	2	175	5710	http://www.ebi.ac.uk/QuickGO/GTerm?id=GO:0000034
5	5	oxidoreductase activity, acting on other nitrogenous compounds as donors, with NAD or NADP as acceptor	GO:0046857	0.0604	0.172	FPSE_09019|1	1	2	175	5710	http://www.ebi.ac.uk/QuickGO/GTerm?id=GO:0046857
7	7	glutamate-tRNA ligase activity	GO:0004818	0.0604	0.172	FPSE_06013|1	1	2	175	5710	http://www.ebi.ac.uk/QuickGO/GTerm?id=GO:0004818
6	6	3-beta-hydroxy-delta5-steroid dehydrogenase activity	GO:0003854	0.0604	0.172	FPSE_06967|1	1	2	175	5710	http://www.ebi.ac.uk/QuickGO/GTerm?id=GO:0003854
7	7	1-acylglycerophosphocholine O-acyltransferase activity	GO:0047184	0.0604	0.172	FPSE_11931|1	1	2	175	5710	http://www.ebi.ac.uk/QuickGO/GTerm?id=GO:0047184
5	5	oligopeptide transporter activity	GO:0015198	0.0604	0.172	FPSE_04678|1	1	2	175	5710	http://www.ebi.ac.uk/QuickGO/GTerm?id=GO:0015198
7	7	alkaline phosphatase activity	GO:0004035	0.0604	0.172	FPSE_00171|1	1	2	175	5710	http://www.ebi.ac.uk/QuickGO/GTerm?id=GO:0004035
4	4	protein dimerization activity	GO:0046983	0.0626	0.177	FPSE_04811|1;FPSE_05758|1;FPSE_03511|1;FPSE_07000|1;FPSE_07644|1	5	70	175	5710	http://www.ebi.ac.uk/QuickGO/GTerm?id=GO:0046983
6	6	threonine-type peptidase activity	GO:0070003	0.0668	0.187	FPSE_06332|1;FPSE_11776|1	2	14	175	5710	http://www.ebi.ac.uk/QuickGO/GTerm?id=GO:0070003
7	7	threonine-type endopeptidase activity	GO:0004298	0.0668	0.187	FPSE_06332|1;FPSE_11776|1	2	14	175	5710	http://www.ebi.ac.uk/QuickGO/GTerm?id=GO:0004298
4	4	active transmembrane transporter activity	GO:0022804	0.0671	0.187	FPSE_12004|1;FPSE_00640|1;FPSE_08244|1;FPSE_03417|1;FPSE_01597|1;FPSE_06161|1;FPSE_09728|1;FPSE_11895|1	8	141	175	5710	http://www.ebi.ac.uk/QuickGO/GTerm?id=GO:0022804
4	4	oxidoreductase activity, acting on CH-OH group of donors	GO:0016614	0.0693	0.192	FPSE_11638|1;FPSE_03673|1;FPSE_00953|1;FPSE_06967|1;FPSE_04301|1;FPSE_05024|1;FPSE_08564|1;FPSE_03192|1	8	142	175	5710	http://www.ebi.ac.uk/QuickGO/GTerm?id=GO:0016614
5	5	NADP binding	GO:0050661	0.0734	0.202	FPSE_09019|1;FPSE_05758|1;FPSE_00970|1	3	32	175	5710	http://www.ebi.ac.uk/QuickGO/GTerm?id=GO:0050661
5	5	hydrolase activity, acting on carbon-nitrogen (but not peptide) bonds, in cyclic amidines	GO:0016814	0.0755	0.206	AAH1|1;FPSE_08290|1	2	15	175	5710	http://www.ebi.ac.uk/QuickGO/GTerm?id=GO:0016814
5	5	peptidyl-prolyl cis-trans isomerase activity	GO:0003755	0.0846	0.211	FPSE_09238|1;FPSE_10725|1	2	16	175	5710	http://www.ebi.ac.uk/QuickGO/GTerm?id=GO:0003755
4	4	cis-trans isomerase activity	GO:0016859	0.0846	0.211	FPSE_09238|1;FPSE_10725|1	2	16	175	5710	http://www.ebi.ac.uk/QuickGO/GTerm?id=GO:0016859
5	5	protein transporter activity	GO:0008565	0.0847	0.211	FPSE_10947|1;FPSE_08244|1;FPSE_02532|1	3	34	175	5710	http://www.ebi.ac.uk/QuickGO/GTerm?id=GO:0008565
5	5	hydro-lyase activity	GO:0016836	0.0847	0.211	FPSE_07697|1;FPSE_06490|1;FPSE_03539|1	3	34	175	5710	http://www.ebi.ac.uk/QuickGO/GTerm?id=GO:0016836
4	4	macrolide binding	GO:0005527	0.0892	0.211	FPSE_10725|1	1	3	175	5710	http://www.ebi.ac.uk/QuickGO/GTerm?id=GO:0005527
6	6	glycine hydroxymethyltransferase activity	GO:0004372	0.0892	0.211	FPSE_01006|1	1	3	175	5710	http://www.ebi.ac.uk/QuickGO/GTerm?id=GO:0004372
4	4	glutathione peroxidase activity	GO:0004602	0.0892	0.211	FPSE_00915|1	1	3	175	5710	http://www.ebi.ac.uk/QuickGO/GTerm?id=GO:0004602
6	6	CDP-alcohol phosphatidyltransferase activity	GO:0017169	0.0892	0.211	FPSE_06554|1	1	3	175	5710	http://www.ebi.ac.uk/QuickGO/GTerm?id=GO:0017169
7	7	nucleotidase activity	GO:0008252	0.0892	0.211	FPSE_02678|1	1	3	175	5710	http://www.ebi.ac.uk/QuickGO/GTerm?id=GO:0008252
6	6	L-phenylalanine aminotransferase activity	GO:0070546	0.0892	0.211	FPSE_01319|1	1	3	175	5710	http://www.ebi.ac.uk/QuickGO/GTerm?id=GO:0070546
6	6	succinate dehydrogenase (ubiquinone) activity	GO:0008177	0.0892	0.211	FPSE_04172|1	1	3	175	5710	http://www.ebi.ac.uk/QuickGO/GTerm?id=GO:0008177
7	7	lysophosphatidic acid acyltransferase activity	GO:0042171	0.0892	0.211	FPSE_11931|1	1	3	175	5710	http://www.ebi.ac.uk/QuickGO/GTerm?id=GO:0042171
7	7	L-phenylalanine:2-oxoglutarate aminotransferase activity	GO:0080130	0.0892	0.211	FPSE_01319|1	1	3	175	5710	http://www.ebi.ac.uk/QuickGO/GTerm?id=GO:0080130
4	4	receptor binding	GO:0005102	0.0892	0.211	FPSE_06126|1	1	3	175	5710	http://www.ebi.ac.uk/QuickGO/GTerm?id=GO:0005102
4	4	steroid dehydrogenase activity	GO:0016229	0.0892	0.211	FPSE_06967|1	1	3	175	5710	http://www.ebi.ac.uk/QuickGO/GTerm?id=GO:0016229
5	5	nucleobase transmembrane transporter activity	GO:0015205	0.0892	0.211	FPSE_05618|1	1	3	175	5710	http://www.ebi.ac.uk/QuickGO/GTerm?id=GO:0015205
7	7	U1 snRNA binding	GO:0030619	0.0892	0.211	FPSE_08657|1	1	3	175	5710	http://www.ebi.ac.uk/QuickGO/GTerm?id=GO:0030619
5	5	CoA-transferase activity	GO:0008410	0.0892	0.211	FPSE_09544|1	1	3	175	5710	http://www.ebi.ac.uk/QuickGO/GTerm?id=GO:0008410
6	6	2-aminoadipate transaminase activity	GO:0047536	0.0892	0.211	FPSE_00774|1	1	3	175	5710	http://www.ebi.ac.uk/QuickGO/GTerm?id=GO:0047536
6	6	L-aspartate:2-oxoglutarate aminotransferase activity	GO:0004069	0.0892	0.211	FPSE_01319|1	1	3	175	5710	http://www.ebi.ac.uk/QuickGO/GTerm?id=GO:0004069
7	7	P-P-bond-hydrolysis-driven protein transmembrane transporter activity	GO:0015450	0.0892	0.211	FPSE_08244|1	1	3	175	5710	http://www.ebi.ac.uk/QuickGO/GTerm?id=GO:0015450
7	7	GTP cyclohydrolase activity	GO:0003933	0.0892	0.211	FPSE_08290|1	1	3	175	5710	http://www.ebi.ac.uk/QuickGO/GTerm?id=GO:0003933
7	7	U2 snRNA binding	GO:0030620	0.0892	0.211	FPSE_08657|1	1	3	175	5710	http://www.ebi.ac.uk/QuickGO/GTerm?id=GO:0030620
5	5	G-protein coupled receptor binding	GO:0001664	0.0892	0.211	FPSE_06126|1	1	3	175	5710	http://www.ebi.ac.uk/QuickGO/GTerm?id=GO:0001664
4	4	transferase activity, transferring nitrogenous groups	GO:0016769	0.0907	0.212	FPSE_00774|1;FPSE_01319|1;FPSE_04045|1	3	35	175	5710	http://www.ebi.ac.uk/QuickGO/GTerm?id=GO:0016769
5	5	transaminase activity	GO:0008483	0.0907	0.212	FPSE_00774|1;FPSE_01319|1;FPSE_04045|1	3	35	175	5710	http://www.ebi.ac.uk/QuickGO/GTerm?id=GO:0008483
7	7	translation initiation factor activity	GO:0003743	0.0907	0.212	FPSE_03350|1;FPSE_04365|1;FPSE_03582|1	3	35	175	5710	http://www.ebi.ac.uk/QuickGO/GTerm?id=GO:0003743
7	7	metalloexopeptidase activity	GO:0008235	0.094	0.218	FPSE_12355|1;FPSE_00893|1	2	17	175	5710	http://www.ebi.ac.uk/QuickGO/GTerm?id=GO:0008235
5	5	carbon-nitrogen ligase activity, with glutamine as amido-N-donor	GO:0016884	0.0968	0.223	FPSE_00925|1;FPSE_05256|1;FPSE_07979|1	3	36	175	5710	http://www.ebi.ac.uk/QuickGO/GTerm?id=GO:0016884
3	3	hydrolase activity	GO:0016787	0.0997	0.229	FPSE_09192|1;FPSE_06126|1;FPSE_12004|1;FPSE_11143|1;FPSE_07274|1;FPSE_00640|1;FPSE_01259|1;FPSE_06936|1;FPSE_04111|1;FPSE_11830|1;FPSE_09718|1;FPSE_09544|1;FPSE_00216|1;FPSE_12355|1;FPSE_03622|1;FPSE_03883|1;FPSE_03982|1;FPSE_05966|1;FPSE_01597|1;FPSE_03226|1;FPSE_00893|1;FPSE_06967|1;FPSE_04308|1;PIM1|1;FPSE_11286|1;FPSE_04922|1;FPSE_07141|1;FPSE_03943|1;FPSE_06161|1;AAH1|1;FPSE_00808|1;FPSE_001…	46	1257	175	5710	http://www.ebi.ac.uk/QuickGO/GTerm?id=GO:0016787
4	4	carbon-oxygen lyase activity	GO:0016835	0.106	0.242	FPSE_07697|1;FPSE_06490|1;FPSE_03539|1;FPSE_08538|1	4	59	175	5710	http://www.ebi.ac.uk/QuickGO/GTerm?id=GO:0016835
9	9	ATPase activity, coupled	GO:0042623	0.111	0.244	FPSE_12004|1;FPSE_00640|1;FPSE_01597|1;PIM1|1;FPSE_06161|1;FPSE_00152|1;FPSE_09728|1;FPSE_11895|1	8	158	175	5710	http://www.ebi.ac.uk/QuickGO/GTerm?id=GO:0042623
3	3	deaminase activity	GO:0019239	0.114	0.244	FPSE_04922|1;AAH1|1	2	19	175	5710	http://www.ebi.ac.uk/QuickGO/GTerm?id=GO:0019239
7	7	acylglycerol O-acyltransferase activity	GO:0016411	0.117	0.244	FPSE_11931|1	1	4	175	5710	http://www.ebi.ac.uk/QuickGO/GTerm?id=GO:0016411
5	3,5	superoxide dismutase activity	GO:0004784	0.117	0.244	FPSE_07706|1	1	4	175	5710	http://www.ebi.ac.uk/QuickGO/GTerm?id=GO:0004784
5	5	G-protein beta/gamma-subunit complex binding	GO:0031683	0.117	0.244	FPSE_06126|1	1	4	175	5710	http://www.ebi.ac.uk/QuickGO/GTerm?id=GO:0031683
6	6	lysophospholipid acyltransferase activity	GO:0071617	0.117	0.244	FPSE_11931|1	1	4	175	5710	http://www.ebi.ac.uk/QuickGO/GTerm?id=GO:0071617
5	5	malate dehydrogenase activity	GO:0016615	0.117	0.244	FPSE_03192|1	1	4	175	5710	http://www.ebi.ac.uk/QuickGO/GTerm?id=GO:0016615
8	8	sugar-phosphatase activity	GO:0050308	0.117	0.244	FPSE_00171|1	1	4	175	5710	http://www.ebi.ac.uk/QuickGO/GTerm?id=GO:0050308
4	4	peptide transporter activity	GO:0015197	0.117	0.244	FPSE_04678|1	1	4	175	5710	http://www.ebi.ac.uk/QuickGO/GTerm?id=GO:0015197
6	6	glutaminase activity	GO:0004359	0.117	0.244	FPSE_03883|1	1	4	175	5710	http://www.ebi.ac.uk/QuickGO/GTerm?id=GO:0004359
4	4	oxidoreductase activity, acting on superoxide radicals as acceptor	GO:0016721	0.117	0.244	FPSE_07706|1	1	4	175	5710	http://www.ebi.ac.uk/QuickGO/GTerm?id=GO:0016721
6	6	cytidylyltransferase activity	GO:0070567	0.117	0.244	FPSE_03903|1	1	4	175	5710	http://www.ebi.ac.uk/QuickGO/GTerm?id=GO:0070567
5	5	oxidoreductase activity, acting on the CH-CH group of donors, quinone or related compound as acceptor	GO:0016635	0.117	0.244	FPSE_04172|1	1	4	175	5710	http://www.ebi.ac.uk/QuickGO/GTerm?id=GO:0016635
6	6	ATP-dependent peptidase activity	GO:0004176	0.117	0.244	PIM1|1	1	4	175	5710	http://www.ebi.ac.uk/QuickGO/GTerm?id=GO:0004176
5	5	intramolecular transferase activity, phosphotransferases	GO:0016868	0.117	0.244	FPSE_04208|1	1	4	175	5710	http://www.ebi.ac.uk/QuickGO/GTerm?id=GO:0016868
4	4	chromatin DNA binding	GO:0031490	0.117	0.244	FPSE_07000|1	1	4	175	5710	http://www.ebi.ac.uk/QuickGO/GTerm?id=GO:0031490
5	5	biotin carboxylase activity	GO:0004075	0.117	0.244	FPSE_01674|1	1	4	175	5710	http://www.ebi.ac.uk/QuickGO/GTerm?id=GO:0004075
7	7	U6 snRNA binding	GO:0017070	0.117	0.244	FPSE_08657|1	1	4	175	5710	http://www.ebi.ac.uk/QuickGO/GTerm?id=GO:0017070
3	3	heterocyclic compound binding	GO:1901363	0.126	0.26	FPSE_04811|1;FPSE_09019|1;FPSE_09192|1;FPSE_00865|1;FPSE_06126|1;FPSE_12004|1;FPSE_03350|1;FPSE_01836|1;FPSE_08595|1;FPSE_02043|1;FPSE_00640|1;FPSE_04365|1;FPSE_04172|1;FPSE_09718|1;FPSE_01674|1;FPSE_05383|1;FPSE_05674|1;FPSE_05758|1;FPSE_08632|1;FPSE_03662|1;FPSE_03607|1;FPSE_02614|1;FPSE_00508|1;FPSE_00774|1;FPSE_01006|1;FPSE_12273|1;FPSE_04332|1;FPSE_04301|1;FPSE_04288|1;FPSE_02541|1;PIM1|1;FP…	70	2034	175	5710	http://www.ebi.ac.uk/QuickGO/GTerm?id=GO:1901363
3	3	organic cyclic compound binding	GO:0097159	0.126	0.26	FPSE_04811|1;FPSE_09019|1;FPSE_09192|1;FPSE_00865|1;FPSE_06126|1;FPSE_12004|1;FPSE_03350|1;FPSE_01836|1;FPSE_08595|1;FPSE_02043|1;FPSE_00640|1;FPSE_04365|1;FPSE_04172|1;FPSE_09718|1;FPSE_01674|1;FPSE_05383|1;FPSE_05674|1;FPSE_05758|1;FPSE_08632|1;FPSE_03662|1;FPSE_03607|1;FPSE_02614|1;FPSE_00508|1;FPSE_00774|1;FPSE_01006|1;FPSE_12273|1;FPSE_04332|1;FPSE_04301|1;FPSE_04288|1;FPSE_02541|1;PIM1|1;FP…	70	2034	175	5710	http://www.ebi.ac.uk/QuickGO/GTerm?id=GO:0097159
7	7	carboxypeptidase activity	GO:0004180	0.134	0.276	FPSE_03226|1;FPSE_11231|1	2	21	175	5710	http://www.ebi.ac.uk/QuickGO/GTerm?id=GO:0004180
7	7	nucleoside-triphosphatase activity	GO:0017111	0.144	0.277	FPSE_09192|1;FPSE_06126|1;FPSE_12004|1;FPSE_00640|1;FPSE_09718|1;FPSE_01597|1;PIM1|1;FPSE_11286|1;FPSE_06161|1;FPSE_00152|1;FPSE_09728|1;FPSE_06538|1;FPSE_11895|1	13	306	175	5710	http://www.ebi.ac.uk/QuickGO/GTerm?id=GO:0017111
6	6	CoA hydrolase activity	GO:0016289	0.144	0.277	FPSE_09544|1	1	5	175	5710	http://www.ebi.ac.uk/QuickGO/GTerm?id=GO:0016289
6	6	pre-mRNA binding	GO:0036002	0.144	0.277	FPSE_08657|1	1	5	175	5710	http://www.ebi.ac.uk/QuickGO/GTerm?id=GO:0036002
5	5	ether hydrolase activity	GO:0016803	0.144	0.277	FPSE_03687|1	1	5	175	5710	http://www.ebi.ac.uk/QuickGO/GTerm?id=GO:0016803
7	6,7	UDP-glucosyltransferase activity	GO:0035251	0.144	0.277	FPSE_11843|1	1	5	175	5710	http://www.ebi.ac.uk/QuickGO/GTerm?id=GO:0035251
7	7	nickel cation binding	GO:0016151	0.144	0.277	FPSE_01259|1	1	5	175	5710	http://www.ebi.ac.uk/QuickGO/GTerm?id=GO:0016151
7	7	protein geranylgeranyltransferase activity	GO:0004661	0.144	0.277	FPSE_03068|1	1	5	175	5710	http://www.ebi.ac.uk/QuickGO/GTerm?id=GO:0004661
4	4	transferase activity, transferring aldehyde or ketonic groups	GO:0016744	0.144	0.277	FPSE_09041|1	1	5	175	5710	http://www.ebi.ac.uk/QuickGO/GTerm?id=GO:0016744
5	4,5	phosphopantetheine binding	GO:0031177	0.144	0.277	NPS2|1	1	5	175	5710	http://www.ebi.ac.uk/QuickGO/GTerm?id=GO:0031177
7	7	carbohydrate phosphatase activity	GO:0019203	0.144	0.277	FPSE_00171|1	1	5	175	5710	http://www.ebi.ac.uk/QuickGO/GTerm?id=GO:0019203
6	6	cyclohydrolase activity	GO:0019238	0.144	0.277	FPSE_08290|1	1	5	175	5710	http://www.ebi.ac.uk/QuickGO/GTerm?id=GO:0019238
6	6	protein prenyltransferase activity	GO:0008318	0.144	0.277	FPSE_03068|1	1	5	175	5710	http://www.ebi.ac.uk/QuickGO/GTerm?id=GO:0008318
6	6	GDP-dissociation inhibitor activity	GO:0005092	0.144	0.277	FPSE_03582|1	1	5	175	5710	http://www.ebi.ac.uk/QuickGO/GTerm?id=GO:0005092
8	8	solute:sodium symporter activity	GO:0015370	0.144	0.277	FPSE_03417|1	1	5	175	5710	http://www.ebi.ac.uk/QuickGO/GTerm?id=GO:0015370
3	3	drug binding	GO:0008144	0.144	0.277	FPSE_10725|1	1	5	175	5710	http://www.ebi.ac.uk/QuickGO/GTerm?id=GO:0008144
4	4	vitamin binding	GO:0019842	0.145	0.277	FPSE_09041|1;NPS2|1	2	22	175	5710	http://www.ebi.ac.uk/QuickGO/GTerm?id=GO:0019842
3	3	isomerase activity	GO:0016853	0.166	0.315	FPSE_09238|1;FPSE_04208|1;MRI1|1;FPSE_10725|1	4	70	175	5710	http://www.ebi.ac.uk/QuickGO/GTerm?id=GO:0016853
5	5	RNA binding	GO:0003723	0.169	0.315	FPSE_03350|1;FPSE_04365|1;FPSE_09718|1;FPSE_05674|1;FPSE_12273|1;FPSE_03582|1;FPSE_03585|1;CLU1|1;FPSE_08657|1;FPSE_05024|1;FPSE_01382|1;FPSE_12346|1	12	287	175	5710	http://www.ebi.ac.uk/QuickGO/GTerm?id=GO:0003723
4	4	coenzyme binding	GO:0050662	0.17	0.315	FPSE_09019|1;FPSE_04172|1;FPSE_05758|1;FPSE_04301|1;FPSE_04288|1;FPSE_03539|1;FPSE_08520|1;FPSE_08564|1;FPSE_09041|1;FPSE_03192|1;FPSE_00970|1	11	259	175	5710	http://www.ebi.ac.uk/QuickGO/GTerm?id=GO:0050662
5	5	ubiquitin-like protein ligase binding	GO:0044389	0.17	0.315	FPSE_05896|1	1	6	175	5710	http://www.ebi.ac.uk/QuickGO/GTerm?id=GO:0044389
5	5	succinate dehydrogenase activity	GO:0000104	0.17	0.315	FPSE_04172|1	1	6	175	5710	http://www.ebi.ac.uk/QuickGO/GTerm?id=GO:0000104
4	4	hydrolase activity, acting on ether bonds	GO:0016801	0.17	0.315	FPSE_03687|1	1	6	175	5710	http://www.ebi.ac.uk/QuickGO/GTerm?id=GO:0016801
6	6	ubiquitin protein ligase binding	GO:0031625	0.17	0.315	FPSE_05896|1	1	6	175	5710	http://www.ebi.ac.uk/QuickGO/GTerm?id=GO:0031625
6	4,6	nucleoside transmembrane transporter activity	GO:0005337	0.17	0.315	FPSE_03417|1	1	6	175	5710	http://www.ebi.ac.uk/QuickGO/GTerm?id=GO:0005337
3	3	oxidoreductase activity	GO:0016491	0.172	0.317	FPSE_09019|1;FPSE_11638|1;FPSE_06920|1;FPSE_06879|1;FPSE_04172|1;FPSE_07706|1;FPSE_05758|1;FPSE_08961|1;FPSE_00585|1;FPSE_05166|1;FPSE_03673|1;FPSE_05439|1;FPSE_00915|1;FPSE_00953|1;FPSE_06967|1;FPSE_04301|1;FPSE_04288|1;FPSE_02541|1;FPSE_08458|1;FPSE_05999|1;FPSE_00375|1;FPSE_11474|1;FPSE_05024|1;FPSE_08520|1;FPSE_08564|1;FPSE_00146|1;FPSE_00136|1;FPSE_10969|1;KATG|1;FPSE_07859|1;FPSE_11040|1;FP…	35	975	175	5710	http://www.ebi.ac.uk/QuickGO/GTerm?id=GO:0016491
6	6	translation factor activity, RNA binding	GO:0008135	0.174	0.318	FPSE_03350|1;FPSE_04365|1;FPSE_03582|1	3	47	175	5710	http://www.ebi.ac.uk/QuickGO/GTerm?id=GO:0008135
3	3	ligase activity	GO:0016874	0.176	0.321	FPSE_06921|1;FPSE_01674|1;FPSE_03607|1;FPSE_00925|1;FPSE_05256|1;FPSE_06013|1;FPSE_07979|1	7	150	175	5710	http://www.ebi.ac.uk/QuickGO/GTerm?id=GO:0016874
6	6	phosphatase activity	GO:0016791	0.178	0.324	FPSE_00808|1;FPSE_00171|1;FPSE_02678|1;FPSE_07074|1	4	72	175	5710	http://www.ebi.ac.uk/QuickGO/GTerm?id=GO:0016791
6	6	pyrophosphatase activity	GO:0016462	0.19	0.339	FPSE_09192|1;FPSE_06126|1;FPSE_12004|1;FPSE_00640|1;FPSE_09718|1;FPSE_01597|1;PIM1|1;FPSE_11286|1;FPSE_06161|1;FPSE_00152|1;FPSE_09728|1;FPSE_06538|1;FPSE_11895|1	13	323	175	5710	http://www.ebi.ac.uk/QuickGO/GTerm?id=GO:0016462
5	5	hydrolase activity, acting on acid anhydrides, in phosphorus-containing anhydrides	GO:0016818	0.193	0.339	FPSE_09192|1;FPSE_06126|1;FPSE_12004|1;FPSE_00640|1;FPSE_09718|1;FPSE_01597|1;PIM1|1;FPSE_11286|1;FPSE_06161|1;FPSE_00152|1;FPSE_09728|1;FPSE_06538|1;FPSE_11895|1	13	324	175	5710	http://www.ebi.ac.uk/QuickGO/GTerm?id=GO:0016818
5	5	sulfurtransferase activity	GO:0016783	0.196	0.339	FPSE_00508|1	1	7	175	5710	http://www.ebi.ac.uk/QuickGO/GTerm?id=GO:0016783
2	2	protein tag	GO:0031386	0.196	0.339	FPSE_06055|1	1	7	175	5710	http://www.ebi.ac.uk/QuickGO/GTerm?id=GO:0031386
6	6	protein transmembrane transporter activity	GO:0008320	0.196	0.339	FPSE_08244|1	1	7	175	5710	http://www.ebi.ac.uk/QuickGO/GTerm?id=GO:0008320
4	4	SNARE binding	GO:0000149	0.196	0.339	FPSE_11935|1	1	7	175	5710	http://www.ebi.ac.uk/QuickGO/GTerm?id=GO:0000149
3	3	peroxiredoxin activity	GO:0051920	0.196	0.339	FPSE_05999|1	1	7	175	5710	http://www.ebi.ac.uk/QuickGO/GTerm?id=GO:0051920
8	8	protein tyrosine/serine/threonine phosphatase activity	GO:0008138	0.196	0.339	FPSE_07074|1	1	7	175	5710	http://www.ebi.ac.uk/QuickGO/GTerm?id=GO:0008138
5	5	macromolecule transmembrane transporter activity	GO:0022884	0.196	0.339	FPSE_08244|1	1	7	175	5710	http://www.ebi.ac.uk/QuickGO/GTerm?id=GO:0022884
6	6	primary amine oxidase activity	GO:0008131	0.196	0.339	FPSE_08458|1	1	7	175	5710	http://www.ebi.ac.uk/QuickGO/GTerm?id=GO:0008131
7	7	alpha-1,6-mannosyltransferase activity	GO:0000009	0.196	0.339	FPSE_09750|1	1	7	175	5710	http://www.ebi.ac.uk/QuickGO/GTerm?id=GO:0000009
4	4	hydrolase activity, acting on acid anhydrides	GO:0016817	0.196	0.339	FPSE_09192|1;FPSE_06126|1;FPSE_12004|1;FPSE_00640|1;FPSE_09718|1;FPSE_01597|1;PIM1|1;FPSE_11286|1;FPSE_06161|1;FPSE_00152|1;FPSE_09728|1;FPSE_06538|1;FPSE_11895|1	13	325	175	5710	http://www.ebi.ac.uk/QuickGO/GTerm?id=GO:0016817
3	3	structural constituent of ribosome	GO:0003735	0.208	0.358	FPSE_03202|1;FPSE_08217|1;FPSE_06055|1;FPSE_03854|1;FPSE_02974|1;FPSE_02933|1	6	130	175	5710	http://www.ebi.ac.uk/QuickGO/GTerm?id=GO:0003735
5	5	hydrolase activity, acting on carbon-nitrogen (but not peptide) bonds, in linear amides	GO:0016811	0.211	0.362	FPSE_01259|1;FPSE_03883|1	2	28	175	5710	http://www.ebi.ac.uk/QuickGO/GTerm?id=GO:0016811
3	3	metal cluster binding	GO:0051540	0.213	0.362	FPSE_09019|1;FPSE_11760|1;FPSE_08520|1	3	52	175	5710	http://www.ebi.ac.uk/QuickGO/GTerm?id=GO:0051540
4	4	iron-sulfur cluster binding	GO:0051536	0.213	0.362	FPSE_09019|1;FPSE_11760|1;FPSE_08520|1	3	52	175	5710	http://www.ebi.ac.uk/QuickGO/GTerm?id=GO:0051536
5	5	oxo-acid-lyase activity	GO:0016833	0.221	0.37	FPSE_03883|1	1	8	175	5710	http://www.ebi.ac.uk/QuickGO/GTerm?id=GO:0016833
4	4	catalase activity	GO:0004096	0.221	0.37	KATG|1	1	8	175	5710	http://www.ebi.ac.uk/QuickGO/GTerm?id=GO:0004096
3	3	modified amino acid binding	GO:0072341	0.221	0.37	NPS2|1	1	8	175	5710	http://www.ebi.ac.uk/QuickGO/GTerm?id=GO:0072341
6	6	glucosyltransferase activity	GO:0046527	0.221	0.37	FPSE_11843|1	1	8	175	5710	http://www.ebi.ac.uk/QuickGO/GTerm?id=GO:0046527
3	3	lyase activity	GO:0016829	0.233	0.388	FPSE_01836|1;FPSE_07697|1;FPSE_03883|1;FPSE_06490|1;FPSE_03539|1;FPSE_08538|1;FPSE_07883|1	7	163	175	5710	http://www.ebi.ac.uk/QuickGO/GTerm?id=GO:0016829
4	4	identical protein binding	GO:0042802	0.243	0.397	FPSE_01836|1;FPSE_00893|1;FPSE_07000|1;FPSE_08290|1	4	82	175	5710	http://www.ebi.ac.uk/QuickGO/GTerm?id=GO:0042802
2	2	binding	GO:0005488	0.244	0.397	FPSE_04811|1;FPSE_09019|1;FPSE_09192|1;FPSE_00865|1;FPSE_06126|1;FPSE_12004|1;FPSE_03350|1;FPSE_01836|1;FPSE_08595|1;FPSE_02043|1;FPSE_00008|1;FPSE_11638|1;FPSE_00640|1;FPSE_01259|1;FPSE_04365|1;FPSE_09384|1;FPSE_04172|1;FPSE_03215|1;FPSE_04111|1;FPSE_10947|1;FPSE_11935|1;FPSE_09718|1;FPSE_01674|1;FPSE_10130|1;FPSE_05383|1;FPSE_07706|1;FPSE_06424|1;FPSE_05674|1;FPSE_05758|1;FPSE_08632|1;FPSE_0889…	101	3132	175	5710	http://www.ebi.ac.uk/QuickGO/GTerm?id=GO:0005488
10	8,9,10	proton-transporting ATP synthase activity, rotational mechanism	GO:0046933	0.244	0.397	FPSE_01597|1	1	9	175	5710	http://www.ebi.ac.uk/QuickGO/GTerm?id=GO:0046933
7	7	histone methyltransferase activity	GO:0042054	0.244	0.397	FPSE_12346|1	1	9	175	5710	http://www.ebi.ac.uk/QuickGO/GTerm?id=GO:0042054
5	5	hydroxymethyl-, formyl- and related transferase activity	GO:0016742	0.244	0.397	FPSE_01006|1	1	9	175	5710	http://www.ebi.ac.uk/QuickGO/GTerm?id=GO:0016742
5	4,5	thiamine pyrophosphate binding	GO:0030976	0.244	0.397	FPSE_09041|1	1	9	175	5710	http://www.ebi.ac.uk/QuickGO/GTerm?id=GO:0030976
5	5	transferase activity, transferring acyl groups, acyl groups converted into alkyl on transfer	GO:0046912	0.244	0.397	FPSE_02933|1	1	9	175	5710	http://www.ebi.ac.uk/QuickGO/GTerm?id=GO:0046912
4	4	transferase activity, transferring alkyl or aryl (other than methyl) groups	GO:0016765	0.245	0.398	FPSE_08538|1;FPSE_03068|1	2	31	175	5710	http://www.ebi.ac.uk/QuickGO/GTerm?id=GO:0016765
7	6,7	guanyl ribonucleotide binding	GO:0032561	0.253	0.406	FPSE_00865|1;FPSE_06126|1;FPSE_08595|1;FPSE_09718|1;FPSE_06538|1	5	111	175	5710	http://www.ebi.ac.uk/QuickGO/GTerm?id=GO:0032561
6	6	GTP binding	GO:0005525	0.253	0.406	FPSE_00865|1;FPSE_06126|1;FPSE_08595|1;FPSE_09718|1;FPSE_06538|1	5	111	175	5710	http://www.ebi.ac.uk/QuickGO/GTerm?id=GO:0005525
6	6	guanyl nucleotide binding	GO:0019001	0.253	0.406	FPSE_00865|1;FPSE_06126|1;FPSE_08595|1;FPSE_09718|1;FPSE_06538|1	5	111	175	5710	http://www.ebi.ac.uk/QuickGO/GTerm?id=GO:0019001
6	6	symporter activity	GO:0015293	0.268	0.423	FPSE_03417|1	1	10	175	5710	http://www.ebi.ac.uk/QuickGO/GTerm?id=GO:0015293
7	7	solute:cation symporter activity	GO:0015294	0.268	0.423	FPSE_03417|1	1	10	175	5710	http://www.ebi.ac.uk/QuickGO/GTerm?id=GO:0015294
9	9	sodium ion transmembrane transporter activity	GO:0015081	0.268	0.423	FPSE_03417|1	1	10	175	5710	http://www.ebi.ac.uk/QuickGO/GTerm?id=GO:0015081
4	4	tetrapyrrole binding	GO:0046906	0.269	0.423	FPSE_09019|1;FPSE_02541|1;FPSE_00375|1;FPSE_10969|1;KATG|1;FPSE_01496|1	6	142	175	5710	http://www.ebi.ac.uk/QuickGO/GTerm?id=GO:0046906
5	5	heme binding	GO:0020037	0.269	0.423	FPSE_09019|1;FPSE_02541|1;FPSE_00375|1;FPSE_10969|1;KATG|1;FPSE_01496|1	6	142	175	5710	http://www.ebi.ac.uk/QuickGO/GTerm?id=GO:0020037
6	6	metallopeptidase activity	GO:0008237	0.27	0.423	FPSE_12355|1;FPSE_00893|1;FPSE_03687|1	3	59	175	5710	http://www.ebi.ac.uk/QuickGO/GTerm?id=GO:0008237
6	6	endopeptidase activity	GO:0004175	0.271	0.423	FPSE_06936|1;PIM1|1;FPSE_08829|1;FPSE_06332|1;FPSE_11776|1	5	114	175	5710	http://www.ebi.ac.uk/QuickGO/GTerm?id=GO:0004175
3	3	protein binding	GO:0005515	0.279	0.432	FPSE_04811|1;FPSE_06126|1;FPSE_01836|1;FPSE_00008|1;FPSE_03215|1;FPSE_11935|1;FPSE_10130|1;FPSE_06424|1;FPSE_05758|1;FPSE_05896|1;FPSE_00893|1;FPSE_03511|1;FPSE_03582|1;FPSE_07000|1;FPSE_08290|1;FPSE_07644|1	16	442	175	5710	http://www.ebi.ac.uk/QuickGO/GTerm?id=GO:0005515
8	8	GTPase activity	GO:0003924	0.279	0.432	FPSE_06126|1;FPSE_09718|1;FPSE_06538|1	3	60	175	5710	http://www.ebi.ac.uk/QuickGO/GTerm?id=GO:0003924
5	5	intramolecular oxidoreductase activity, interconverting aldoses and ketoses	GO:0016861	0.29	0.443	MRI1|1	1	11	175	5710	http://www.ebi.ac.uk/QuickGO/GTerm?id=GO:0016861
7	7	rRNA methyltransferase activity	GO:0008649	0.29	0.443	FPSE_12346|1	1	11	175	5710	http://www.ebi.ac.uk/QuickGO/GTerm?id=GO:0008649
7	7	manganese ion binding	GO:0030145	0.29	0.443	FPSE_04208|1	1	11	175	5710	http://www.ebi.ac.uk/QuickGO/GTerm?id=GO:0030145
4	4	quinone binding	GO:0048038	0.29	0.443	FPSE_08458|1	1	11	175	5710	http://www.ebi.ac.uk/QuickGO/GTerm?id=GO:0048038
8	8	ATPase activity	GO:0016887	0.292	0.443	FPSE_12004|1;FPSE_00640|1;FPSE_01597|1;PIM1|1;FPSE_06161|1;FPSE_00152|1;FPSE_09728|1;FPSE_11895|1	8	205	175	5710	http://www.ebi.ac.uk/QuickGO/GTerm?id=GO:0016887
2	2	structural molecule activity	GO:0005198	0.292	0.443	FPSE_03202|1;FPSE_08244|1;FPSE_08217|1;FPSE_06055|1;FPSE_03854|1;FPSE_02974|1;FPSE_02933|1;FPSE_04851|1	8	205	175	5710	http://www.ebi.ac.uk/QuickGO/GTerm?id=GO:0005198
10	10	RNA polymerase II core promoter proximal region sequence-specific DNA binding	GO:0000978	0.312	0.465	FPSE_07000|1	1	12	175	5710	http://www.ebi.ac.uk/QuickGO/GTerm?id=GO:0000978
3	3	carbohydrate derivative transporter activity	GO:1901505	0.312	0.465	FPSE_03417|1	1	12	175	5710	http://www.ebi.ac.uk/QuickGO/GTerm?id=GO:1901505
3	3	structural constituent of nuclear pore	GO:0017056	0.312	0.465	FPSE_04851|1	1	12	175	5710	http://www.ebi.ac.uk/QuickGO/GTerm?id=GO:0017056
6	5,6	GTPase activator activity	GO:0005096	0.312	0.465	FPSE_03582|1	1	12	175	5710	http://www.ebi.ac.uk/QuickGO/GTerm?id=GO:0005096
4	4	translation initiation factor binding	GO:0031369	0.312	0.465	FPSE_03582|1	1	12	175	5710	http://www.ebi.ac.uk/QuickGO/GTerm?id=GO:0031369
8	8	core promoter proximal region DNA binding	GO:0001159	0.333	0.488	FPSE_07000|1	1	13	175	5710	http://www.ebi.ac.uk/QuickGO/GTerm?id=GO:0001159
4	4	intramolecular transferase activity	GO:0016866	0.333	0.488	FPSE_04208|1	1	13	175	5710	http://www.ebi.ac.uk/QuickGO/GTerm?id=GO:0016866
5	5	phosphotransferase activity, for other substituted phosphate groups	GO:0016780	0.333	0.488	FPSE_06554|1	1	13	175	5710	http://www.ebi.ac.uk/QuickGO/GTerm?id=GO:0016780
9	9	core promoter proximal region sequence-specific DNA binding	GO:0000987	0.333	0.488	FPSE_07000|1	1	13	175	5710	http://www.ebi.ac.uk/QuickGO/GTerm?id=GO:0000987
5	5	prenyltransferase activity	GO:0004659	0.333	0.488	FPSE_03068|1	1	13	175	5710	http://www.ebi.ac.uk/QuickGO/GTerm?id=GO:0004659
3	3	small molecule binding	GO:0036094	0.34	0.496	FPSE_09019|1;FPSE_09192|1;FPSE_00865|1;FPSE_06126|1;FPSE_12004|1;FPSE_08595|1;FPSE_02043|1;FPSE_00640|1;FPSE_09384|1;FPSE_04172|1;FPSE_09718|1;FPSE_01674|1;FPSE_05758|1;FPSE_08632|1;FPSE_03662|1;FPSE_03607|1;FPSE_04301|1;FPSE_04288|1;PIM1|1;FPSE_11286|1;FPSE_06161|1;FPSE_08520|1;FPSE_08564|1;FPSE_00152|1;FPSE_09041|1;FPSE_06013|1;FPSE_09728|1;FPSE_05285|1;FPSE_07883|1;FPSE_03192|1;FPSE_06538|1;FP…	35	1060	175	5710	http://www.ebi.ac.uk/QuickGO/GTerm?id=GO:0036094
3	3	sulfur compound binding	GO:1901681	0.354	0.51	FPSE_09041|1	1	14	175	5710	http://www.ebi.ac.uk/QuickGO/GTerm?id=GO:1901681
9	9	RNA polymerase II regulatory region sequence-specific DNA binding	GO:0000977	0.354	0.51	FPSE_07000|1	1	14	175	5710	http://www.ebi.ac.uk/QuickGO/GTerm?id=GO:0000977
11	10,11	ATP-dependent RNA helicase activity	GO:0004004	0.354	0.51	FPSE_00152|1	1	14	175	5710	http://www.ebi.ac.uk/QuickGO/GTerm?id=GO:0004004
6	6	amino acid binding	GO:0016597	0.354	0.51	FPSE_09384|1	1	14	175	5710	http://www.ebi.ac.uk/QuickGO/GTerm?id=GO:0016597
8	8	monovalent inorganic cation transmembrane transporter activity	GO:0015077	0.363	0.522	FPSE_09962|1;FPSE_03417|1;FPSE_01597|1	3	70	175	5710	http://www.ebi.ac.uk/QuickGO/GTerm?id=GO:0015077
8	8	Ran GTPase binding	GO:0008536	0.373	0.53	FPSE_03215|1	1	15	175	5710	http://www.ebi.ac.uk/QuickGO/GTerm?id=GO:0008536
5	5	nucleobase-containing compound transmembrane transporter activity	GO:0015932	0.373	0.53	FPSE_03417|1	1	15	175	5710	http://www.ebi.ac.uk/QuickGO/GTerm?id=GO:0015932
5	5	oxidoreductase activity, acting on the CH-NH2 group of donors, oxygen as acceptor	GO:0016641	0.373	0.53	FPSE_08458|1	1	15	175	5710	http://www.ebi.ac.uk/QuickGO/GTerm?id=GO:0016641
8	8	RNA polymerase II regulatory region DNA binding	GO:0001012	0.373	0.53	FPSE_07000|1	1	15	175	5710	http://www.ebi.ac.uk/QuickGO/GTerm?id=GO:0001012
7	6,7	serine-type endopeptidase activity	GO:0004252	0.382	0.539	FPSE_06936|1;PIM1|1	2	43	175	5710	http://www.ebi.ac.uk/QuickGO/GTerm?id=GO:0004252
7	7	DNA-directed DNA polymerase activity	GO:0003887	0.393	0.548	FPSE_05383|1	1	16	175	5710	http://www.ebi.ac.uk/QuickGO/GTerm?id=GO:0003887
8	8	transcription regulatory region sequence-specific DNA binding	GO:0000976	0.393	0.548	FPSE_07000|1	1	16	175	5710	http://www.ebi.ac.uk/QuickGO/GTerm?id=GO:0000976
10	10	RNA-dependent ATPase activity	GO:0008186	0.393	0.548	FPSE_00152|1	1	16	175	5710	http://www.ebi.ac.uk/QuickGO/GTerm?id=GO:0008186
5	5	phosphotransferase activity, phosphate group as acceptor	GO:0016776	0.393	0.548	FPSE_04407|1	1	16	175	5710	http://www.ebi.ac.uk/QuickGO/GTerm?id=GO:0016776
4	4	nucleotide binding	GO:0000166	0.407	0.561	FPSE_09019|1;FPSE_09192|1;FPSE_00865|1;FPSE_06126|1;FPSE_12004|1;FPSE_08595|1;FPSE_02043|1;FPSE_00640|1;FPSE_04172|1;FPSE_09718|1;FPSE_01674|1;FPSE_05758|1;FPSE_08632|1;FPSE_03662|1;FPSE_03607|1;FPSE_04301|1;FPSE_04288|1;PIM1|1;FPSE_11286|1;FPSE_06161|1;FPSE_08520|1;FPSE_08564|1;FPSE_00152|1;FPSE_09041|1;FPSE_06013|1;FPSE_09728|1;FPSE_05285|1;FPSE_07883|1;FPSE_03192|1;FPSE_06538|1;FPSE_00970|1;FP…	33	1025	175	5710	http://www.ebi.ac.uk/QuickGO/GTerm?id=GO:0000166
4	4	nucleoside phosphate binding	GO:1901265	0.407	0.561	FPSE_09019|1;FPSE_09192|1;FPSE_00865|1;FPSE_06126|1;FPSE_12004|1;FPSE_08595|1;FPSE_02043|1;FPSE_00640|1;FPSE_04172|1;FPSE_09718|1;FPSE_01674|1;FPSE_05758|1;FPSE_08632|1;FPSE_03662|1;FPSE_03607|1;FPSE_04301|1;FPSE_04288|1;PIM1|1;FPSE_11286|1;FPSE_06161|1;FPSE_08520|1;FPSE_08564|1;FPSE_00152|1;FPSE_09041|1;FPSE_06013|1;FPSE_09728|1;FPSE_05285|1;FPSE_07883|1;FPSE_03192|1;FPSE_06538|1;FPSE_00970|1;FP…	33	1025	175	5710	http://www.ebi.ac.uk/QuickGO/GTerm?id=GO:1901265
5	5	phosphoric ester hydrolase activity	GO:0042578	0.41	0.561	FPSE_00808|1;FPSE_00171|1;FPSE_02678|1;FPSE_07074|1	4	106	175	5710	http://www.ebi.ac.uk/QuickGO/GTerm?id=GO:0042578
5	5	GTPase regulator activity	GO:0030695	0.411	0.561	FPSE_03582|1	1	17	175	5710	http://www.ebi.ac.uk/QuickGO/GTerm?id=GO:0030695
13	7,8,13	ATPase activity, coupled to transmembrane movement of ions, rotational mechanism	GO:0044769	0.411	0.561	FPSE_01597|1	1	17	175	5710	http://www.ebi.ac.uk/QuickGO/GTerm?id=GO:0044769
6	6	DNA polymerase activity	GO:0034061	0.411	0.561	FPSE_05383|1	1	17	175	5710	http://www.ebi.ac.uk/QuickGO/GTerm?id=GO:0034061
15	8,9,10,15	proton-transporting ATPase activity, rotational mechanism	GO:0046961	0.411	0.561	FPSE_01597|1	1	17	175	5710	http://www.ebi.ac.uk/QuickGO/GTerm?id=GO:0046961
2	2	transporter activity	GO:0005215	0.414	0.562	FPSE_12004|1;FPSE_09962|1;FPSE_00640|1;FPSE_10947|1;FPSE_02352|1;FPSE_08244|1;FPSE_08230|1;FPSE_02532|1;FPSE_03417|1;FPSE_01597|1;FPSE_08826|1;FPSE_06161|1;FPSE_04678|1;FPSE_11485|1;FPSE_09728|1;FPSE_05618|1;FPSE_11895|1	17	516	175	5710	http://www.ebi.ac.uk/QuickGO/GTerm?id=GO:0005215
6	6	mRNA binding	GO:0003729	0.414	0.562	FPSE_05674|1;FPSE_05024|1	2	46	175	5710	http://www.ebi.ac.uk/QuickGO/GTerm?id=GO:0003729
3	3	transferase activity	GO:0016740	0.417	0.564	FPSE_09192|1;FPSE_04407|1;FPSE_09439|1;FPSE_09384|1;FPSE_07314|1;FPSE_11843|1;FPSE_09544|1;FPSE_05383|1;FPSE_05674|1;FPSE_03662|1;FPSE_03883|1;FPSE_00508|1;FPSE_03903|1;FPSE_02933|1;FPSE_06554|1;FPSE_00774|1;FPSE_01006|1;FPSE_04308|1;FPSE_11931|1;FPSE_09041|1;FPSE_01319|1;FPSE_04045|1;FPSE_09750|1;FPSE_04834|1;FPSE_08538|1;FPSE_05893|1;FPSE_05285|1;FPSE_12346|1;FPSE_03068|1	29	901	175	5710	http://www.ebi.ac.uk/QuickGO/GTerm?id=GO:0016740
6	6	poly(A) RNA binding	GO:0044822	0.425	0.568	FPSE_05674|1;FPSE_05024|1	2	47	175	5710	http://www.ebi.ac.uk/QuickGO/GTerm?id=GO:0044822
9	9	RNA helicase activity	GO:0003724	0.429	0.568	FPSE_00152|1	1	18	175	5710	http://www.ebi.ac.uk/QuickGO/GTerm?id=GO:0003724
8	8	motor activity	GO:0003774	0.429	0.568	FPSE_09192|1	1	18	175	5710	http://www.ebi.ac.uk/QuickGO/GTerm?id=GO:0003774
4	4	carbon-sulfur lyase activity	GO:0016846	0.429	0.568	FPSE_01836|1	1	18	175	5710	http://www.ebi.ac.uk/QuickGO/GTerm?id=GO:0016846
6	6	snoRNA binding	GO:0030515	0.429	0.568	FPSE_12273|1	1	18	175	5710	http://www.ebi.ac.uk/QuickGO/GTerm?id=GO:0030515
5	5	UDP-glycosyltransferase activity	GO:0008194	0.429	0.568	FPSE_11843|1	1	18	175	5710	http://www.ebi.ac.uk/QuickGO/GTerm?id=GO:0008194
14	8,9,14	hydrogen-exporting ATPase activity	GO:0036442	0.429	0.568	FPSE_01597|1	1	18	175	5710	http://www.ebi.ac.uk/QuickGO/GTerm?id=GO:0036442
6	6	structure-specific DNA binding	GO:0043566	0.446	0.586	FPSE_02614|1;FPSE_07000|1	2	49	175	5710	http://www.ebi.ac.uk/QuickGO/GTerm?id=GO:0043566
5	4,5	FMN binding	GO:0010181	0.446	0.586	FPSE_04288|1;FPSE_08520|1	2	49	175	5710	http://www.ebi.ac.uk/QuickGO/GTerm?id=GO:0010181
5	5	2 iron, 2 sulfur cluster binding	GO:0051537	0.447	0.586	FPSE_09019|1	1	19	175	5710	http://www.ebi.ac.uk/QuickGO/GTerm?id=GO:0051537
4	4	carbon-carbon lyase activity	GO:0016830	0.456	0.595	FPSE_03883|1;FPSE_07883|1	2	50	175	5710	http://www.ebi.ac.uk/QuickGO/GTerm?id=GO:0016830
9	9	hydrogen ion transmembrane transporter activity	GO:0015078	0.456	0.595	FPSE_09962|1;FPSE_01597|1	2	50	175	5710	http://www.ebi.ac.uk/QuickGO/GTerm?id=GO:0015078
6	6	aspartic-type peptidase activity	GO:0070001	0.464	0.596	FPSE_08829|1	1	20	175	5710	http://www.ebi.ac.uk/QuickGO/GTerm?id=GO:0070001
7	7	transcription regulatory region DNA binding	GO:0044212	0.464	0.596	FPSE_07000|1	1	20	175	5710	http://www.ebi.ac.uk/QuickGO/GTerm?id=GO:0044212
5	5	4 iron, 4 sulfur cluster binding	GO:0051539	0.464	0.596	FPSE_11760|1	1	20	175	5710	http://www.ebi.ac.uk/QuickGO/GTerm?id=GO:0051539
7	7	aspartic-type endopeptidase activity	GO:0004190	0.464	0.596	FPSE_08829|1	1	20	175	5710	http://www.ebi.ac.uk/QuickGO/GTerm?id=GO:0004190
6	6	regulatory region DNA binding	GO:0000975	0.464	0.596	FPSE_07000|1	1	20	175	5710	http://www.ebi.ac.uk/QuickGO/GTerm?id=GO:0000975
6	6	protein methyltransferase activity	GO:0008276	0.48	0.61	FPSE_12346|1	1	21	175	5710	http://www.ebi.ac.uk/QuickGO/GTerm?id=GO:0008276
4	4	intramolecular oxidoreductase activity	GO:0016860	0.48	0.61	MRI1|1	1	21	175	5710	http://www.ebi.ac.uk/QuickGO/GTerm?id=GO:0016860
4	4	organic acid binding	GO:0043177	0.48	0.61	FPSE_09384|1	1	21	175	5710	http://www.ebi.ac.uk/QuickGO/GTerm?id=GO:0043177
5	5	carboxylic acid binding	GO:0031406	0.48	0.61	FPSE_09384|1	1	21	175	5710	http://www.ebi.ac.uk/QuickGO/GTerm?id=GO:0031406
6	6	magnesium ion binding	GO:0000287	0.487	0.616	FPSE_08564|1;FPSE_09041|1	2	53	175	5710	http://www.ebi.ac.uk/QuickGO/GTerm?id=GO:0000287
6	6	O-acyltransferase activity	GO:0008374	0.496	0.621	FPSE_11931|1	1	22	175	5710	http://www.ebi.ac.uk/QuickGO/GTerm?id=GO:0008374
5	5	regulatory region nucleic acid binding	GO:0001067	0.496	0.621	FPSE_07000|1	1	22	175	5710	http://www.ebi.ac.uk/QuickGO/GTerm?id=GO:0001067
6	6	mannosyltransferase activity	GO:0000030	0.496	0.621	FPSE_09750|1	1	22	175	5710	http://www.ebi.ac.uk/QuickGO/GTerm?id=GO:0000030
4	4	histone binding	GO:0042393	0.496	0.621	FPSE_00008|1	1	22	175	5710	http://www.ebi.ac.uk/QuickGO/GTerm?id=GO:0042393
6	6	small GTPase binding	GO:0031267	0.512	0.635	FPSE_03215|1	1	23	175	5710	http://www.ebi.ac.uk/QuickGO/GTerm?id=GO:0031267
6	6	double-stranded DNA binding	GO:0003690	0.512	0.635	FPSE_02614|1	1	23	175	5710	http://www.ebi.ac.uk/QuickGO/GTerm?id=GO:0003690
7	7	Ras GTPase binding	GO:0017016	0.512	0.635	FPSE_03215|1	1	23	175	5710	http://www.ebi.ac.uk/QuickGO/GTerm?id=GO:0017016
5	5	flavin adenine dinucleotide binding	GO:0050660	0.518	0.64	FPSE_09019|1;FPSE_04172|1;FPSE_08520|1;FPSE_09041|1	4	122	175	5710	http://www.ebi.ac.uk/QuickGO/GTerm?id=GO:0050660
5	5	oxidoreductase activity, acting on paired donors, with incorporation or reduction of molecular oxygen, 2-oxoglutarate as one donor, and incorporation of one atom each of oxygen into both donors	GO:0016706	0.527	0.65	FPSE_05439|1	1	24	175	5710	http://www.ebi.ac.uk/QuickGO/GTerm?id=GO:0016706
7	7	iron ion binding	GO:0005506	0.536	0.656	FPSE_05439|1;FPSE_00375|1;FPSE_08520|1;FPSE_10969|1;FPSE_01496|1	5	158	175	5710	http://www.ebi.ac.uk/QuickGO/GTerm?id=GO:0005506
4	4	oxidoreductase activity, acting on paired donors, with incorporation or reduction of molecular oxygen	GO:0016705	0.536	0.656	FPSE_05439|1;FPSE_02541|1;FPSE_00375|1;FPSE_10969|1;FPSE_01496|1	5	158	175	5710	http://www.ebi.ac.uk/QuickGO/GTerm?id=GO:0016705
3	3	ion binding	GO:0043167	0.538	0.656	FPSE_09019|1;FPSE_09192|1;FPSE_00865|1;FPSE_06126|1;FPSE_12004|1;FPSE_01836|1;FPSE_08595|1;FPSE_11638|1;FPSE_00640|1;FPSE_01259|1;FPSE_04365|1;FPSE_09384|1;FPSE_04172|1;FPSE_04111|1;FPSE_10947|1;FPSE_09718|1;FPSE_01674|1;FPSE_07706|1;FPSE_06424|1;FPSE_08898|1;FPSE_12355|1;FPSE_03662|1;FPSE_03607|1;FPSE_03673|1;FPSE_00508|1;FPSE_05439|1;FPSE_04208|1;FPSE_00893|1;FPSE_00774|1;FPSE_01006|1;FPSE_0428…	66	2158	175	5710	http://www.ebi.ac.uk/QuickGO/GTerm?id=GO:0043167
6	6	N-methyltransferase activity	GO:0008170	0.542	0.656	FPSE_12346|1	1	25	175	5710	http://www.ebi.ac.uk/QuickGO/GTerm?id=GO:0008170
5	5	GTPase binding	GO:0051020	0.542	0.656	FPSE_03215|1	1	25	175	5710	http://www.ebi.ac.uk/QuickGO/GTerm?id=GO:0051020
3	3	amide binding	GO:0033218	0.542	0.656	NPS2|1	1	25	175	5710	http://www.ebi.ac.uk/QuickGO/GTerm?id=GO:0033218
4	4	ribonucleotide binding	GO:0032553	0.547	0.662	FPSE_09192|1;FPSE_00865|1;FPSE_06126|1;FPSE_12004|1;FPSE_08595|1;FPSE_00640|1;FPSE_09718|1;FPSE_01674|1;FPSE_03662|1;FPSE_03607|1;FPSE_04288|1;PIM1|1;FPSE_11286|1;FPSE_06161|1;FPSE_08520|1;FPSE_00152|1;FPSE_06013|1;FPSE_09728|1;FPSE_05285|1;FPSE_07883|1;FPSE_06538|1;FPSE_11895|1;FPSE_01794|1	23	755	175	5710	http://www.ebi.ac.uk/QuickGO/GTerm?id=GO:0032553
6	6	single-stranded DNA binding	GO:0003697	0.569	0.686	FPSE_02614|1	1	27	175	5710	http://www.ebi.ac.uk/QuickGO/GTerm?id=GO:0003697
5	5	purine ribonucleoside triphosphate binding	GO:0035639	0.575	0.691	FPSE_09192|1;FPSE_00865|1;FPSE_06126|1;FPSE_12004|1;FPSE_08595|1;FPSE_00640|1;FPSE_09718|1;FPSE_01674|1;FPSE_03662|1;FPSE_03607|1;PIM1|1;FPSE_11286|1;FPSE_06161|1;FPSE_00152|1;FPSE_06013|1;FPSE_09728|1;FPSE_05285|1;FPSE_07883|1;FPSE_06538|1;FPSE_11895|1;FPSE_01794|1	21	699	175	5710	http://www.ebi.ac.uk/QuickGO/GTerm?id=GO:0035639
6	6	purine ribonucleoside binding	GO:0032550	0.592	0.708	FPSE_09192|1;FPSE_00865|1;FPSE_06126|1;FPSE_12004|1;FPSE_08595|1;FPSE_00640|1;FPSE_09718|1;FPSE_01674|1;FPSE_03662|1;FPSE_03607|1;PIM1|1;FPSE_11286|1;FPSE_06161|1;FPSE_00152|1;FPSE_06013|1;FPSE_09728|1;FPSE_05285|1;FPSE_07883|1;FPSE_06538|1;FPSE_11895|1;FPSE_01794|1	21	705	175	5710	http://www.ebi.ac.uk/QuickGO/GTerm?id=GO:0032550
5	5	purine nucleoside binding	GO:0001883	0.592	0.708	FPSE_09192|1;FPSE_00865|1;FPSE_06126|1;FPSE_12004|1;FPSE_08595|1;FPSE_00640|1;FPSE_09718|1;FPSE_01674|1;FPSE_03662|1;FPSE_03607|1;PIM1|1;FPSE_11286|1;FPSE_06161|1;FPSE_00152|1;FPSE_06013|1;FPSE_09728|1;FPSE_05285|1;FPSE_07883|1;FPSE_06538|1;FPSE_11895|1;FPSE_01794|1	21	705	175	5710	http://www.ebi.ac.uk/QuickGO/GTerm?id=GO:0001883
6	5,6	purine ribonucleotide binding	GO:0032555	0.595	0.708	FPSE_09192|1;FPSE_00865|1;FPSE_06126|1;FPSE_12004|1;FPSE_08595|1;FPSE_00640|1;FPSE_09718|1;FPSE_01674|1;FPSE_03662|1;FPSE_03607|1;PIM1|1;FPSE_11286|1;FPSE_06161|1;FPSE_00152|1;FPSE_06013|1;FPSE_09728|1;FPSE_05285|1;FPSE_07883|1;FPSE_06538|1;FPSE_11895|1;FPSE_01794|1	21	706	175	5710	http://www.ebi.ac.uk/QuickGO/GTerm?id=GO:0032555
6	6	RNA methyltransferase activity	GO:0008173	0.595	0.708	FPSE_12346|1	1	29	175	5710	http://www.ebi.ac.uk/QuickGO/GTerm?id=GO:0008173
5	5	ribonucleoside binding	GO:0032549	0.603	0.712	FPSE_09192|1;FPSE_00865|1;FPSE_06126|1;FPSE_12004|1;FPSE_08595|1;FPSE_00640|1;FPSE_09718|1;FPSE_01674|1;FPSE_03662|1;FPSE_03607|1;PIM1|1;FPSE_11286|1;FPSE_06161|1;FPSE_00152|1;FPSE_06013|1;FPSE_09728|1;FPSE_05285|1;FPSE_07883|1;FPSE_06538|1;FPSE_11895|1;FPSE_01794|1	21	709	175	5710	http://www.ebi.ac.uk/QuickGO/GTerm?id=GO:0032549
3	3	carbohydrate derivative binding	GO:0097367	0.604	0.712	FPSE_09192|1;FPSE_00865|1;FPSE_06126|1;FPSE_12004|1;FPSE_08595|1;FPSE_00640|1;FPSE_09718|1;FPSE_01674|1;FPSE_03662|1;FPSE_03607|1;FPSE_04288|1;PIM1|1;FPSE_11286|1;FPSE_06161|1;FPSE_08520|1;FPSE_00152|1;FPSE_06013|1;FPSE_09728|1;FPSE_05285|1;FPSE_07883|1;FPSE_06538|1;FPSE_11895|1;FPSE_01794|1	23	776	175	5710	http://www.ebi.ac.uk/QuickGO/GTerm?id=GO:0097367
5	5	purine nucleotide binding	GO:0017076	0.606	0.712	FPSE_09192|1;FPSE_00865|1;FPSE_06126|1;FPSE_12004|1;FPSE_08595|1;FPSE_00640|1;FPSE_09718|1;FPSE_01674|1;FPSE_03662|1;FPSE_03607|1;PIM1|1;FPSE_11286|1;FPSE_06161|1;FPSE_00152|1;FPSE_06013|1;FPSE_09728|1;FPSE_05285|1;FPSE_07883|1;FPSE_06538|1;FPSE_11895|1;FPSE_01794|1	21	710	175	5710	http://www.ebi.ac.uk/QuickGO/GTerm?id=GO:0017076
4	4	nucleoside binding	GO:0001882	0.606	0.712	FPSE_09192|1;FPSE_00865|1;FPSE_06126|1;FPSE_12004|1;FPSE_08595|1;FPSE_00640|1;FPSE_09718|1;FPSE_01674|1;FPSE_03662|1;FPSE_03607|1;PIM1|1;FPSE_11286|1;FPSE_06161|1;FPSE_00152|1;FPSE_06013|1;FPSE_09728|1;FPSE_05285|1;FPSE_07883|1;FPSE_06538|1;FPSE_11895|1;FPSE_01794|1	21	710	175	5710	http://www.ebi.ac.uk/QuickGO/GTerm?id=GO:0001882
5	5	actin binding	GO:0003779	0.608	0.713	FPSE_10130|1	1	30	175	5710	http://www.ebi.ac.uk/QuickGO/GTerm?id=GO:0003779
5	5	ubiquitin binding	GO:0043130	0.62	0.725	FPSE_06424|1	1	31	175	5710	http://www.ebi.ac.uk/QuickGO/GTerm?id=GO:0043130
4	4	enzyme binding	GO:0019899	0.622	0.726	FPSE_03215|1;FPSE_05896|1	2	68	175	5710	http://www.ebi.ac.uk/QuickGO/GTerm?id=GO:0019899
4	4	nucleoside-triphosphatase regulator activity	GO:0060589	0.632	0.731	FPSE_03582|1	1	32	175	5710	http://www.ebi.ac.uk/QuickGO/GTerm?id=GO:0060589
4	4	ubiquitin-like protein binding	GO:0032182	0.632	0.731	FPSE_06424|1	1	32	175	5710	http://www.ebi.ac.uk/QuickGO/GTerm?id=GO:0032182
2	2	electron carrier activity	GO:0009055	0.632	0.731	FPSE_02541|1	1	32	175	5710	http://www.ebi.ac.uk/QuickGO/GTerm?id=GO:0009055
7	7	copper ion binding	GO:0005507	0.643	0.74	FPSE_08458|1	1	33	175	5710	http://www.ebi.ac.uk/QuickGO/GTerm?id=GO:0005507
5	5	carboxy-lyase activity	GO:0016831	0.643	0.74	FPSE_07883|1	1	33	175	5710	http://www.ebi.ac.uk/QuickGO/GTerm?id=GO:0016831
7	7	phosphoprotein phosphatase activity	GO:0004721	0.654	0.751	FPSE_07074|1	1	34	175	5710	http://www.ebi.ac.uk/QuickGO/GTerm?id=GO:0004721
13	7,8,13	cation-transporting ATPase activity	GO:0019829	0.665	0.761	FPSE_01597|1	1	35	175	5710	http://www.ebi.ac.uk/QuickGO/GTerm?id=GO:0019829
8	8	helicase activity	GO:0004386	0.675	0.771	FPSE_11286|1;FPSE_00152|1	2	75	175	5710	http://www.ebi.ac.uk/QuickGO/GTerm?id=GO:0004386
4	4	nucleic acid binding	GO:0003676	0.679	0.774	FPSE_04811|1;FPSE_09192|1;FPSE_03350|1;FPSE_02043|1;FPSE_04365|1;FPSE_09718|1;FPSE_05383|1;FPSE_05674|1;FPSE_08632|1;FPSE_02614|1;FPSE_12273|1;FPSE_04332|1;PIM1|1;FPSE_11286|1;FPSE_03511|1;FPSE_03582|1;FPSE_03585|1;CLU1|1;FPSE_08638|1;FPSE_08657|1;FPSE_07000|1;FPSE_05024|1;FPSE_00152|1;FPSE_08847|1;FPSE_01382|1;FPSE_07859|1;FPSE_07644|1;FPSE_12346|1;FPSE_08861|1	29	1008	175	5710	http://www.ebi.ac.uk/QuickGO/GTerm?id=GO:0003676
12	6,7,12	ATPase coupled ion transmembrane transporter activity	GO:0042625	0.685	0.778	FPSE_01597|1	1	37	175	5710	http://www.ebi.ac.uk/QuickGO/GTerm?id=GO:0042625
3	3	transmembrane transporter activity	GO:0022857	0.695	0.788	FPSE_12004|1;FPSE_09962|1;FPSE_00640|1;FPSE_02352|1;FPSE_08244|1;FPSE_03417|1;FPSE_01597|1;FPSE_06161|1;FPSE_11485|1;FPSE_09728|1;FPSE_05618|1;FPSE_11895|1	12	436	175	5710	http://www.ebi.ac.uk/QuickGO/GTerm?id=GO:0022857
5	5	nucleotidyltransferase activity	GO:0016779	0.703	0.795	FPSE_05383|1;FPSE_03903|1	2	79	175	5710	http://www.ebi.ac.uk/QuickGO/GTerm?id=GO:0016779
6	6	aminoacyl-tRNA ligase activity	GO:0004812	0.713	0.804	FPSE_06013|1	1	40	175	5710	http://www.ebi.ac.uk/QuickGO/GTerm?id=GO:0004812
6	6	sequence-specific DNA binding	GO:0043565	0.718	0.808	FPSE_02614|1;PIM1|1;FPSE_07000|1	3	120	175	5710	http://www.ebi.ac.uk/QuickGO/GTerm?id=GO:0043565
4	4	ligase activity, forming carbon-oxygen bonds	GO:0016875	0.722	0.808	FPSE_06013|1	1	41	175	5710	http://www.ebi.ac.uk/QuickGO/GTerm?id=GO:0016875
5	5	ligase activity, forming aminoacyl-tRNA and related compounds	GO:0016876	0.722	0.808	FPSE_06013|1	1	41	175	5710	http://www.ebi.ac.uk/QuickGO/GTerm?id=GO:0016876
4	4	dioxygenase activity	GO:0051213	0.731	0.815	FPSE_05439|1	1	42	175	5710	http://www.ebi.ac.uk/QuickGO/GTerm?id=GO:0051213
6	6	ATP binding	GO:0005524	0.742	0.825	FPSE_09192|1;FPSE_12004|1;FPSE_00640|1;FPSE_01674|1;FPSE_03662|1;FPSE_03607|1;PIM1|1;FPSE_11286|1;FPSE_06161|1;FPSE_00152|1;FPSE_06013|1;FPSE_09728|1;FPSE_05285|1;FPSE_07883|1;FPSE_11895|1;FPSE_01794|1	16	592	175	5710	http://www.ebi.ac.uk/QuickGO/GTerm?id=GO:0005524
4	4	unfolded protein binding	GO:0051082	0.747	0.829	FPSE_11935|1	1	44	175	5710	http://www.ebi.ac.uk/QuickGO/GTerm?id=GO:0051082
7	7	inorganic cation transmembrane transporter activity	GO:0022890	0.749	0.829	FPSE_09962|1;FPSE_03417|1;FPSE_01597|1	3	126	175	5710	http://www.ebi.ac.uk/QuickGO/GTerm?id=GO:0022890
9	9	purine NTP-dependent helicase activity	GO:0070035	0.755	0.832	FPSE_00152|1	1	45	175	5710	http://www.ebi.ac.uk/QuickGO/GTerm?id=GO:0070035
10	10	ATP-dependent helicase activity	GO:0008026	0.755	0.832	FPSE_00152|1	1	45	175	5710	http://www.ebi.ac.uk/QuickGO/GTerm?id=GO:0008026
7	6,7	adenyl ribonucleotide binding	GO:0032559	0.758	0.833	FPSE_09192|1;FPSE_12004|1;FPSE_00640|1;FPSE_01674|1;FPSE_03662|1;FPSE_03607|1;PIM1|1;FPSE_11286|1;FPSE_06161|1;FPSE_00152|1;FPSE_06013|1;FPSE_09728|1;FPSE_05285|1;FPSE_07883|1;FPSE_11895|1;FPSE_01794|1	16	599	175	5710	http://www.ebi.ac.uk/QuickGO/GTerm?id=GO:0032559
6	6	adenyl nucleotide binding	GO:0030554	0.768	0.841	FPSE_09192|1;FPSE_12004|1;FPSE_00640|1;FPSE_01674|1;FPSE_03662|1;FPSE_03607|1;PIM1|1;FPSE_11286|1;FPSE_06161|1;FPSE_00152|1;FPSE_06013|1;FPSE_09728|1;FPSE_05285|1;FPSE_07883|1;FPSE_11895|1;FPSE_01794|1	16	603	175	5710	http://www.ebi.ac.uk/QuickGO/GTerm?id=GO:0030554
4	4	oxidoreductase activity, acting on the CH-CH group of donors	GO:0016627	0.77	0.842	FPSE_04172|1	1	47	175	5710	http://www.ebi.ac.uk/QuickGO/GTerm?id=GO:0016627
4	4	enzyme activator activity	GO:0008047	0.784	0.855	FPSE_03582|1	1	49	175	5710	http://www.ebi.ac.uk/QuickGO/GTerm?id=GO:0008047
2	2	signal transducer activity	GO:0004871	0.791	0.858	FPSE_06126|1	1	50	175	5710	http://www.ebi.ac.uk/QuickGO/GTerm?id=GO:0004871
3	3	substrate-specific transporter activity	GO:0022892	0.791	0.858	FPSE_09962|1;FPSE_10947|1;FPSE_02352|1;FPSE_08244|1;FPSE_02532|1;FPSE_03417|1;FPSE_01597|1;FPSE_04678|1;FPSE_11485|1;FPSE_05618|1	10	399	175	5710	http://www.ebi.ac.uk/QuickGO/GTerm?id=GO:0022892
2	2	molecular transducer activity	GO:0060089	0.797	0.863	FPSE_06126|1	1	51	175	5710	http://www.ebi.ac.uk/QuickGO/GTerm?id=GO:0060089
5	5	secondary active transmembrane transporter activity	GO:0015291	0.803	0.867	FPSE_03417|1	1	52	175	5710	http://www.ebi.ac.uk/QuickGO/GTerm?id=GO:0015291
4	4	protein complex binding	GO:0032403	0.827	0.89	FPSE_06126|1	1	56	175	5710	http://www.ebi.ac.uk/QuickGO/GTerm?id=GO:0032403
3	3	chromatin binding	GO:0003682	0.832	0.894	FPSE_07000|1	1	57	175	5710	http://www.ebi.ac.uk/QuickGO/GTerm?id=GO:0003682
6	6	S-adenosylmethionine-dependent methyltransferase activity	GO:0008757	0.842	0.902	FPSE_12346|1	1	59	175	5710	http://www.ebi.ac.uk/QuickGO/GTerm?id=GO:0008757
5	5	hydrolase activity, hydrolyzing O-glycosyl compounds	GO:0004553	0.844	0.902	FPSE_07274|1;FPSE_04308|1;FPSE_04834|1;FPSE_05450|1	4	191	175	5710	http://www.ebi.ac.uk/QuickGO/GTerm?id=GO:0004553
9	7,9	amino acid transmembrane transporter activity	GO:0015171	0.852	0.908	FPSE_11485|1	1	61	175	5710	http://www.ebi.ac.uk/QuickGO/GTerm?id=GO:0015171
6	6	cation transmembrane transporter activity	GO:0008324	0.854	0.908	FPSE_09962|1;FPSE_03417|1;FPSE_01597|1	3	153	175	5710	http://www.ebi.ac.uk/QuickGO/GTerm?id=GO:0008324
4	4	hydrolase activity, acting on ester bonds	GO:0016788	0.855	0.908	FPSE_04111|1;FPSE_09544|1;FPSE_00808|1;FPSE_00171|1;FPSE_02678|1;FPSE_07074|1	6	275	175	5710	http://www.ebi.ac.uk/QuickGO/GTerm?id=GO:0016788
4	4	cytoskeletal protein binding	GO:0008092	0.865	0.916	FPSE_10130|1	1	64	175	5710	http://www.ebi.ac.uk/QuickGO/GTerm?id=GO:0008092
4	4	hydrolase activity, acting on glycosyl bonds	GO:0016798	0.876	0.924	FPSE_07274|1;FPSE_04308|1;FPSE_04834|1;FPSE_05450|1	4	203	175	5710	http://www.ebi.ac.uk/QuickGO/GTerm?id=GO:0016798
5	5	DNA binding	GO:0003677	0.877	0.924	FPSE_04811|1;FPSE_09192|1;FPSE_05383|1;FPSE_02614|1;FPSE_04332|1;PIM1|1;FPSE_03511|1;FPSE_08638|1;FPSE_07000|1;FPSE_08847|1;FPSE_07859|1;FPSE_07644|1;FPSE_08861|1	13	552	175	5710	http://www.ebi.ac.uk/QuickGO/GTerm?id=GO:0003677
4	4	transferase activity, transferring one-carbon groups	GO:0016741	0.885	0.93	FPSE_01006|1;FPSE_12346|1	2	119	175	5710	http://www.ebi.ac.uk/QuickGO/GTerm?id=GO:0016741
5	5	organic acid transmembrane transporter activity	GO:0005342	0.905	0.944	FPSE_11485|1	1	75	175	5710	http://www.ebi.ac.uk/QuickGO/GTerm?id=GO:0005342
8	6,8	carboxylic acid transmembrane transporter activity	GO:0046943	0.905	0.944	FPSE_11485|1	1	75	175	5710	http://www.ebi.ac.uk/QuickGO/GTerm?id=GO:0046943
8	8	metal ion transmembrane transporter activity	GO:0046873	0.905	0.944	FPSE_03417|1	1	75	175	5710	http://www.ebi.ac.uk/QuickGO/GTerm?id=GO:0046873
7	7	organic anion transmembrane transporter activity	GO:0008514	0.916	0.953	FPSE_11485|1	1	79	175	5710	http://www.ebi.ac.uk/QuickGO/GTerm?id=GO:0008514
3	3	macromolecular complex binding	GO:0044877	0.92	0.955	FPSE_06126|1;FPSE_07000|1	2	133	175	5710	http://www.ebi.ac.uk/QuickGO/GTerm?id=GO:0044877
4	4	transferase activity, transferring phosphorus-containing groups	GO:0016772	0.922	0.955	FPSE_04407|1;FPSE_09384|1;FPSE_05383|1;FPSE_03662|1;FPSE_03903|1;FPSE_06554|1;FPSE_05285|1	7	352	175	5710	http://www.ebi.ac.uk/QuickGO/GTerm?id=GO:0016772
4	4	substrate-specific transmembrane transporter activity	GO:0022891	0.929	0.96	FPSE_09962|1;FPSE_02352|1;FPSE_08244|1;FPSE_03417|1;FPSE_01597|1;FPSE_11485|1;FPSE_05618|1	7	357	175	5710	http://www.ebi.ac.uk/QuickGO/GTerm?id=GO:0022891
5	5	kinase activity	GO:0016301	0.936	0.965	FPSE_04407|1;FPSE_09384|1;FPSE_03662|1;FPSE_05285|1	4	236	175	5710	http://www.ebi.ac.uk/QuickGO/GTerm?id=GO:0016301
5	5	ion transmembrane transporter activity	GO:0015075	0.952	0.979	FPSE_09962|1;FPSE_03417|1;FPSE_01597|1;FPSE_11485|1	4	249	175	5710	http://www.ebi.ac.uk/QuickGO/GTerm?id=GO:0015075
6	6	anion transmembrane transporter activity	GO:0008509	0.957	0.979	FPSE_11485|1	1	100	175	5710	http://www.ebi.ac.uk/QuickGO/GTerm?id=GO:0008509
3	3	enzyme regulator activity	GO:0030234	0.957	0.979	FPSE_03582|1	1	100	175	5710	http://www.ebi.ac.uk/QuickGO/GTerm?id=GO:0030234
4	4	transferase activity, transferring acyl groups	GO:0016746	0.965	0.984	FPSE_02933|1;FPSE_11931|1	2	165	175	5710	http://www.ebi.ac.uk/QuickGO/GTerm?id=GO:0016746
5	5	methyltransferase activity	GO:0008168	0.966	0.984	FPSE_12346|1	1	108	175	5710	http://www.ebi.ac.uk/QuickGO/GTerm?id=GO:0008168
4	4	cation binding	GO:0043169	0.969	0.984	FPSE_11638|1;FPSE_01259|1;FPSE_04111|1;FPSE_01674|1;FPSE_07706|1;FPSE_06424|1;FPSE_12355|1;FPSE_03673|1;FPSE_05439|1;FPSE_04208|1;FPSE_00893|1;FPSE_02541|1;FPSE_03943|1;FPSE_11760|1;FPSE_08458|1;FPSE_00375|1;FPSE_11474|1;AAH1|1;FPSE_04972|1;FPSE_08520|1;FPSE_08564|1;FPSE_09041|1;FPSE_10969|1;FPSE_04834|1;KATG|1;FPSE_07859|1;FPSE_01496|1;FPSE_03687|1;FPSE_01794|1	29	1249	175	5710	http://www.ebi.ac.uk/QuickGO/GTerm?id=GO:0043169
5	5	metal ion binding	GO:0046872	0.978	0.99	FPSE_11638|1;FPSE_01259|1;FPSE_04111|1;FPSE_01674|1;FPSE_07706|1;FPSE_06424|1;FPSE_12355|1;FPSE_03673|1;FPSE_05439|1;FPSE_04208|1;FPSE_00893|1;FPSE_02541|1;FPSE_03943|1;FPSE_11760|1;FPSE_08458|1;FPSE_00375|1;FPSE_11474|1;AAH1|1;FPSE_04972|1;FPSE_08520|1;FPSE_08564|1;FPSE_09041|1;FPSE_10969|1;KATG|1;FPSE_07859|1;FPSE_01496|1;FPSE_03687|1;FPSE_01794|1	28	1239	175	5710	http://www.ebi.ac.uk/QuickGO/GTerm?id=GO:0046872
4	4	monooxygenase activity	GO:0004497	0.978	0.99	FPSE_01496|1	1	122	175	5710	http://www.ebi.ac.uk/QuickGO/GTerm?id=GO:0004497
2	2	molecular function regulator	GO:0098772	0.983	0.992	FPSE_03582|1	1	130	175	5710	http://www.ebi.ac.uk/QuickGO/GTerm?id=GO:0098772
5	5	transferase activity, transferring acyl groups other than amino-acyl groups	GO:0016747	0.988	0.995	FPSE_11931|1	1	141	175	5710	http://www.ebi.ac.uk/QuickGO/GTerm?id=GO:0016747
6	6	transition metal ion binding	GO:0046914	0.995	0.999	FPSE_01259|1;FPSE_04111|1;FPSE_03673|1;FPSE_05439|1;FPSE_04208|1;FPSE_00893|1;FPSE_08458|1;FPSE_00375|1;FPSE_11474|1;AAH1|1;FPSE_04972|1;FPSE_08520|1;FPSE_10969|1;FPSE_07859|1;FPSE_01496|1;FPSE_03687|1	16	877	175	5710	http://www.ebi.ac.uk/QuickGO/GTerm?id=GO:0046914
5	5	phosphotransferase activity, alcohol group as acceptor	GO:0016773	0.999	1	FPSE_03662|1	1	229	175	5710	http://www.ebi.ac.uk/QuickGO/GTerm?id=GO:0016773
7	7	zinc ion binding	GO:0008270	1	1	FPSE_04111|1;FPSE_03673|1;FPSE_00893|1;FPSE_11474|1;AAH1|1;FPSE_04972|1;FPSE_07859|1;FPSE_03687|1	8	665	175	5710	http://www.ebi.ac.uk/QuickGO/GTerm?id=GO:0008270

## Sheet: KEGG pathway
Pathway Name	Pathway ID	Pvalue	Pvalue_adjusted	Genes	Count	Pop Hit	List_Total	Background Genes	URL	Class
Biosynthesis of amino acids	fpu01230	0.000676	0.0383	FPSE_01836|1;FPSE_06921|1;FPSE_09384|1;FPSE_05758|1;FPSE_03662|1;FPSE_03607|1;FPSE_03883|1;FPSE_04208|1;FPSE_01006|1;FPSE_06490|1;FPSE_08520|1;FPSE_08564|1;FPSE_09041|1;FPSE_01319|1;FPSE_08538|1;FPSE_05285|1;FPSE_00970|1	17	134	114	2087	http://www.kegg.jp/kegg-bin/show_pathway?fpu01230/fpu:FPSE_01836%09pink/fpu:FPSE_06921%09pink/fpu:FPSE_09384%09pink/fpu:FPSE_05758%09pink/fpu:FPSE_03662%09pink/fpu:FPSE_03607%09pink/fpu:FPSE_03883%09pink/fpu:FPSE_04208%09pink/fpu:FPSE_01006%09pink/fpu:FPSE_06490%09pink/fpu:FPSE_08520%09pink/fpu:FPSE_08564%09pink/fpu:FPSE_09041%09pink/fpu:FPSE_01319%09pink/fpu:FPSE_08538%09pink/fpu:FPSE_05285%09pi…	Metabolism
Nitrogen metabolism	fpu00910	0.000861	0.0383	FPSE_09019|1;FPSE_06921|1;FPSE_03607|1;FPSE_08520|1;FPSE_00136|1	5	15	114	2087	http://www.kegg.jp/kegg-bin/show_pathway?fpu00910/fpu:FPSE_09019%09pink/fpu:FPSE_06921%09pink/fpu:FPSE_03607%09pink/fpu:FPSE_08520%09pink/fpu:FPSE_00136%09pink	Metabolism
Biosynthesis of secondary metabolites	fpu01110	0.00258	0.0604	FPSE_11638|1;FPSE_06879|1;FPSE_09384|1;FPSE_04172|1;FPSE_01090|1;FPSE_01674|1;FPSE_07697|1;FPSE_05758|1;FPSE_08961|1;FPSE_00585|1;FPSE_03662|1;FPSE_03673|1;FPSE_03883|1;FPSE_02933|1;FPSE_04208|1;FPSE_01006|1;FPSE_07127|1;FPSE_08458|1;FPSE_06490|1;FPSE_11931|1;FPSE_08520|1;FPSE_09041|1;FPSE_01319|1;FPSE_06013|1;FPSE_04834|1;KATG|1;FPSE_08538|1;FPSE_05893|1;FPSE_07979|1;FPSE_08290|1;FPSE_01496|1;FP…	34	395	114	2087	http://www.kegg.jp/kegg-bin/show_pathway?fpu01110/fpu:FPSE_11638%09pink/fpu:FPSE_06879%09pink/fpu:FPSE_09384%09pink/fpu:FPSE_04172%09pink/fpu:FPSE_01090%09pink/fpu:FPSE_01674%09pink/fpu:FPSE_07697%09pink/fpu:FPSE_05758%09pink/fpu:FPSE_08961%09pink/fpu:FPSE_00585%09pink/fpu:FPSE_03662%09pink/fpu:FPSE_03673%09pink/fpu:FPSE_03883%09pink/fpu:FPSE_02933%09pink/fpu:FPSE_04208%09pink/fpu:FPSE_01006%09pi…	Metabolism
Biosynthesis of antibiotics	fpu01130	0.00272	0.0604	FPSE_01836|1;FPSE_09384|1;FPSE_04172|1;FPSE_01090|1;FPSE_07697|1;FPSE_05758|1;FPSE_08961|1;FPSE_03673|1;FPSE_02933|1;FPSE_04208|1;FPSE_01006|1;FPSE_07127|1;FPSE_06490|1;FPSE_03539|1;FPSE_08520|1;FPSE_08564|1;FPSE_09041|1;FPSE_01319|1;FPSE_08538|1;FPSE_07979|1;FPSE_01496|1;FPSE_05285|1;FPSE_07883|1;FPSE_03068|1;FPSE_02678|1;FPSE_00970|1	26	276	114	2087	http://www.kegg.jp/kegg-bin/show_pathway?fpu01130/fpu:FPSE_01836%09pink/fpu:FPSE_09384%09pink/fpu:FPSE_04172%09pink/fpu:FPSE_01090%09pink/fpu:FPSE_07697%09pink/fpu:FPSE_05758%09pink/fpu:FPSE_08961%09pink/fpu:FPSE_03673%09pink/fpu:FPSE_02933%09pink/fpu:FPSE_04208%09pink/fpu:FPSE_01006%09pink/fpu:FPSE_07127%09pink/fpu:FPSE_06490%09pink/fpu:FPSE_03539%09pink/fpu:FPSE_08520%09pink/fpu:FPSE_08564%09pi…	-
Glycine, serine and threonine metabolism	fpu00260	0.00349	0.0622	FPSE_01836|1;FPSE_09384|1;FPSE_05758|1;FPSE_08961|1;FPSE_03662|1;FPSE_04208|1;FPSE_01006|1;FPSE_07127|1;FPSE_08458|1	9	58	114	2087	http://www.kegg.jp/kegg-bin/show_pathway?fpu00260/fpu:FPSE_01836%09pink/fpu:FPSE_09384%09pink/fpu:FPSE_05758%09pink/fpu:FPSE_08961%09pink/fpu:FPSE_03662%09pink/fpu:FPSE_04208%09pink/fpu:FPSE_01006%09pink/fpu:FPSE_07127%09pink/fpu:FPSE_08458%09pink	Metabolism
Alanine, aspartate and glutamate metabolism	fpu00250	0.005	0.0742	FPSE_06921|1;FPSE_03607|1;FPSE_00925|1;FPSE_08520|1;FPSE_00136|1;FPSE_01319|1;FPSE_01794|1	7	40	114	2087	http://www.kegg.jp/kegg-bin/show_pathway?fpu00250/fpu:FPSE_06921%09pink/fpu:FPSE_03607%09pink/fpu:FPSE_00925%09pink/fpu:FPSE_08520%09pink/fpu:FPSE_00136%09pink/fpu:FPSE_01319%09pink/fpu:FPSE_01794%09pink	Metabolism
Metabolic pathways	fpu01100	0.00686	0.0873	FPSE_01836|1;FPSE_07274|1;FPSE_09962|1;FPSE_11638|1;FPSE_01259|1;FPSE_06921|1;FPSE_06879|1;FPSE_09439|1;FPSE_09384|1;FPSE_04172|1;FPSE_01090|1;FPSE_01674|1;FPSE_07697|1;FPSE_05674|1;FPSE_05758|1;FPSE_08961|1;FPSE_00585|1;FPSE_03662|1;FPSE_03607|1;FPSE_03673|1;FPSE_03883|1;FPSE_00508|1;FPSE_03903|1;FPSE_00925|1;FPSE_02933|1;FPSE_04208|1;FPSE_06554|1;FPSE_00774|1;FPSE_01006|1;FPSE_04308|1;MRI1|1;FP…	64	929	114	2087	http://www.kegg.jp/kegg-bin/show_pathway?fpu01100/fpu:FPSE_01836%09pink/fpu:FPSE_07274%09pink/fpu:FPSE_09962%09pink/fpu:FPSE_11638%09pink/fpu:FPSE_01259%09pink/fpu:FPSE_06921%09pink/fpu:FPSE_06879%09pink/fpu:FPSE_09439%09pink/fpu:FPSE_09384%09pink/fpu:FPSE_04172%09pink/fpu:FPSE_01090%09pink/fpu:FPSE_01674%09pink/fpu:FPSE_07697%09pink/fpu:FPSE_05674%09pink/fpu:FPSE_05758%09pink/fpu:FPSE_08961%09pi…	Metabolism
Arginine biosynthesis	fpu00220	0.0137	0.14	FPSE_01259|1;FPSE_06921|1;FPSE_03607|1;FPSE_00136|1;FPSE_01319|1	5	27	114	2087	http://www.kegg.jp/kegg-bin/show_pathway?fpu00220/fpu:FPSE_01259%09pink/fpu:FPSE_06921%09pink/fpu:FPSE_03607%09pink/fpu:FPSE_00136%09pink/fpu:FPSE_01319%09pink	-
Carbon metabolism	fpu01200	0.0153	0.14	FPSE_04172|1;FPSE_01090|1;FPSE_07697|1;FPSE_08961|1;FPSE_03673|1;FPSE_04208|1;FPSE_01006|1;FPSE_01319|1;FPSE_08538|1;FPSE_05285|1;FPSE_07883|1;FPSE_03192|1;FPSE_00970|1	13	124	114	2087	http://www.kegg.jp/kegg-bin/show_pathway?fpu01200/fpu:FPSE_04172%09pink/fpu:FPSE_01090%09pink/fpu:FPSE_07697%09pink/fpu:FPSE_08961%09pink/fpu:FPSE_03673%09pink/fpu:FPSE_04208%09pink/fpu:FPSE_01006%09pink/fpu:FPSE_01319%09pink/fpu:FPSE_08538%09pink/fpu:FPSE_05285%09pink/fpu:FPSE_07883%09pink/fpu:FPSE_03192%09pink/fpu:FPSE_00970%09pink	Metabolism
Monobactam biosynthesis	fpu00261	0.0165	0.14	FPSE_09384|1;FPSE_05758|1	2	4	114	2087	http://www.kegg.jp/kegg-bin/show_pathway?fpu00261/fpu:FPSE_09384%09pink/fpu:FPSE_05758%09pink	-
Phenylalanine metabolism	fpu00360	0.0173	0.14	FPSE_06879|1;FPSE_00585|1;FPSE_08458|1;FPSE_05256|1;FPSE_01319|1;KATG|1	6	39	114	2087	http://www.kegg.jp/kegg-bin/show_pathway?fpu00360/fpu:FPSE_06879%09pink/fpu:FPSE_00585%09pink/fpu:FPSE_08458%09pink/fpu:FPSE_05256%09pink/fpu:FPSE_01319%09pink/fpu:FPSE_06630%09pink	Metabolism
Cysteine and methionine metabolism	fpu00270	0.0209	0.155	FPSE_01836|1;FPSE_09384|1;FPSE_05674|1;FPSE_05758|1;MRI1|1;FPSE_01319|1;FPSE_08538|1	7	52	114	2087	http://www.kegg.jp/kegg-bin/show_pathway?fpu00270/fpu:FPSE_01836%09pink/fpu:FPSE_09384%09pink/fpu:FPSE_05674%09pink/fpu:FPSE_05758%09pink/fpu:FPSE_04944%09pink/fpu:FPSE_01319%09pink/fpu:FPSE_08538%09pink	Metabolism
Glycolysis / Gluconeogenesis	fpu00010	0.023	0.157	FPSE_06879|1;FPSE_00585|1;FPSE_03673|1;FPSE_04208|1;FPSE_05285|1;FPSE_07883|1;FPSE_00970|1	7	53	114	2087	http://www.kegg.jp/kegg-bin/show_pathway?fpu00010/fpu:FPSE_06879%09pink/fpu:FPSE_00585%09pink/fpu:FPSE_03673%09pink/fpu:FPSE_04208%09pink/fpu:FPSE_05285%09pink/fpu:FPSE_07883%09pink/fpu:FPSE_00970%09pink	Metabolism
Pyruvate metabolism	fpu00620	0.0271	0.172	FPSE_04111|1;FPSE_01674|1;FPSE_07697|1;FPSE_04301|1;FPSE_07883|1;FPSE_03192|1	6	43	114	2087	http://www.kegg.jp/kegg-bin/show_pathway?fpu00620/fpu:FPSE_04111%09pink/fpu:FPSE_01674%09pink/fpu:FPSE_07697%09pink/fpu:FPSE_04301%09pink/fpu:FPSE_07883%09pink/fpu:FPSE_03192%09pink	Metabolism
2-Oxocarboxylic acid metabolism	fpu01210	0.0364	0.201	FPSE_09384|1;FPSE_05758|1;FPSE_06490|1;FPSE_08564|1;FPSE_09041|1;FPSE_01319|1	6	46	114	2087	http://www.kegg.jp/kegg-bin/show_pathway?fpu01210/fpu:FPSE_09384%09pink/fpu:FPSE_05758%09pink/fpu:FPSE_06490%09pink/fpu:FPSE_08564%09pink/fpu:FPSE_09041%09pink/fpu:FPSE_01319%09pink	Metabolism
Lysine biosynthesis	fpu00300	0.0372	0.201	FPSE_09384|1;FPSE_05758|1;FPSE_08564|1	3	14	114	2087	http://www.kegg.jp/kegg-bin/show_pathway?fpu00300/fpu:FPSE_09384%09pink/fpu:FPSE_05758%09pink/fpu:FPSE_08564%09pink	Metabolism
Arachidonic acid metabolism	fpu00590	0.0384	0.201	FPSE_00915|1;FPSE_03687|1	2	6	114	2087	http://www.kegg.jp/kegg-bin/show_pathway?fpu00590/fpu:FPSE_00915%09pink/fpu:FPSE_03687%09pink	Metabolism
Histidine metabolism	fpu00340	0.0439	0.217	FPSE_06879|1;FPSE_00585|1;FPSE_03883|1;FPSE_01938|1	4	25	114	2087	http://www.kegg.jp/kegg-bin/show_pathway?fpu00340/fpu:FPSE_06879%09pink/fpu:FPSE_00585%09pink/fpu:FPSE_03883%09pink/fpu:FPSE_01938%09pink	Metabolism
Glyoxylate and dicarboxylate metabolism	fpu00630	0.0479	0.224	FPSE_06921|1;FPSE_08961|1;FPSE_03607|1;FPSE_01006|1;FPSE_07127|1	5	37	114	2087	http://www.kegg.jp/kegg-bin/show_pathway?fpu00630/fpu:FPSE_06921%09pink/fpu:FPSE_08961%09pink/fpu:FPSE_03607%09pink/fpu:FPSE_01006%09pink/fpu:FPSE_07127%09pink	Metabolism
Sulfur relay system	fpu04122	0.0828	0.33	FPSE_00508|1;FPSE_11760|1	2	9	114	2087	http://www.kegg.jp/kegg-bin/show_pathway?fpu04122/fpu:FPSE_00508%09pink/fpu:FPSE_11760%09pink	Genetic Information Processing
Fatty acid metabolism	fpu01212	0.0852	0.33	FPSE_01090|1;FPSE_01674|1;FPSE_02541|1;FPSE_06422|1	4	31	114	2087	http://www.kegg.jp/kegg-bin/show_pathway?fpu01212/fpu:FPSE_01090%09pink/fpu:FPSE_01674%09pink/fpu:FPSE_02541%09pink/fpu:FPSE_06422%09pink	Metabolism
beta-Alanine metabolism	fpu00410	0.0852	0.33	FPSE_06879|1;FPSE_01090|1;FPSE_00585|1;FPSE_08458|1	4	31	114	2087	http://www.kegg.jp/kegg-bin/show_pathway?fpu00410/fpu:FPSE_06879%09pink/fpu:FPSE_01090%09pink/fpu:FPSE_00585%09pink/fpu:FPSE_08458%09pink	Metabolism
Citrate cycle (TCA cycle)	fpu00020	0.0852	0.33	FPSE_04172|1;FPSE_07697|1;FPSE_02933|1;FPSE_07883|1	4	31	114	2087	http://www.kegg.jp/kegg-bin/show_pathway?fpu00020/fpu:FPSE_04172%09pink/fpu:FPSE_07697%09pink/fpu:FPSE_02933%09pink/fpu:FPSE_07883%09pink	Metabolism
Insulin resistance	fpu04931	0.0999	0.371	FPSE_11843|1;FPSE_05893|1	2	10	114	2087	http://www.kegg.jp/kegg-bin/show_pathway?fpu04931/fpu:FPSE_11843%09pink/fpu:FPSE_05893%09pink	-
Caffeine metabolism	fpu00232	0.106	0.378	FPSE_00146|1	1	2	114	2087	http://www.kegg.jp/kegg-bin/show_pathway?fpu00232/fpu:FPSE_00146%09pink	Metabolism
Folate biosynthesis	fpu00790	0.156	0.517	FPSE_11760|1;FPSE_00171|1	2	13	114	2087	http://www.kegg.jp/kegg-bin/show_pathway?fpu00790/fpu:FPSE_11760%09pink/fpu:FPSE_00171%09pink	Metabolism
Phagosome	fpu04145	0.161	0.517	FPSE_09962|1;FPSE_06424|1;FPSE_08244|1;FPSE_06538|1	4	39	114	2087	http://www.kegg.jp/kegg-bin/show_pathway?fpu04145/fpu:FPSE_09962%09pink/fpu:FPSE_06424%09pink/fpu:FPSE_08244%09pink/fpu:FPSE_06538%09pink	Cellular Processes
Tryptophan metabolism	fpu00380	0.171	0.517	FPSE_01090|1;FPSE_00774|1;FPSE_05256|1;KATG|1	4	40	114	2087	http://www.kegg.jp/kegg-bin/show_pathway?fpu00380/fpu:FPSE_01090%09pink/fpu:FPSE_00774%09pink/fpu:FPSE_05256%09pink/fpu:FPSE_06630%09pink	Metabolism
Fatty acid biosynthesis	fpu00061	0.176	0.517	FPSE_01674|1;FPSE_06422|1	2	14	114	2087	http://www.kegg.jp/kegg-bin/show_pathway?fpu00061/fpu:FPSE_01674%09pink/fpu:FPSE_06422%09pink	Metabolism
Methane metabolism	fpu00680	0.18	0.517	FPSE_03673|1;FPSE_04208|1;FPSE_01006|1	3	27	114	2087	http://www.kegg.jp/kegg-bin/show_pathway?fpu00680/fpu:FPSE_03673%09pink/fpu:FPSE_04208%09pink/fpu:FPSE_01006%09pink	Metabolism
Fatty acid degradation	fpu00071	0.18	0.517	FPSE_01090|1;FPSE_03673|1;FPSE_06422|1	3	27	114	2087	http://www.kegg.jp/kegg-bin/show_pathway?fpu00071/fpu:FPSE_01090%09pink/fpu:FPSE_03673%09pink/fpu:FPSE_06422%09pink	Metabolism
Endocytosis	fpu04144	0.188	0.523	FPSE_08595|1;FPSE_10947|1;FPSE_11935|1;FPSE_06424|1;FPSE_08898|1;FPSE_06538|1	6	71	114	2087	http://www.kegg.jp/kegg-bin/show_pathway?fpu04144/fpu:FPSE_08595%09pink/fpu:FPSE_10947%09pink/fpu:FPSE_11935%09pink/fpu:FPSE_06424%09pink/fpu:FPSE_08898%09pink/fpu:FPSE_06538%09pink	Cellular Processes
C5-Branched dibasic acid metabolism	fpu00660	0.201	0.527	FPSE_09041|1	1	4	114	2087	http://www.kegg.jp/kegg-bin/show_pathway?fpu00660/fpu:FPSE_09041%09pink	Metabolism
Atrazine degradation	fpu00791	0.201	0.527	FPSE_01259|1	1	4	114	2087	http://www.kegg.jp/kegg-bin/show_pathway?fpu00791/fpu:FPSE_01259%09pink	Metabolism
Tyrosine metabolism	fpu00350	0.207	0.527	FPSE_06879|1;FPSE_00585|1;FPSE_03673|1;FPSE_08458|1;FPSE_01319|1	5	58	114	2087	http://www.kegg.jp/kegg-bin/show_pathway?fpu00350/fpu:FPSE_06879%09pink/fpu:FPSE_00585%09pink/fpu:FPSE_03673%09pink/fpu:FPSE_08458%09pink/fpu:FPSE_01319%09pink	Metabolism
Homologous recombination	fpu03440	0.237	0.586	FPSE_02614|1;FPSE_04332|1	2	17	114	2087	http://www.kegg.jp/kegg-bin/show_pathway?fpu03440/fpu:FPSE_02614%09pink/fpu:FPSE_04332%09pink	Genetic Information Processing
Protein export	fpu03060	0.258	0.62	FPSE_08244|1;FPSE_02532|1	2	18	114	2087	http://www.kegg.jp/kegg-bin/show_pathway?fpu03060/fpu:FPSE_08244%09pink/fpu:FPSE_02532%09pink	Genetic Information Processing
Sulfur metabolism	fpu00920	0.278	0.634	FPSE_08538|1;FPSE_02678|1	2	19	114	2087	http://www.kegg.jp/kegg-bin/show_pathway?fpu00920/fpu:FPSE_08538%09pink/fpu:FPSE_02678%09pink	Metabolism
Starch and sucrose metabolism	fpu00500	0.28	0.634	FPSE_11843|1;FPSE_04308|1;FPSE_06299|1;FPSE_04834|1;FPSE_05893|1	5	65	114	2087	http://www.kegg.jp/kegg-bin/show_pathway?fpu00500/fpu:FPSE_11843%09pink/fpu:FPSE_04308%09pink/fpu:FPSE_06299%09pink/fpu:FPSE_04834%09pink/fpu:FPSE_05893%09pink	Metabolism
Thiamine metabolism	fpu00730	0.286	0.634	FPSE_00508|1	1	6	114	2087	http://www.kegg.jp/kegg-bin/show_pathway?fpu00730/fpu:FPSE_00508%09pink	Metabolism
Pantothenate and CoA biosynthesis	fpu00770	0.299	0.634	FPSE_06490|1;FPSE_09041|1	2	20	114	2087	http://www.kegg.jp/kegg-bin/show_pathway?fpu00770/fpu:FPSE_06490%09pink/fpu:FPSE_09041%09pink	Metabolism
Valine, leucine and isoleucine biosynthesis	fpu00290	0.299	0.634	FPSE_06490|1;FPSE_09041|1	2	20	114	2087	http://www.kegg.jp/kegg-bin/show_pathway?fpu00290/fpu:FPSE_06490%09pink/fpu:FPSE_09041%09pink	Metabolism
Ribosome biogenesis in eukaryotes	fpu03008	0.313	0.647	FPSE_08632|1;FPSE_12273|1;FPSE_01382|1;FPSE_06053|1;FPSE_12346|1	5	68	114	2087	http://www.kegg.jp/kegg-bin/show_pathway?fpu03008/fpu:FPSE_08632%09pink/fpu:FPSE_12273%09pink/fpu:FPSE_01382%09pink/fpu:FPSE_06053%09pink/fpu:FPSE_12346%09pink	Genetic Information Processing
Butanoate metabolism	fpu00650	0.32	0.647	FPSE_01090|1;FPSE_09041|1	2	21	114	2087	http://www.kegg.jp/kegg-bin/show_pathway?fpu00650/fpu:FPSE_01090%09pink/fpu:FPSE_09041%09pink	Metabolism
Mismatch repair	fpu03430	0.34	0.673	FPSE_02614|1;FPSE_04332|1	2	22	114	2087	http://www.kegg.jp/kegg-bin/show_pathway?fpu03430/fpu:FPSE_02614%09pink/fpu:FPSE_04332%09pink	Genetic Information Processing
Purine metabolism	fpu00230	0.368	0.713	FPSE_11638|1;FPSE_01259|1;FPSE_07141|1;AAH1|1;FPSE_00146|1;FPSE_07979|1	6	90	114	2087	http://www.kegg.jp/kegg-bin/show_pathway?fpu00230/fpu:FPSE_11638%09pink/fpu:FPSE_01259%09pink/fpu:FPSE_07141%09pink/fpu:FPSE_00768%09pink/fpu:FPSE_00146%09pink/fpu:FPSE_07979%09pink	Metabolism
Propanoate metabolism	fpu00640	0.381	0.721	FPSE_01090|1;FPSE_01674|1	2	24	114	2087	http://www.kegg.jp/kegg-bin/show_pathway?fpu00640/fpu:FPSE_01090%09pink/fpu:FPSE_01674%09pink	Metabolism
Non-homologous end-joining	fpu03450	0.397	0.722	FPSE_05383|1	1	9	114	2087	http://www.kegg.jp/kegg-bin/show_pathway?fpu03450/fpu:FPSE_05383%09pink	Genetic Information Processing
Fatty acid elongation	fpu00062	0.397	0.722	FPSE_01090|1	1	9	114	2087	http://www.kegg.jp/kegg-bin/show_pathway?fpu00062/fpu:FPSE_01090%09pink	Metabolism
ABC transporters	fpu02010	0.43	0.731	FPSE_11895|1	1	10	114	2087	http://www.kegg.jp/kegg-bin/show_pathway?fpu02010/fpu:FPSE_11895%09pink	Environmental Information Processing
Taurine and hypotaurine metabolism	fpu00430	0.43	0.731	FPSE_00136|1	1	10	114	2087	http://www.kegg.jp/kegg-bin/show_pathway?fpu00430/fpu:FPSE_00136%09pink	Metabolism
AGE-RAGE signaling pathway in diabetic complications	fpu04933	0.43	0.731	FPSE_00865|1	1	10	114	2087	http://www.kegg.jp/kegg-bin/show_pathway?fpu04933/fpu:FPSE_00865%09pink	-
Protein processing in endoplasmic reticulum	fpu04141	0.435	0.731	FPSE_07274|1;FPSE_08244|1;FPSE_02532|1;FPSE_05896|1;FPSE_05450|1	5	79	114	2087	http://www.kegg.jp/kegg-bin/show_pathway?fpu04141/fpu:FPSE_07274%09pink/fpu:FPSE_08244%09pink/fpu:FPSE_02532%09pink/fpu:FPSE_05896%09pink/fpu:FPSE_05450%09pink	Genetic Information Processing
Selenocompound metabolism	fpu00450	0.462	0.761	FPSE_01836|1	1	11	114	2087	http://www.kegg.jp/kegg-bin/show_pathway?fpu00450/fpu:FPSE_01836%09pink	Metabolism
Glycerophospholipid metabolism	fpu00564	0.479	0.775	FPSE_03903|1;FPSE_06554|1;FPSE_11931|1	3	47	114	2087	http://www.kegg.jp/kegg-bin/show_pathway?fpu00564/fpu:FPSE_03903%09pink/fpu:FPSE_06554%09pink/fpu:FPSE_11931%09pink	Metabolism
DNA replication	fpu03030	0.495	0.786	FPSE_02614|1;FPSE_04332|1	2	30	114	2087	http://www.kegg.jp/kegg-bin/show_pathway?fpu03030/fpu:FPSE_02614%09pink/fpu:FPSE_04332%09pink	Genetic Information Processing
Ether lipid metabolism	fpu00565	0.546	0.806	FPSE_11931|1	1	14	114	2087	http://www.kegg.jp/kegg-bin/show_pathway?fpu00565/fpu:FPSE_11931%09pink	Metabolism
Proteasome	fpu03050	0.546	0.806	FPSE_06332|1;FPSE_11776|1	2	33	114	2087	http://www.kegg.jp/kegg-bin/show_pathway?fpu03050/fpu:FPSE_06332%09pink/fpu:FPSE_11776%09pink	Genetic Information Processing
RNA transport	fpu03013	0.553	0.806	FPSE_03350|1;FPSE_04365|1;FPSE_07151|1;FPSE_03582|1;FPSE_03585|1	5	90	114	2087	http://www.kegg.jp/kegg-bin/show_pathway?fpu03013/fpu:FPSE_03350%09pink/fpu:FPSE_04365%09pink/fpu:FPSE_07151%09pink/fpu:FPSE_03582%09pink/fpu:FPSE_03585%09pink	Genetic Information Processing
Glutathione metabolism	fpu00480	0.563	0.806	FPSE_03982|1;FPSE_00915|1	2	34	114	2087	http://www.kegg.jp/kegg-bin/show_pathway?fpu00480/fpu:FPSE_03982%09pink/fpu:FPSE_00915%09pink	Metabolism
N-Glycan biosynthesis	fpu00510	0.563	0.806	FPSE_07274|1;FPSE_09750|1	2	34	114	2087	http://www.kegg.jp/kegg-bin/show_pathway?fpu00510/fpu:FPSE_07274%09pink/fpu:FPSE_09750%09pink	Metabolism
Biosynthesis of unsaturated fatty acids	fpu01040	0.571	0.806	FPSE_02541|1	1	15	114	2087	http://www.kegg.jp/kegg-bin/show_pathway?fpu01040/fpu:FPSE_02541%09pink	Metabolism
One carbon pool by folate	fpu00670	0.571	0.806	FPSE_01006|1	1	15	114	2087	http://www.kegg.jp/kegg-bin/show_pathway?fpu00670/fpu:FPSE_01006%09pink	Metabolism
SNARE interactions in vesicular transport	fpu04130	0.594	0.826	SYN2|1	1	16	114	2087	http://www.kegg.jp/kegg-bin/show_pathway?fpu04130/fpu:FPSE_03105%09pink	Genetic Information Processing
Peroxisome	fpu04146	0.612	0.831	FPSE_07706|1;FPSE_05999|1;FPSE_06422|1	3	57	114	2087	http://www.kegg.jp/kegg-bin/show_pathway?fpu04146/fpu:FPSE_07706%09pink/fpu:FPSE_05999%09pink/fpu:FPSE_06422%09pink	Cellular Processes
Phosphatidylinositol signaling system	fpu04070	0.617	0.831	FPSE_06554|1	1	17	114	2087	http://www.kegg.jp/kegg-bin/show_pathway?fpu04070/fpu:FPSE_06554%09pink	Environmental Information Processing
Nucleotide excision repair	fpu03420	0.653	0.847	FPSE_02614|1;FPSE_04332|1	2	40	114	2087	http://www.kegg.jp/kegg-bin/show_pathway?fpu03420/fpu:FPSE_02614%09pink/fpu:FPSE_04332%09pink	Genetic Information Processing
Riboflavin metabolism	fpu00740	0.658	0.847	FPSE_08290|1	1	19	114	2087	http://www.kegg.jp/kegg-bin/show_pathway?fpu00740/fpu:FPSE_08290%09pink	Metabolism
Porphyrin and chlorophyll metabolism	fpu00860	0.658	0.847	FPSE_06013|1	1	19	114	2087	http://www.kegg.jp/kegg-bin/show_pathway?fpu00860/fpu:FPSE_06013%09pink	Metabolism
Arginine and proline metabolism	fpu00330	0.666	0.847	FPSE_05256|1;FPSE_01319|1	2	41	114	2087	http://www.kegg.jp/kegg-bin/show_pathway?fpu00330/fpu:FPSE_05256%09pink/fpu:FPSE_01319%09pink	Metabolism
Terpenoid backbone biosynthesis	fpu00900	0.677	0.848	FPSE_03068|1	1	20	114	2087	http://www.kegg.jp/kegg-bin/show_pathway?fpu00900/fpu:FPSE_03068%09pink	Metabolism
Pyrimidine metabolism	fpu00240	0.69	0.853	FPSE_09439|1;FPSE_00925|1;FPSE_01794|1	3	64	114	2087	http://www.kegg.jp/kegg-bin/show_pathway?fpu00240/fpu:FPSE_09439%09pink/fpu:FPSE_00925%09pink/fpu:FPSE_01794%09pink	Metabolism
Inositol phosphate metabolism	fpu00562	0.757	0.922	FPSE_06554|1	1	25	114	2087	http://www.kegg.jp/kegg-bin/show_pathway?fpu00562/fpu:FPSE_06554%09pink	Metabolism
Steroid biosynthesis	fpu00100	0.783	0.929	FPSE_01496|1	1	27	114	2087	http://www.kegg.jp/kegg-bin/show_pathway?fpu00100/fpu:FPSE_01496%09pink	Metabolism
Phenylalanine, tyrosine and tryptophan biosynthesis	fpu00400	0.783	0.929	FPSE_01319|1	1	27	114	2087	http://www.kegg.jp/kegg-bin/show_pathway?fpu00400/fpu:FPSE_01319%09pink	Metabolism
Various types of N-glycan biosynthesis	fpu00513	0.795	0.93	FPSE_09750|1	1	28	114	2087	http://www.kegg.jp/kegg-bin/show_pathway?fpu00513/fpu:FPSE_09750%09pink	Metabolism
Glycerolipid metabolism	fpu00561	0.806	0.93	FPSE_11931|1	1	29	114	2087	http://www.kegg.jp/kegg-bin/show_pathway?fpu00561/fpu:FPSE_11931%09pink	Metabolism
Ribosome	fpu03010	0.815	0.93	FPSE_03202|1;FPSE_08217|1;FPSE_06055|1;FPSE_02974|1	4	101	114	2087	http://www.kegg.jp/kegg-bin/show_pathway?fpu03010/fpu:FPSE_03202%09pink/fpu:FPSE_08217%09pink/fpu:FPSE_06055%09pink/fpu:FPSE_02974%09pink	Genetic Information Processing
Cyanoamino acid metabolism	fpu00460	0.827	0.932	FPSE_01006|1	1	31	114	2087	http://www.kegg.jp/kegg-bin/show_pathway?fpu00460/fpu:FPSE_01006%09pink	Metabolism
Fructose and mannose metabolism	fpu00051	0.846	0.936	FPSE_04546|1	1	33	114	2087	http://www.kegg.jp/kegg-bin/show_pathway?fpu00051/fpu:FPSE_04546%09pink	Metabolism
Pentose and glucuronate interconversions	fpu00040	0.854	0.936	FPSE_05024|1	1	34	114	2087	http://www.kegg.jp/kegg-bin/show_pathway?fpu00040/fpu:FPSE_05024%09pink	Metabolism
Lysine degradation	fpu00310	0.862	0.936	FPSE_01090|1	1	35	114	2087	http://www.kegg.jp/kegg-bin/show_pathway?fpu00310/fpu:FPSE_01090%09pink	Metabolism
Spliceosome	fpu03040	0.876	0.939	FPSE_09718|1;FPSE_08657|1;FPSE_00152|1	3	89	114	2087	http://www.kegg.jp/kegg-bin/show_pathway?fpu03040/fpu:FPSE_09718%09pink/fpu:FPSE_08657%09pink/fpu:FPSE_00152%09pink	Genetic Information Processing
Valine, leucine and isoleucine degradation	fpu00280	0.89	0.943	FPSE_01090|1	1	39	114	2087	http://www.kegg.jp/kegg-bin/show_pathway?fpu00280/fpu:FPSE_01090%09pink	Metabolism
Aminoacyl-tRNA biosynthesis	fpu00970	0.902	0.945	FPSE_06013|1	1	41	114	2087	http://www.kegg.jp/kegg-bin/show_pathway?fpu00970/fpu:FPSE_06013%09pink	Genetic Information Processing
Oxidative phosphorylation	fpu00190	0.938	0.97	FPSE_09962|1;FPSE_04172|1	2	79	114	2087	http://www.kegg.jp/kegg-bin/show_pathway?fpu00190/fpu:FPSE_09962%09pink/fpu:FPSE_04172%09pink	Metabolism
Ubiquitin mediated proteolysis	fpu04120	0.954	0.976	FPSE_05896|1	1	54	114	2087	http://www.kegg.jp/kegg-bin/show_pathway?fpu04120/fpu:FPSE_05896%09pink	Genetic Information Processing
Amino sugar and nucleotide sugar metabolism	fpu00520	0.965	0.976	FPSE_09192|1	1	59	114	2087	http://www.kegg.jp/kegg-bin/show_pathway?fpu00520/fpu:FPSE_09192%09pink	Metabolism
Cell cycle - yeast	fpu04111	0.985	0.985	FPSE_05896|1	1	74	114	2087	http://www.kegg.jp/kegg-bin/show_pathway?fpu04111/fpu:FPSE_05896%09pink	Cellular Processes

## Sheet: protein-protein interaction
#node1	node2	node1_string_internal_id	node2_string_internal_id	node1_external_id	node2_external_id	neighborhood_on_chromosome	gene_fusion	phylogenetic_cooccurrence	homology	coexpression	experimentally_determined_interaction	database_annotated	automated_textmining	combined_score
FOQG_02315	FOQG_00367	2234631	2228582	5507.FOXG_07704P0	5507.FOXG_01619P0	0.143	0	0	0	0.962	0.909	0	0.725	0.999
FOQG_02315	FOQG_06749	2234631	2232498	5507.FOXG_07704P0	5507.FOXG_05561P0	0.053	0	0	0	0.962	0.909	0	0.814	0.999
FOQG_09979	FOQG_00810	2240817	2228963	5507.FOXG_13927P0	5507.FOXG_02003P0	0	0	0.369	0	0.881	0.434	0.9	0.883	0.999
FOQG_05440	FOQG_05393	2239775	2239735	5507.FOXG_12883P0	5507.FOXG_12843P0	0	0	0.472	0.836	0.981	0.999	0	0.908	0.999
FOQG_04439	FOQG_07973	2233178	2227143	5507.FOXG_06251P0	5507.FOXG_00172P0	0	0.722	0.478	0	0.981	0.295	0.8	0.902	0.999
FOQG_05604	FOQG_06953	2235263	2232223	5507.FOXG_08342P0	5507.FOXG_05284P0	0	0	0	0	0.621	0.909	0.8	0.914	0.999
FOQG_01141	FOQG_00367	2230568	2228582	5507.FOXG_03619P0	5507.FOXG_01619P0	0	0	0	0	0.962	0.909	0	0.694	0.998
FOQG_03653	FOQG_03504	2236387	2228138	5507.FOXG_09476P0	5507.FOXG_01172P0	0	0	0	0	0.1	0.95	0.8	0.819	0.998
FOXG_04169P0	FOQG_01141	2231114	2230568	5507.FOXG_04169P0	5507.FOXG_03619P0	0	0	0	0	0.962	0.909	0	0.441	0.997
FOQG_09979	FOQG_05631	2240817	2235285	5507.FOXG_13927P0	5507.FOXG_08364P0	0.228	0	0	0	0.854	0	0.9	0.832	0.997
FOQG_06749	FOQG_01141	2232498	2230568	5507.FOXG_05561P0	5507.FOXG_03619P0	0.066	0	0	0	0.962	0.909	0	0.367	0.997
FOQG_02315	FOXG_04169P0	2234631	2231114	5507.FOXG_07704P0	5507.FOXG_04169P0	0	0	0	0	0.962	0.909	0	0.212	0.997
FOQG_02315	FOQG_01141	2234631	2230568	5507.FOXG_07704P0	5507.FOXG_03619P0	0	0	0	0	0.962	0.909	0	0.336	0.997
FOXG_04169P0	FOQG_00367	2231114	2228582	5507.FOXG_04169P0	5507.FOXG_01619P0	0	0	0	0	0.962	0.909	0	0.462	0.997
FOQG_06749	FOQG_00367	2232498	2228582	5507.FOXG_05561P0	5507.FOXG_01619P0	0	0	0	0	0.931	0.909	0	0.555	0.996
FOQG_06749	FOXG_04169P0	2232498	2231114	5507.FOXG_05561P0	5507.FOXG_04169P0	0	0	0	0	0.962	0.909	0	0.13	0.996
FOQG_10006	FOQG_02841	2240842	2235093	5507.FOXG_13952P0	5507.FOXG_08172P0	0	0	0	0	0.652	0.909	0	0.84	0.994
FOQG_01516	FOQG_00185	2230251	2228433	5507.FOXG_03301P0	5507.FOXG_01470P0	0.202	0	0.298	0	0.627	0.153	0.9	0.756	0.994
FOQG_05056	FOQG_06824	2238183	2232121	5507.FOXG_11281P0	5507.FOXG_05182P0	0.163	0	0	0	0.18	0	0.9	0.913	0.993
FOQG_09979	FOQG_04365	2240817	2233246	5507.FOXG_13927P0	5507.FOXG_06319P0	0.214	0	0.248	0	0.644	0.112	0.9	0.669	0.992
FOQG_07068	FOQG_05056	2238422	2238183	5507.FOXG_11520P0	5507.FOXG_11281P0	0.207	0	0	0	0.15	0.387	0.9	0.825	0.991
FOQG_07068	FOQG_06824	2238422	2232121	5507.FOXG_11520P0	5507.FOXG_05182P0	0.07	0	0	0	0.059	0	0.9	0.884	0.988
FOQG_10006	FOQG_04821	2240842	2237978	5507.FOXG_13952P0	5507.FOXG_11076P0	0	0	0	0	0.217	0.909	0	0.839	0.987
FOQG_05056	FOQG_04439	2238183	2233178	5507.FOXG_11281P0	5507.FOXG_06251P0	0.2	0	0	0	0.102	0	0.9	0.84	0.986
FOQG_05165	FOQG_07068	2239565	2238422	5507.FOXG_12671P0	5507.FOXG_11520P0	0	0	0	0	0.143	0.157	0.9	0.817	0.985
FOQG_04821	FOQG_02841	2237978	2235093	5507.FOXG_11076P0	5507.FOXG_08172P0	0	0	0	0	0.578	0.806	0	0.833	0.985
FOQG_04163	FOQG_01322	2235949	2230419	5507.FOXG_09031P0	5507.FOXG_03469P0	0.214	0	0.377	0	0.571	0.109	0.8	0.688	0.985
FOQG_05056	FOQG_07973	2238183	2227143	5507.FOXG_11281P0	5507.FOXG_00172P0	0.2	0	0	0	0.102	0	0.9	0.816	0.985
FOQG_02358	FOQG_08346	2234671	2229332	5507.FOXG_07744P0	5507.FOXG_02375P0	0	0	0	0	0.648	0	0.8	0.791	0.984
FOQG_10006	FOQG_09482	2240842	2227676	5507.FOXG_13952P0	5507.FOXG_00709P0	0	0	0	0	0.116	0.909	0	0.828	0.984
FOQG_05631	FOQG_04365	2235285	2233246	5507.FOXG_08364P0	5507.FOXG_06319P0	0.214	0	0	0	0.646	0	0.8	0.74	0.983
FOQG_07649	FOQG_02378	2238571	2234685	5507.FOXG_11669P0	5507.FOXG_07760P0	0.214	0	0	0	0.267	0	0.9	0.652	0.977
FOQG_02692	FOQG_01322	2234963	2230419	5507.FOXG_08042P0	5507.FOXG_03469P0	0.202	0.101	0	0	0.249	0	0.9	0.5	0.968
FOQG_01168	FOQG_00367	2230545	2228582	5507.FOXG_03596P0	5507.FOXG_01619P0	0	0	0	0	0.673	0.909	0	0	0.968
MRI1	FOQG_01572	2235566	2230206	5507.FOXG_08645P0	5507.FOXG_03256P0	0.228	0	0.234	0	0.149	0	0.9	0.441	0.966
FOQG_06768	FOQG_01516	2232066	2230251	5507.FOXG_05127P0	5507.FOXG_03301P0	0.228	0	0	0	0.623	0	0	0.892	0.965
FOQG_12994	FOQG_00125	2237064	2228379	5507.FOXG_10160P0	5507.FOXG_01416P0	0	0.751	0.478	0	0.561	0	0	0.462	0.965
FOQG_05393	FOQG_07340	2239735	2227299	5507.FOXG_12843P0	5507.FOXG_00329P0	0	0	0	0	0.961	0.108	0	0	0.963
FOQG_05393	FOQG_02790	2239735	2235046	5507.FOXG_12843P0	5507.FOXG_08125P0	0.066	0	0	0	0.79	0.29	0	0.764	0.962
FOQG_04439	FOQG_06824	2233178	2232121	5507.FOXG_06251P0	5507.FOXG_05182P0	0.076	0	0	0	0.095	0	0.9	0.593	0.961
FOQG_01772	FOQG_00275	2230036	2228507	5507.FOXG_03085P0	5507.FOXG_01544P0	0.075	0	0	0	0.241	0.073	0.9	0.497	0.961
FOQG_07112	FOQG_00125	2238381	2228379	5507.FOXG_11479P0	5507.FOXG_01416P0	0.067	0.711	0	0	0.626	0	0	0.666	0.961
FOQG_10326	FOQG_00810	2235619	2228963	5507.FOXG_08700P0	5507.FOXG_02003P0	0.067	0	0	0	0.219	0.097	0.9	0.458	0.957
FOQG_05056	FOQG_10668	2238183	2228265	5507.FOXG_11281P0	5507.FOXG_01301P0	0.163	0	0	0	0.18	0	0.9	0.428	0.955
FOQG_06824	FOQG_10668	2232121	2228265	5507.FOXG_05182P0	5507.FOXG_01301P0	0	0	0	0	0	0	0.8	0.774	0.952
FOQG_05056	FOQG_01322	2238183	2230419	5507.FOXG_11281P0	5507.FOXG_03469P0	0	0	0	0	0.139	0	0.8	0.741	0.951
FOQG_06824	FOQG_07973	2232121	2227143	5507.FOXG_05182P0	5507.FOXG_00172P0	0.076	0	0	0	0.095	0	0.9	0.473	0.95
FOQG_05440	FOQG_07340	2239775	2227299	5507.FOXG_12883P0	5507.FOXG_00329P0	0	0	0	0	0.946	0.108	0	0	0.949
FOQG_06033	FOQG_09525	2237449	2227639	5507.FOXG_10546P0	5507.FOXG_00672P0	0	0	0	0	0.059	0.685	0	0.824	0.943
FOQG_01772	FOQG_03471	2230036	2228108	5507.FOXG_03085P0	5507.FOXG_01142P0	0.181	0	0	0	0.056	0.069	0.9	0.314	0.941
FOQG_03738	FOQG_02841	2240843	2235093	5507.FOXG_13953P0	5507.FOXG_08172P0	0	0	0	0	0.395	0.687	0	0.711	0.94
FOQG_03738	FOQG_10006	2240843	2240842	5507.FOXG_13953P0	5507.FOXG_13952P0	0	0.009	0	0	0.245	0.687	0	0.74	0.933
FOQG_07068	FOQG_10668	2238422	2228265	5507.FOXG_11520P0	5507.FOXG_01301P0	0.07	0	0	0	0.059	0	0.9	0.3	0.93
FOQG_04821	FOQG_09482	2237978	2227676	5507.FOXG_11076P0	5507.FOXG_00709P0	0	0	0	0	0.261	0.533	0	0.816	0.93
FOQG_05440	FOQG_02790	2239775	2235046	5507.FOXG_12883P0	5507.FOXG_08125P0	0.066	0	0	0	0.691	0.16	0	0.735	0.927
FOQG_02315	FOQG_01168	2234631	2230545	5507.FOXG_07704P0	5507.FOXG_03596P0	0	0	0	0	0.23	0.909	0	0	0.926
FOQG_04365	FOQG_00810	2233246	2228963	5507.FOXG_06319P0	5507.FOXG_02003P0	0	0	0	0	0.634	0	0	0.805	0.925
FOXG_04169P0	FOQG_01168	2231114	2230545	5507.FOXG_04169P0	5507.FOXG_03596P0	0	0	0	0	0.194	0.909	0	0	0.923
FOQG_10668	FOQG_07973	2228265	2227143	5507.FOXG_01301P0	5507.FOXG_00172P0	0.076	0	0	0	0.095	0	0.9	0.195	0.923
FOQG_04439	FOQG_10668	2233178	2228265	5507.FOXG_06251P0	5507.FOXG_01301P0	0.076	0	0	0	0.095	0	0.9	0.195	0.923
FOQG_02841	FOXG_04169P0	2235093	2231114	5507.FOXG_08172P0	5507.FOXG_04169P0	0	0	0	0	0.059	0.909	0	0.173	0.922
FOQG_10801	FOQG_07473	2242130	2227185	5507.FOXG_15240P0	5507.FOXG_00214P0	0	0	0.46	0.776	0.049	0	0.9	0.592	0.922
FOQG_02358	FOQG_01383	2234671	2230368	5507.FOXG_07744P0	5507.FOXG_03418P0	0	0	0	0	0.113	0	0.9	0.182	0.921
FOQG_01141	FOQG_01168	2230568	2230545	5507.FOXG_03619P0	5507.FOXG_03596P0	0	0	0	0	0.152	0.909	0	0	0.919
FOQG_05639	FOQG_03471	2235293	2228108	5507.FOXG_08372P0	5507.FOXG_01142P0	0.05	0	0	0	0.149	0	0.9	0.101	0.917
FOQG_15368	FOQG_01782	2237015	2230027	5507.FOXG_10111P0	5507.FOXG_03076P0	0	0	0	0	0.248	0.51	0	0.795	0.917
FOQG_10006	FOXG_04169P0	2240842	2231114	5507.FOXG_13952P0	5507.FOXG_04169P0	0	0	0	0	0.042	0.909	0	0.125	0.917
FOQG_03738	FOQG_04821	2240843	2237978	5507.FOXG_13953P0	5507.FOXG_11076P0	0	0.001	0	0	0.188	0.687	0	0.692	0.914
FOQG_06768	FOQG_00185	2232066	2228433	5507.FOXG_05127P0	5507.FOXG_01470P0	0.202	0	0	0	0.581	0.111	0	0.746	0.914
FOQG_02841	FOQG_09482	2235093	2227676	5507.FOXG_08172P0	5507.FOXG_00709P0	0	0	0	0	0.059	0.587	0	0.791	0.911
FOQG_05639	FOXG_01652P0	2235293	2228615	5507.FOXG_08372P0	5507.FOXG_01652P0	0.066	0	0	0	0.061	0	0.9	0.101	0.91
FOQG_12031	FOXG_04169P0	2240714	2231114	5507.FOXG_13824P0	5507.FOXG_04169P0	0	0	0	0	0.052	0.909	0	0	0.91
FOQG_07068	FOQG_01641	2238422	2230142	5507.FOXG_11520P0	5507.FOXG_03192P0	0.065	0	0	0	0.048	0	0.9	0.101	0.909
FOQG_05165	FOQG_07473	2239565	2227185	5507.FOXG_12671P0	5507.FOXG_00214P0	0	0	0	0	0.055	0	0.9	0.113	0.908
FOQG_01641	FOQG_10668	2230142	2228265	5507.FOXG_03192P0	5507.FOXG_01301P0	0.067	0	0	0	0	0	0.9	0.096	0.908
FOQG_06824	FOQG_01641	2232121	2230142	5507.FOXG_05182P0	5507.FOXG_03192P0	0.067	0	0	0	0	0	0.9	0.096	0.908
FOQG_05631	FOQG_00810	2235285	2228963	5507.FOXG_08364P0	5507.FOXG_02003P0	0.105	0	0	0	0.618	0.11	0	0.732	0.907
FOQG_05056	FOQG_06808	2238183	2232106	5507.FOXG_11281P0	5507.FOXG_05167P0	0.075	0	0	0	0	0	0.9	0.077	0.907
FOQG_07068	FOQG_06808	2238422	2232106	5507.FOXG_11520P0	5507.FOXG_05167P0	0.061	0	0	0	0	0	0.9	0.085	0.906
FOQG_05251	FOQG_04821	2239624	2237978	5507.FOXG_12732P0	5507.FOXG_11076P0	0	0	0	0	0.059	0.509	0	0.814	0.906
FOQG_05251	FOQG_02841	2239624	2235093	5507.FOXG_12732P0	5507.FOXG_08172P0	0	0	0	0	0.058	0.686	0	0.701	0.903
FOQG_05165	FOQG_06808	2239565	2232106	5507.FOXG_12671P0	5507.FOXG_05167P0	0	0	0	0	0.047	0	0.9	0.064	0.903
FOQG_04413	FOQG_06749	2233202	2232498	5507.FOXG_06275P0	5507.FOXG_05561P0	0	0	0	0	0.646	0.687	0	0.18	0.901
FOQG_05165	FOQG_07109	2239565	2238384	5507.FOXG_12671P0	5507.FOXG_11482P0	0	0	0	0	0.049	0	0	0.9	0.9
FOQG_05226	FOQG_10651	2239606	2228248	5507.FOXG_12714P0	5507.FOXG_01284P0	0	0	0	0	0.388	0.152	0	0.823	0.9
FOQG_07068	FOQG_01383	2238422	2230368	5507.FOXG_11520P0	5507.FOXG_03418P0	0.066	0	0	0	0.299	0	0.8	0.312	0.897
FOQG_03738	FOQG_09482	2240843	2227676	5507.FOXG_13953P0	5507.FOXG_00709P0	0	0	0	0	0.095	0.687	0	0.665	0.896
FOQG_06149	FOQG_00750	2237343	2228908	5507.FOXG_10439P0	5507.FOXG_01948P0	0	0	0	0	0.059	0.558	0	0.77	0.895
FOQG_02315	FOQG_04413	2234631	2233202	5507.FOXG_07704P0	5507.FOXG_06275P0	0.071	0	0	0	0.646	0.686	0	0.062	0.89
FOQG_04413	FOXG_04169P0	2233202	2231114	5507.FOXG_06275P0	5507.FOXG_04169P0	0	0	0	0	0.645	0.686	0	0.082	0.888
FOQG_03657	FOQG_07854	2236384	2227044	5507.FOXG_09473P0	5507.FOXG_00072P0	0	0	0	0	0.154	0.11	0.6	0.673	0.888
FOQG_05072	FOQG_05807	2238196	2235444	5507.FOXG_11294P0	5507.FOXG_08523P0	0.066	0	0	0	0.218	0.282	0	0.806	0.884
FOQG_04413	FOQG_01141	2233202	2230568	5507.FOXG_06275P0	5507.FOXG_03619P0	0	0	0	0	0.63	0.687	0	0.071	0.883
FOQG_07112	FOQG_00128	2238381	2228381	5507.FOXG_11479P0	5507.FOXG_01418P0	0	0	0.478	0.735	0.228	0	0.8	0.446	0.874
FOQG_07068	FOQG_02358	2238422	2234671	5507.FOXG_11520P0	5507.FOXG_07744P0	0.073	0	0	0	0.181	0	0.8	0.268	0.873
FOQG_07112	FOQG_12994	2238381	2237064	5507.FOXG_11479P0	5507.FOXG_10160P0	0	0	0	0	0.627	0	0	0.672	0.872
FOQG_05807	FOQG_08346	2235444	2229332	5507.FOXG_08523P0	5507.FOXG_02375P0	0	0	0	0	0.242	0	0	0.839	0.872
FOQG_06149	FOQG_07285	2237343	2227349	5507.FOXG_10439P0	5507.FOXG_00379P0	0	0	0.365	0	0.053	0.305	0	0.726	0.87
FOQG_05165	FOQG_01383	2239565	2230368	5507.FOXG_12671P0	5507.FOXG_03418P0	0	0	0	0	0.059	0	0.8	0.353	0.867
AAH1	FOQG_01951	2238043	2229884	5507.FOXG_11141P0	5507.FOXG_02932P0	0.143	0	0	0	0.159	0.071	0	0.825	0.867
FOQG_06033	FOQG_09482	2237449	2227676	5507.FOXG_10546P0	5507.FOXG_00709P0	0	0	0	0	0.25	0.111	0	0.815	0.865
FOQG_04014	FOQG_14179	2236073	2235185	5507.FOXG_09155P0	5507.FOXG_08264P0	0	0	0	0	0.059	0.282	0	0.815	0.864
FOQG_05393	FOQG_10193	2239735	2235495	5507.FOXG_12843P0	5507.FOXG_08574P0	0.067	0	0	0	0.627	0.565	0	0.192	0.861
FOQG_05165	FOQG_01772	2239565	2230036	5507.FOXG_12671P0	5507.FOXG_03085P0	0	0	0	0	0.182	0.101	0.8	0.167	0.861
FOQG_13128	FOQG_06824	2240533	2232121	5507.FOXG_13642P0	5507.FOXG_05182P0	0.066	0	0	0	0.06	0.176	0.8	0.169	0.857
FOQG_02496	FOQG_01782	2234792	2230027	5507.FOXG_07868P0	5507.FOXG_03076P0	0.073	0	0	0	0.149	0.114	0	0.82	0.857
FOQG_05393	FOQG_07085	2239735	2238407	5507.FOXG_12843P0	5507.FOXG_11505P0	0.067	0	0	0	0.651	0.282	0	0.461	0.857
FOQG_13128	FOQG_10668	2240533	2228265	5507.FOXG_13642P0	5507.FOXG_01301P0	0.066	0	0	0	0.06	0.176	0.8	0.129	0.851
FOQG_06768	FOQG_07473	2232066	2227185	5507.FOXG_05127P0	5507.FOXG_00214P0	0.1	0	0	0	0.1	0	0.8	0.188	0.85
FOQG_05251	FOQG_09482	2239624	2227676	5507.FOXG_12732P0	5507.FOXG_00709P0	0	0	0	0	0.059	0.553	0	0.672	0.849
FOQG_07068	FOQG_10955	2238422	2232655	5507.FOXG_11520P0	5507.FOXG_05720P0	0.066	0	0	0	0	0	0.8	0.26	0.849
FOQG_10006	FOQG_05251	2240842	2239624	5507.FOXG_13952P0	5507.FOXG_12732P0	0	0	0	0	0.05	0.684	0	0.536	0.848
FOQG_15368	FOQG_02496	2237015	2234792	5507.FOXG_10111P0	5507.FOXG_07868P0	0	0	0	0	0.053	0.163	0	0.817	0.842
FOQG_07068	FOQG_01322	2238422	2230419	5507.FOXG_11520P0	5507.FOXG_03469P0	0	0	0	0	0.059	0.071	0.8	0.171	0.835
FOQG_07020	FOQG_03471	2238458	2228108	5507.FOXG_11556P0	5507.FOXG_01142P0	0.066	0	0	0	0.094	0	0.8	0.143	0.835
FOQG_05056	FOQG_01383	2238183	2230368	5507.FOXG_11281P0	5507.FOXG_03418P0	0	0	0	0	0.048	0	0.8	0.177	0.829
FOQG_13128	FOQG_07068	2240533	2238422	5507.FOXG_13642P0	5507.FOXG_11520P0	0.065	0	0	0	0.059	0	0.8	0.13	0.826
FOQG_13128	FOQG_05056	2240533	2238183	5507.FOXG_13642P0	5507.FOXG_11281P0	0	0	0	0	0.046	0	0.8	0.166	0.826
FOQG_03657	FOQG_03504	2236384	2228138	5507.FOXG_09473P0	5507.FOXG_01172P0	0	0	0	0	0.137	0	0	0.806	0.825
FOQG_05056	FOQG_02358	2238183	2234671	5507.FOXG_11281P0	5507.FOXG_07744P0	0.042	0	0	0	0.043	0	0.8	0.149	0.823
FOQG_05165	FOQG_02496	2239565	2234792	5507.FOXG_12671P0	5507.FOXG_07868P0	0.063	0	0	0	0	0	0	0.818	0.822
FOQG_04163	FOQG_02692	2235949	2234963	5507.FOXG_09031P0	5507.FOXG_08042P0	0.143	0	0	0	0.182	0	0.65	0.355	0.82
FOQG_06824	FOQG_01322	2232121	2230419	5507.FOXG_05182P0	5507.FOXG_03469P0	0	0	0	0	0.113	0	0.6	0.526	0.817
FOQG_05056	FOQG_04163	2238183	2235949	5507.FOXG_11281P0	5507.FOXG_09031P0	0	0	0	0	0.095	0	0.8	0.071	0.817
FOQG_02358	FOQG_06808	2234671	2232106	5507.FOXG_07744P0	5507.FOXG_05167P0	0.067	0	0	0	0.059	0.078	0.8	0	0.816
FOQG_07068	FOQG_04163	2238422	2235949	5507.FOXG_11520P0	5507.FOXG_09031P0	0	0	0	0	0.05	0	0.8	0.107	0.815
FOQG_07649	FOQG_01383	2238571	2230368	5507.FOXG_11669P0	5507.FOXG_03418P0	0.113	0	0	0	0.096	0	0	0.783	0.811
FOQG_06808	FOQG_01383	2232106	2230368	5507.FOXG_05167P0	5507.FOXG_03418P0	0.074	0	0	0	0	0	0.8	0.047	0.808
FOQG_07020	FOQG_05639	2238458	2235293	5507.FOXG_11556P0	5507.FOXG_08372P0	0.071	0	0	0	0.05	0	0.8	0	0.808
FOQG_05056	FOQG_10955	2238183	2232655	5507.FOXG_11281P0	5507.FOXG_05720P0	0.064	0	0	0	0	0	0.8	0	0.804
FOQG_03653	FOQG_00406	2236387	2228617	5507.FOXG_09476P0	5507.FOXG_01654P0	0	0	0	0	0.093	0.497	0	0.602	0.802
FOQG_05440	FOQG_07085	2239775	2238407	5507.FOXG_12883P0	5507.FOXG_11505P0	0.067	0	0	0	0.638	0.436	0	0.08	0.801
FOQG_10955	FOQG_06824	2232655	2232121	5507.FOXG_05720P0	5507.FOXG_05182P0	0	0	0	0	0.046	0	0.8	0	0.801
FOQG_10955	FOQG_10668	2232655	2228265	5507.FOXG_05720P0	5507.FOXG_01301P0	0	0	0	0	0.045	0	0.8	0	0.8
FOQG_06033	FOQG_06953	2237449	2232223	5507.FOXG_10546P0	5507.FOXG_05284P0	0	0	0	0	0.692	0.165	0	0.279	0.798
FOQG_01079	FOQG_00665	2230612	2228829	5507.FOXG_03665P0	5507.FOXG_01866P0	0	0	0	0	0.154	0.11	0	0.754	0.798
FOQG_03653	FOQG_03657	2236387	2236384	5507.FOXG_09476P0	5507.FOXG_09473P0	0	0	0	0	0.181	0.282	0	0.681	0.796
FOQG_05440	FOQG_10193	2239775	2235495	5507.FOXG_12883P0	5507.FOXG_08574P0	0.067	0	0	0	0.637	0.282	0	0.256	0.794
FOQG_04413	FOQG_00367	2233202	2228582	5507.FOXG_06275P0	5507.FOXG_01619P0	0.081	0	0	0	0.248	0.686	0	0.143	0.789
FOQG_04568	FOQG_07973	2233061	2227143	5507.FOXG_06129P0	5507.FOXG_00172P0	0.2	0	0	0	0.631	0	0	0.337	0.787
FOQG_05165	FOQG_05056	2239565	2238183	5507.FOXG_12671P0	5507.FOXG_11281P0	0.044	0	0	0	0.047	0	0	0.77	0.772
FOQG_03738	FOQG_05251	2240843	2239624	5507.FOXG_13953P0	5507.FOXG_12732P0	0	0	0	0	0.052	0.591	0	0.461	0.772
FOQG_06749	FOQG_06705	2232498	2232456	5507.FOXG_05561P0	5507.FOXG_05519P0	0	0	0	0	0	0	0	0.77	0.77
FOQG_13128	FOQG_01141	2240533	2230568	5507.FOXG_13642P0	5507.FOXG_03619P0	0	0	0	0	0.396	0.497	0	0.303	0.769
FOQG_04821	FOQG_06033	2237978	2237449	5507.FOXG_11076P0	5507.FOXG_10546P0	0	0	0	0	0.127	0.282	0	0.661	0.768
FOQG_07020	FOQG_09375	2238458	2237232	5507.FOXG_11556P0	5507.FOXG_10328P0	0.075	0	0.457	0	0.267	0.158	0	0.36	0.765
FOQG_07085	FOQG_03653	2238407	2236387	5507.FOXG_11505P0	5507.FOXG_09476P0	0	0	0	0	0.553	0.282	0	0.328	0.765
FOQG_06853	FOQG_10710	2232144	2228302	5507.FOXG_05205P0	5507.FOXG_01338P0	0.066	0	0	0	0.113	0.108	0.65	0.219	0.761
FOQG_06853	FOQG_06212	2232144	2231246	5507.FOXG_05205P0	5507.FOXG_04303P0	0.066	0	0	0	0.113	0.108	0.65	0.219	0.761
FOQG_04821	FOQG_09525	2237978	2227639	5507.FOXG_11076P0	5507.FOXG_00672P0	0	0	0	0	0.247	0.461	0	0.457	0.76
FOQG_10006	FOQG_06033	2240842	2237449	5507.FOXG_13952P0	5507.FOXG_10546P0	0	0	0	0	0.059	0.52	0	0.498	0.753
FOQG_05165	FOQG_00275	2239565	2228507	5507.FOXG_12671P0	5507.FOXG_01544P0	0	0	0	0	0.151	0.069	0.6	0.302	0.749
FOQG_06683	FOQG_00750	2232433	2228908	5507.FOXG_05496P0	5507.FOXG_01948P0	0	0	0	0	0.059	0.319	0	0.63	0.742
FOQG_05393	FOQG_06012	2239735	2237467	5507.FOXG_12843P0	5507.FOXG_10564P0	0	0	0	0	0.095	0.494	0	0.48	0.741
FOQG_06033	FOQG_02841	2237449	2235093	5507.FOXG_10546P0	5507.FOXG_08172P0	0	0	0	0	0	0.53	0	0.461	0.735
FOQG_06749	FOQG_01168	2232498	2230545	5507.FOXG_05561P0	5507.FOXG_03596P0	0	0	0	0	0.178	0.688	0	0	0.732
FOQG_13128	FOQG_06749	2240533	2232498	5507.FOXG_13642P0	5507.FOXG_05561P0	0.108	0	0	0	0.366	0.497	0	0.156	0.727
FOQG_07649	FOQG_03117	2238571	2227790	5507.FOXG_11669P0	5507.FOXG_00823P0	0.224	0	0	0	0.188	0	0	0.596	0.723
FOQG_10006	FOQG_02689	2240842	2234962	5507.FOXG_13952P0	5507.FOXG_08041P0	0	0	0	0	0	0.32	0	0.608	0.722
FOQG_03786	FOQG_05535	2236272	2235203	5507.FOXG_09359P0	5507.FOXG_08282P0	0	0	0	0	0.111	0.277	0	0.598	0.719
FOQG_05440	FOQG_03117	2239775	2227790	5507.FOXG_12883P0	5507.FOXG_00823P0	0	0	0	0	0.691	0.07	0	0.101	0.719
FOQG_07649	FOQG_15368	2238571	2237015	5507.FOXG_11669P0	5507.FOXG_10111P0	0.077	0	0	0	0.219	0.281	0	0.521	0.718
FOQG_05631	FOQG_03053	2235285	2227736	5507.FOXG_08364P0	5507.FOXG_00769P0	0	0	0	0	0.718	0	0	0	0.718
FOQG_01322	FOQG_10668	2230419	2228265	5507.FOXG_03469P0	5507.FOXG_01301P0	0	0	0	0	0.113	0	0.6	0.27	0.718
FOQG_04439	FOQG_04568	2233178	2233061	5507.FOXG_06251P0	5507.FOXG_06129P0	0.2	0	0	0	0.397	0	0	0.462	0.717
FOQG_03434	FOQG_07340	2228077	2227299	5507.FOXG_01111P0	5507.FOXG_00329P0	0.066	0	0	0	0.045	0.113	0	0.681	0.713
FOQG_11437	FOQG_10710	2236849	2228302	5507.FOXG_09943P0	5507.FOXG_01338P0	0	0	0	0	0.154	0.108	0.65	0	0.712
FOQG_06953	FOQG_09482	2232223	2227676	5507.FOXG_05284P0	5507.FOXG_00709P0	0	0	0	0	0.607	0.076	0	0.269	0.711
FOQG_03738	FOXG_04169P0	2240843	2231114	5507.FOXG_13953P0	5507.FOXG_04169P0	0	0	0	0	0.092	0.687	0	0.067	0.711
FOQG_03504	FOQG_07854	2228138	2227044	5507.FOXG_01172P0	5507.FOXG_00072P0	0	0	0	0	0.153	0	0	0.666	0.705
FOQG_04821	FOQG_02689	2237978	2234962	5507.FOXG_11076P0	5507.FOXG_08041P0	0	0	0	0	0.054	0.111	0	0.677	0.704
FOQG_05393	FOQG_01572	2239735	2230206	5507.FOXG_12843P0	5507.FOXG_03256P0	0	0	0	0	0.096	0	0	0.685	0.703
FOQG_13128	FOXG_04169P0	2240533	2231114	5507.FOXG_13642P0	5507.FOXG_04169P0	0	0	0	0	0.39	0.497	0	0.108	0.702
FOQG_05165	FOQG_06824	2239565	2232121	5507.FOXG_12671P0	5507.FOXG_05182P0	0	0	0	0	0.097	0.069	0	0.671	0.699
FOQG_11437	FOQG_06212	2236849	2231246	5507.FOXG_09943P0	5507.FOXG_04303P0	0	0	0	0	0.112	0.108	0.65	0	0.698
FOQG_04413	FOQG_07854	2233202	2227044	5507.FOXG_06275P0	5507.FOXG_00072P0	0	0	0	0	0.56	0	0	0.335	0.694
FOQG_07649	FOQG_06824	2238571	2232121	5507.FOXG_11669P0	5507.FOXG_05182P0	0.104	0	0	0	0.115	0	0	0.645	0.694
FOQG_05226	FOQG_07109	2239606	2238384	5507.FOXG_12714P0	5507.FOXG_11482P0	0	0	0	0	0	0	0	0.69	0.69
FOQG_05251	FOXG_04169P0	2239624	2231114	5507.FOXG_12732P0	5507.FOXG_04169P0	0	0	0	0	0	0.689	0	0	0.689
FOQG_05010	FOQG_06824	2238145	2232121	5507.FOXG_11243P0	5507.FOXG_05182P0	0	0	0	0	0.058	0	0	0.682	0.687
FOQG_05165	FOQG_02358	2239565	2234671	5507.FOXG_12671P0	5507.FOXG_07744P0	0	0	0	0	0.113	0	0.6	0.191	0.687
FOQG_04439	FOQG_00128	2233178	2228381	5507.FOXG_06251P0	5507.FOXG_01418P0	0.042	0	0	0	0.609	0	0	0.232	0.687
FOQG_05807	FOQG_06573	2235444	2232344	5507.FOXG_08523P0	5507.FOXG_05406P0	0.053	0	0	0	0.048	0	0	0.676	0.682
FOQG_05393	FOQG_03117	2239735	2227790	5507.FOXG_12843P0	5507.FOXG_00823P0	0	0	0	0	0.651	0.069	0	0.095	0.68
FOQG_10801	FOQG_05165	2242130	2239565	5507.FOXG_15240P0	5507.FOXG_12671P0	0	0	0	0	0.051	0	0.65	0.113	0.679
FOQG_07085	AAH1	2238407	2238043	5507.FOXG_11505P0	5507.FOXG_11141P0	0	0	0	0	0.652	0.07	0	0.081	0.676
FOQG_02632	FOQG_02496	2234911	2234792	5507.FOXG_07990P0	5507.FOXG_07868P0	0	0	0	0	0.617	0.126	0	0.102	0.673
FOQG_04568	FOQG_07007	2233061	2232273	5507.FOXG_06129P0	5507.FOXG_05335P0	0.066	0	0	0	0.417	0	0	0.441	0.669
FOQG_05393	FOQG_03653	2239735	2236387	5507.FOXG_12843P0	5507.FOXG_09476P0	0	0	0	0	0.631	0.07	0	0.113	0.669
FOQG_00130	FOQG_03504	2228383	2228138	5507.FOXG_01420P0	5507.FOXG_01172P0	0	0	0	0	0.056	0	0	0.661	0.666
FOQG_05604	FOQG_09482	2235263	2227676	5507.FOXG_08342P0	5507.FOXG_00709P0	0	0	0	0	0.6	0.069	0	0.166	0.662
FOQG_03117	FOQG_07340	2227790	2227299	5507.FOXG_00823P0	5507.FOXG_00329P0	0.077	0	0	0	0.626	0	0	0.102	0.662
FOQG_05440	FOQG_00936	2239775	2229078	5507.FOXG_12883P0	5507.FOXG_02118P0	0	0	0	0	0.636	0	0	0.111	0.662
FOQG_07696	FOQG_06212	2238534	2231246	5507.FOXG_11632P0	5507.FOXG_04303P0	0.052	0	0	0	0.055	0	0.65	0	0.659
FOQG_07696	FOQG_10710	2238534	2228302	5507.FOXG_11632P0	5507.FOXG_01338P0	0.052	0	0	0	0.055	0	0.65	0	0.659
FOQG_03653	FOQG_10193	2236387	2235495	5507.FOXG_09476P0	5507.FOXG_08574P0	0	0	0	0	0.198	0.282	0	0.456	0.659
FOQG_06033	FOQG_05604	2237449	2235263	5507.FOXG_10546P0	5507.FOXG_08342P0	0	0	0	0	0.515	0.283	0	0.098	0.658
FOQG_07085	FOQG_09482	2238407	2227676	5507.FOXG_11505P0	5507.FOXG_00709P0	0	0	0	0	0.052	0	0	0.654	0.657
FOQG_04439	FOQG_07007	2233178	2232273	5507.FOXG_06251P0	5507.FOXG_05335P0	0.195	0	0	0	0.562	0	0	0.101	0.655
FOQG_17896	FOQG_05165	2241124	2239565	5507.FOXG_14234P0	5507.FOXG_12671P0	0	0	0	0	0	0	0.65	0.056	0.655
FOQG_05393	FOQG_00936	2239735	2229078	5507.FOXG_12843P0	5507.FOXG_02118P0	0	0	0	0	0.631	0	0	0.103	0.654
FOXG_04169P0	FOQG_01648	2231114	2230134	5507.FOXG_04169P0	5507.FOXG_03184P0	0	0	0	0	0	0.631	0	0.077	0.644
FOQG_10193	FOQG_07340	2235495	2227299	5507.FOXG_08574P0	5507.FOXG_00329P0	0.042	0	0	0	0.614	0.11	0	0	0.642
FOQG_05165	FOQG_00185	2239565	2228433	5507.FOXG_12671P0	5507.FOXG_01470P0	0.075	0	0	0	0.06	0.072	0.6	0.064	0.642
FOQG_05440	FOQG_07854	2239775	2227044	5507.FOXG_12883P0	5507.FOXG_00072P0	0	0	0	0	0.634	0	0	0.062	0.642
FOQG_07649	FOQG_04950	2238571	2238091	5507.FOXG_11669P0	5507.FOXG_11189P0	0.066	0	0	0	0.052	0.282	0	0.498	0.638
FOQG_05440	FOQG_06012	2239775	2237467	5507.FOXG_12883P0	5507.FOXG_10564P0	0	0	0	0	0.113	0.494	0	0.258	0.637
FOQG_02315	FOQG_07854	2234631	2227044	5507.FOXG_07704P0	5507.FOXG_00072P0	0	0	0	0	0.608	0	0	0.111	0.636
FOQG_02538	FOQG_06573	2234829	2232344	5507.FOXG_07906P0	5507.FOXG_05406P0	0.181	0	0	0	0.054	0	0	0.567	0.635
FOQG_15368	FOQG_01336	2237015	2230406	5507.FOXG_10111P0	5507.FOXG_03456P0	0	0	0	0	0.634	0	0	0	0.634
FOQG_07649	FOQG_07068	2238571	2238422	5507.FOXG_11669P0	5507.FOXG_11520P0	0.077	0	0	0	0.15	0	0	0.57	0.633
FOQG_04568	FOQG_03117	2233061	2227790	5507.FOXG_06129P0	5507.FOXG_00823P0	0.228	0	0	0	0.217	0	0	0.441	0.632
FOQG_04163	FOQG_06824	2235949	2232121	5507.FOXG_09031P0	5507.FOXG_05182P0	0.043	0	0	0	0.059	0	0.6	0.098	0.631
FOQG_04163	FOQG_10668	2235949	2228265	5507.FOXG_09031P0	5507.FOXG_01301P0	0.043	0	0	0	0.059	0	0.6	0.098	0.631
FOQG_02632	FOQG_01336	2234911	2230406	5507.FOXG_07990P0	5507.FOXG_03456P0	0	0	0	0	0.623	0	0	0	0.623
FOQG_05807	FOQG_02538	2235444	2234829	5507.FOXG_08523P0	5507.FOXG_07906P0	0	0	0	0	0.112	0	0	0.592	0.622
FOQG_06749	FOQG_07854	2232498	2227044	5507.FOXG_05561P0	5507.FOXG_00072P0	0	0	0	0	0.607	0	0	0.076	0.621
FOQG_13128	FOQG_07854	2240533	2227044	5507.FOXG_13642P0	5507.FOXG_00072P0	0	0	0	0	0.618	0	0	0.05	0.621
FOQG_04365	FOQG_03053	2233246	2227736	5507.FOXG_06319P0	5507.FOXG_00769P0	0	0	0	0	0.618	0	0	0	0.618
FOQG_07649	FOQG_01516	2238571	2230251	5507.FOXG_11669P0	5507.FOXG_03301P0	0.228	0	0	0	0.059	0.293	0	0.345	0.618
FOQG_05440	FOQG_03653	2239775	2236387	5507.FOXG_12883P0	5507.FOXG_09476P0	0	0	0	0	0.594	0.074	0	0.048	0.61
FOQG_01141	FOQG_07854	2230568	2227044	5507.FOXG_03619P0	5507.FOXG_00072P0	0	0	0	0	0.607	0	0	0	0.607
FOQG_07068	FOQG_02538	2238422	2234829	5507.FOXG_11520P0	5507.FOXG_07906P0	0.077	0	0	0	0	0	0	0.587	0.602
MRI1	FOQG_10193	2235566	2235495	5507.FOXG_08645P0	5507.FOXG_08574P0	0	0	0	0	0.601	0	0	0	0.601
FOQG_07085	FOQG_00936	2238407	2229078	5507.FOXG_11505P0	5507.FOXG_02118P0	0	0	0	0	0.552	0.107	0	0.081	0.6
FOQG_04413	FOQG_03504	2233202	2228138	5507.FOXG_06275P0	5507.FOXG_01172P0	0	0	0	0	0.047	0	0	0.598	0.6
FOQG_05440	FOQG_04413	2239775	2233202	5507.FOXG_12883P0	5507.FOXG_06275P0	0	0	0.342	0	0.152	0.284	0	0.111	0.597
FOQG_05393	FOQG_04413	2239735	2233202	5507.FOXG_12843P0	5507.FOXG_06275P0	0	0	0.354	0	0.151	0.284	0	0.097	0.597
FOQG_07077	FOQG_03392	2238413	2228037	5507.FOXG_11511P0	5507.FOXG_01071P0	0.066	0	0	0	0	0	0	0.587	0.597
FOQG_05226	FOQG_07649	2239606	2238571	5507.FOXG_12714P0	5507.FOXG_11669P0	0	0	0	0	0.059	0	0	0.588	0.595
FOQG_02358	FOQG_04568	2234671	2233061	5507.FOXG_07744P0	5507.FOXG_06129P0	0	0	0	0	0.586	0	0	0.057	0.592
FOQG_12031	FOQG_03117	2240714	2227790	5507.FOXG_13824P0	5507.FOXG_00823P0	0	0	0	0	0.092	0	0	0.567	0.59
FOQG_06033	FOQG_00380	2237449	2228594	5507.FOXG_10546P0	5507.FOXG_01631P0	0	0	0	0	0.587	0	0	0	0.587
FOQG_13128	FOQG_01168	2240533	2230545	5507.FOXG_13642P0	5507.FOXG_03596P0	0	0	0	0	0.179	0.497	0	0.082	0.587
FOQG_02496	FOQG_01336	2234792	2230406	5507.FOXG_07868P0	5507.FOXG_03456P0	0	0	0	0	0.585	0	0	0	0.585
FOQG_13128	FOQG_00367	2240533	2228582	5507.FOXG_13642P0	5507.FOXG_01619P0	0	0	0	0	0.297	0.348	0	0.166	0.584
FOQG_05393	AAH1	2239735	2238043	5507.FOXG_12843P0	5507.FOXG_11141P0	0	0	0	0	0.581	0	0	0.044	0.582
FOQG_10193	FOQG_03504	2235495	2228138	5507.FOXG_08574P0	5507.FOXG_01172P0	0	0	0	0	0.116	0.149	0	0.487	0.58
FOQG_04821	FOXG_04169P0	2237978	2231114	5507.FOXG_11076P0	5507.FOXG_04169P0	0	0	0	0	0.095	0.551	0	0.042	0.576
FOQG_03653	FOQG_07854	2236387	2227044	5507.FOXG_09476P0	5507.FOXG_00072P0	0	0	0	0	0.246	0	0	0.461	0.576
FOQG_02790	FOQG_07340	2235046	2227299	5507.FOXG_08125P0	5507.FOXG_00329P0	0	0	0	0	0.551	0.092	0	0	0.574
FOQG_05165	FOQG_01802	2239565	2230009	5507.FOXG_12671P0	5507.FOXG_03058P0	0	0	0	0	0	0	0	0.574	0.574
FOQG_04439	FOQG_01322	2233178	2230419	5507.FOXG_06251P0	5507.FOXG_03469P0	0.065	0	0	0	0.047	0	0	0.561	0.574
FOQG_09375	FOQG_01516	2237232	2230251	5507.FOXG_10328P0	5507.FOXG_03301P0	0.166	0	0	0	0.36	0	0	0.264	0.572
FOQG_07077	AAH1	2238413	2238043	5507.FOXG_11511P0	5507.FOXG_11141P0	0.066	0	0	0	0	0	0	0.555	0.566
FOQG_06649	FOQG_00367	2232402	2228582	5507.FOXG_05465P0	5507.FOXG_01619P0	0	0	0	0	0.175	0.495	0	0	0.565
FOQG_07649	FOQG_01772	2238571	2230036	5507.FOXG_11669P0	5507.FOXG_03085P0	0	0	0	0	0.176	0.111	0	0.454	0.565
FOQG_03653	FOQG_04413	2236387	2233202	5507.FOXG_09476P0	5507.FOXG_06275P0	0	0	0	0	0.156	0	0	0.504	0.563
FOQG_10326	FOQG_04365	2235619	2233246	5507.FOXG_08700P0	5507.FOXG_06319P0	0	0	0	0	0.222	0	0	0.462	0.563
FOQG_07649	FOQG_00128	2238571	2228381	5507.FOXG_11669P0	5507.FOXG_01418P0	0.077	0	0	0	0.113	0	0	0.501	0.555
FOQG_07649	FOQG_07112	2238571	2238381	5507.FOXG_11669P0	5507.FOXG_11479P0	0.077	0	0	0	0.113	0	0	0.501	0.555
FOQG_15368	FOQG_06824	2237015	2232121	5507.FOXG_10111P0	5507.FOXG_05182P0	0	0	0	0	0.059	0	0	0.546	0.554
FOQG_07649	FOQG_03471	2238571	2228108	5507.FOXG_11669P0	5507.FOXG_01142P0	0.186	0	0	0	0.097	0	0	0.442	0.554
FOQG_05226	FOQG_02470	2239606	2234774	5507.FOXG_12714P0	5507.FOXG_07850P0	0	0	0	0	0.219	0	0	0.45	0.552
FOQG_03738	FOQG_06033	2240843	2237449	5507.FOXG_13953P0	5507.FOXG_10546P0	0	0	0	0	0.047	0.292	0	0.389	0.551
FOQG_03738	FOQG_05107	2240843	2238225	5507.FOXG_13953P0	5507.FOXG_11323P0	0	0	0	0	0	0.069	0	0.537	0.55
FOQG_07109	FOQG_10651	2238384	2228248	5507.FOXG_11482P0	5507.FOXG_01284P0	0	0	0	0	0	0	0	0.549	0.549
FOQG_07649	FOQG_04365	2238571	2233246	5507.FOXG_11669P0	5507.FOXG_06319P0	0.057	0	0	0	0.243	0.154	0	0.338	0.546
FOQG_04413	FOQG_03434	2233202	2228077	5507.FOXG_06275P0	5507.FOXG_01111P0	0.064	0	0	0	0.098	0.282	0	0.338	0.545
FOQG_07649	FOQG_04413	2238571	2233202	5507.FOXG_11669P0	5507.FOXG_06275P0	0.138	0	0	0	0.251	0.111	0	0.301	0.545
FOQG_02692	FOQG_04568	2234963	2233061	5507.FOXG_08042P0	5507.FOXG_06129P0	0.076	0	0	0	0.272	0	0	0.371	0.539
FOQG_02790	FOQG_06749	2235046	2232498	5507.FOXG_08125P0	5507.FOXG_05561P0	0	0	0	0	0.538	0	0	0	0.538
FOQG_06012	FOQG_04413	2237467	2233202	5507.FOXG_10564P0	5507.FOXG_06275P0	0	0	0	0	0.216	0.348	0	0.168	0.537
FOQG_07020	FOQG_06768	2238458	2232066	5507.FOXG_11556P0	5507.FOXG_05127P0	0.13	0	0	0	0.239	0	0	0.357	0.537
FOQG_05072	FOQG_08346	2238196	2229332	5507.FOXG_11294P0	5507.FOXG_02375P0	0.074	0	0	0	0.112	0	0	0.482	0.536
FOQG_01383	FOQG_01964	2230368	2229876	5507.FOXG_03418P0	5507.FOXG_02924P0	0.064	0	0	0	0.107	0	0	0.479	0.526
FOQG_08237	FOQG_03165	2229429	2227838	5507.FOXG_02475P0	5507.FOXG_00871P0	0	0	0	0	0	0.278	0	0.368	0.524
FOQG_09979	FOQG_07649	2240817	2238571	5507.FOXG_13927P0	5507.FOXG_11669P0	0	0	0	0	0.247	0	0	0.393	0.523
FOQG_05165	FOQG_06853	2239565	2232144	5507.FOXG_12671P0	5507.FOXG_05205P0	0	0	0	0	0.15	0	0	0.461	0.522
FOQG_07085	FOQG_10193	2238407	2235495	5507.FOXG_11505P0	5507.FOXG_08574P0	0	0	0.478	0.649	0.307	0.109	0	0.354	0.521
FOQG_04439	FOQG_08346	2233178	2229332	5507.FOXG_06251P0	5507.FOXG_02375P0	0.102	0	0	0	0.059	0.092	0	0.446	0.518
FOQG_06149	FOQG_00665	2237343	2228829	5507.FOXG_10439P0	5507.FOXG_01866P0	0	0	0	0	0.059	0.145	0	0.448	0.517
FOQG_08346	FOQG_07973	2229332	2227143	5507.FOXG_02375P0	5507.FOXG_00172P0	0.102	0	0	0	0.059	0.088	0	0.446	0.515
FOQG_03657	FOQG_04413	2236384	2233202	5507.FOXG_09473P0	5507.FOXG_06275P0	0	0	0	0	0.15	0	0	0.453	0.515
FOQG_07649	FOQG_02692	2238571	2234963	5507.FOXG_11669P0	5507.FOXG_08042P0	0.2	0	0	0	0.154	0.142	0	0.263	0.514
FOQG_10326	FOQG_05631	2235619	2235285	5507.FOXG_08700P0	5507.FOXG_08364P0	0.202	0	0	0	0.242	0	0	0.249	0.506
FOQG_05807	FOQG_00892	2235444	2229040	5507.FOXG_08523P0	5507.FOXG_02080P0	0	0	0	0	0.048	0.503	0	0	0.506
FOQG_07649	FOQG_02538	2238571	2234829	5507.FOXG_11669P0	5507.FOXG_07906P0	0	0	0	0	0.059	0	0	0.494	0.503
FOQG_05107	FOQG_09375	2238225	2237232	5507.FOXG_11323P0	5507.FOXG_10328P0	0.074	0	0	0	0.248	0	0	0.339	0.499
FOQG_01648	FOQG_07285	2230134	2227349	5507.FOXG_03184P0	5507.FOXG_00379P0	0	0	0	0	0	0.282	0	0.33	0.498
FOQG_07649	FOQG_10668	2238571	2228265	5507.FOXG_11669P0	5507.FOXG_01301P0	0.104	0	0	0	0.115	0	0	0.417	0.497
FOQG_01383	FOQG_00810	2230368	2228963	5507.FOXG_03418P0	5507.FOXG_02003P0	0	0	0	0	0.046	0	0	0.495	0.497
FOQG_02191	FOQG_00867	2234520	2229012	5507.FOXG_07593P0	5507.FOXG_02052P0	0	0	0	0	0	0	0	0.493	0.493
FOQG_00944	FOQG_10669	2229086	2228266	5507.FOXG_02126P0	5507.FOXG_01302P0	0.045	0	0	0	0.059	0.09	0	0.453	0.492
FOQG_01572	FOQG_03117	2230206	2227790	5507.FOXG_03256P0	5507.FOXG_00823P0	0.227	0	0	0	0.121	0	0	0.31	0.49
FOQG_13128	FOQG_04413	2240533	2233202	5507.FOXG_13642P0	5507.FOXG_06275P0	0.066	0	0	0	0.243	0.282	0	0.114	0.49
FOQG_01383	FOQG_03471	2230368	2228108	5507.FOXG_03418P0	5507.FOXG_01142P0	0.072	0	0	0	0.06	0	0	0.462	0.489
FOQG_05226	FOQG_14179	2239606	2235185	5507.FOXG_12714P0	5507.FOXG_08264P0	0	0	0	0	0.059	0.461	0	0.069	0.486
FOQG_13128	FOQG_02315	2240533	2234631	5507.FOXG_13642P0	5507.FOXG_07704P0	0	0	0	0	0.221	0.314	0	0.116	0.486
FOQG_04852	FOQG_02470	2238004	2234774	5507.FOXG_11102P0	5507.FOXG_07850P0	0	0	0	0	0.113	0	0	0.444	0.485
FOQG_00130	FOQG_07285	2228383	2227349	5507.FOXG_01420P0	5507.FOXG_00379P0	0	0	0	0	0.057	0.156	0	0.404	0.484
FOQG_05639	FOQG_07285	2235293	2227349	5507.FOXG_08372P0	5507.FOXG_00379P0	0	0	0	0	0.051	0.071	0	0.461	0.483
FOQG_05165	FOQG_02692	2239565	2234963	5507.FOXG_12671P0	5507.FOXG_08042P0	0	0	0	0	0.182	0	0	0.395	0.483
FOQG_07649	FOQG_04852	2238571	2238004	5507.FOXG_11669P0	5507.FOXG_11102P0	0.043	0	0	0	0.092	0.11	0	0.409	0.481
FOQG_05393	FOQG_07854	2239735	2227044	5507.FOXG_12843P0	5507.FOXG_00072P0	0	0	0	0	0.402	0	0	0.164	0.478
FOQG_09979	FOQG_10326	2240817	2235619	5507.FOXG_13927P0	5507.FOXG_08700P0	0.07	0	0	0	0.249	0.11	0	0.259	0.477
FOQG_05107	FOQG_02358	2238225	2234671	5507.FOXG_11323P0	5507.FOXG_07744P0	0.07	0	0	0	0.125	0.226	0	0.266	0.475
FOQG_07109	FOQG_02470	2238384	2234774	5507.FOXG_11482P0	5507.FOXG_07850P0	0.063	0	0	0	0	0	0	0.462	0.474
FOQG_13128	FOQG_03653	2240533	2236387	5507.FOXG_13642P0	5507.FOXG_09476P0	0	0	0	0	0.152	0.332	0	0.143	0.472
FOQG_04075	FOQG_10651	2236020	2228248	5507.FOXG_09102P0	5507.FOXG_01284P0	0	0	0	0	0.059	0	0	0.462	0.472
CLU1	FOQG_07854	2236429	2227044	5507.FOXG_09519P0	5507.FOXG_00072P0	0	0	0	0	0.061	0	0	0.461	0.472
FOQG_03117	FOQG_07973	2227790	2227143	5507.FOXG_00823P0	5507.FOXG_00172P0	0.125	0	0	0	0.226	0.07	0	0.259	0.47
FOQG_04439	FOQG_03117	2233178	2227790	5507.FOXG_06251P0	5507.FOXG_00823P0	0.125	0	0	0	0.226	0.07	0	0.259	0.47
FOQG_04175	FOQG_04568	2235939	2233061	5507.FOXG_09021P0	5507.FOXG_06129P0	0.044	0	0	0	0.047	0	0	0.461	0.466
FOQG_05165	FOQG_01322	2239565	2230419	5507.FOXG_12671P0	5507.FOXG_03469P0	0	0	0	0	0.047	0	0	0.462	0.465
FOQG_05165	FOQG_07649	2239565	2238571	5507.FOXG_12671P0	5507.FOXG_11669P0	0	0	0	0	0.249	0	0	0.316	0.464
FOQG_06082	FOQG_02538	2237405	2234829	5507.FOXG_10501P0	5507.FOXG_07906P0	0	0	0	0	0.044	0	0	0.461	0.462
FOQG_07077	FOQG_06824	2238413	2232121	5507.FOXG_11511P0	5507.FOXG_05182P0	0	0	0	0	0	0	0	0.461	0.461
FOQG_01322	FOQG_01802	2230419	2230009	5507.FOXG_03469P0	5507.FOXG_03058P0	0	0	0	0	0	0	0	0.462	0.461
FOQG_00750	FOQG_07285	2228908	2227349	5507.FOXG_01948P0	5507.FOXG_00379P0	0	0	0	0	0.059	0.11	0	0.407	0.459
FOQG_07649	FOQG_02470	2238571	2234774	5507.FOXG_11669P0	5507.FOXG_07850P0	0	0	0	0	0.06	0	0	0.448	0.458
FOQG_03653	FOQG_00936	2236387	2229078	5507.FOXG_09476P0	5507.FOXG_02118P0	0	0	0	0	0.1	0.305	0	0.201	0.456
FOQG_07085	FOQG_02790	2238407	2235046	5507.FOXG_11505P0	5507.FOXG_08125P0	0.064	0	0	0	0.255	0.282	0	0	0.455
FOQG_05440	FOQG_00739	2239775	2228897	5507.FOXG_12883P0	5507.FOXG_01937P0	0	0	0	0	0	0	0	0.454	0.454
FOQG_05107	FOQG_01772	2238225	2230036	5507.FOXG_11323P0	5507.FOXG_03085P0	0.043	0	0	0	0.233	0	0	0.315	0.453
CLU1	FOQG_03657	2236429	2236384	5507.FOXG_09519P0	5507.FOXG_09473P0	0	0	0	0	0.051	0	0	0.448	0.453
FOQG_12031	FOQG_05393	2240714	2239735	5507.FOXG_13824P0	5507.FOXG_12843P0	0	0	0.444	0	0.058	0	0	0	0.453
FOQG_07085	FOQG_07340	2238407	2227299	5507.FOXG_11505P0	5507.FOXG_00329P0	0.042	0	0	0	0.406	0.11	0	0	0.449
FOQG_05072	FOQG_00810	2238196	2228963	5507.FOXG_11294P0	5507.FOXG_02003P0	0.044	0	0	0	0.402	0.074	0	0.083	0.449
FOQG_03738	FOQG_02689	2240843	2234962	5507.FOXG_13953P0	5507.FOXG_08041P0	0	0	0	0	0	0.232	0	0.313	0.449
FOQG_07077	FOQG_01641	2238413	2230142	5507.FOXG_11511P0	5507.FOXG_03192P0	0	0	0	0	0.096	0	0	0.414	0.447
FOQG_04413	FOQG_15154	2233202	2232024	5507.FOXG_06275P0	5507.FOXG_05085P0	0.075	0	0.236	0	0.095	0.11	0	0.179	0.447
FOQG_10006	FOQG_07340	2240842	2227299	5507.FOXG_13952P0	5507.FOXG_00329P0	0	0	0	0	0.043	0.282	0	0.261	0.447
FOQG_07109	AAH1	2238384	2238043	5507.FOXG_11482P0	5507.FOXG_11141P0	0	0	0	0	0	0	0	0.447	0.447
FOQG_03504	FOQG_09597	2228138	2227577	5507.FOXG_01172P0	5507.FOXG_00610P0	0	0	0	0	0.093	0.282	0	0.22	0.447
FOQG_10006	FOQG_05604	2240842	2235263	5507.FOXG_13952P0	5507.FOXG_08342P0	0	0	0	0	0.152	0.11	0	0.326	0.446
FOQG_07649	FOQG_04568	2238571	2233061	5507.FOXG_11669P0	5507.FOXG_06129P0	0.067	0	0	0	0	0.079	0	0.406	0.445
FOQG_07020	FOQG_06824	2238458	2232121	5507.FOXG_11556P0	5507.FOXG_05182P0	0	0	0	0	0.047	0	0	0.441	0.444
FOQG_12994	FOQG_00128	2237064	2228381	5507.FOXG_10160P0	5507.FOXG_01418P0	0	0	0	0	0.221	0	0	0.316	0.444
FOQG_05393	FOQG_15154	2239735	2232024	5507.FOXG_12843P0	5507.FOXG_05085P0	0	0	0.34	0	0.179	0	0	0.056	0.443
FOQG_01322	FOQG_08346	2230419	2229332	5507.FOXG_03469P0	5507.FOXG_02375P0	0.042	0	0	0	0.042	0	0	0.44	0.441
FOQG_02692	FOQG_01516	2234963	2230251	5507.FOXG_08042P0	5507.FOXG_03301P0	0.188	0	0	0	0.145	0	0	0.259	0.44
FOQG_05107	FOQG_00185	2238225	2228433	5507.FOXG_11323P0	5507.FOXG_01470P0	0.066	0	0	0	0.149	0.064	0	0.336	0.439
CLU1	FOQG_02692	2236429	2234963	5507.FOXG_09519P0	5507.FOXG_08042P0	0	0	0	0	0.425	0	0	0.064	0.438
FOQG_05440	FOQG_15154	2239775	2232024	5507.FOXG_12883P0	5507.FOXG_05085P0	0	0	0.322	0	0.179	0	0	0.07	0.437
FOQG_07068	FOQG_01772	2238422	2230036	5507.FOXG_11520P0	5507.FOXG_03085P0	0	0	0	0	0.182	0	0	0.338	0.435
FOQG_05807	FOQG_02358	2235444	2234671	5507.FOXG_08523P0	5507.FOXG_07744P0	0	0	0	0	0.098	0	0	0.4	0.435
FOQG_07085	FOQG_06749	2238407	2232498	5507.FOXG_11505P0	5507.FOXG_05561P0	0	0	0	0	0.059	0.168	0	0.334	0.433
FOQG_07077	FOQG_10955	2238413	2232655	5507.FOXG_11511P0	5507.FOXG_05720P0	0	0	0	0	0	0	0	0.432	0.432
FOQG_01322	FOQG_09525	2230419	2227639	5507.FOXG_03469P0	5507.FOXG_00672P0	0	0	0	0	0	0	0	0.432	0.432
FOQG_01141	FOQG_03434	2230568	2228077	5507.FOXG_03619P0	5507.FOXG_01111P0	0	0	0	0	0.208	0.076	0	0.286	0.431
FOQG_05107	FOQG_00275	2238225	2228507	5507.FOXG_11323P0	5507.FOXG_01544P0	0.066	0	0	0	0.15	0	0	0.339	0.429
AAH1	FOQG_01572	2238043	2230206	5507.FOXG_11141P0	5507.FOXG_03256P0	0.143	0	0	0	0.252	0	0	0.181	0.429
FOQG_10801	FOQG_01516	2242130	2230251	5507.FOXG_15240P0	5507.FOXG_03301P0	0.1	0	0	0	0	0	0	0.391	0.428
FOQG_07077	FOQG_05535	2238413	2235203	5507.FOXG_11511P0	5507.FOXG_08282P0	0	0	0	0	0	0	0	0.427	0.426
FOQG_02358	FOQG_01772	2234671	2230036	5507.FOXG_07744P0	5507.FOXG_03085P0	0.067	0	0	0	0.17	0	0	0.319	0.426
FOQG_07649	FOQG_15154	2238571	2232024	5507.FOXG_11669P0	5507.FOXG_05085P0	0.11	0	0	0	0.059	0	0	0.37	0.426
FOQG_03653	FOQG_09597	2236387	2227577	5507.FOXG_09476P0	5507.FOXG_00610P0	0	0	0	0	0.113	0.282	0	0.171	0.425
FOQG_12031	FOQG_05440	2240714	2239775	5507.FOXG_13824P0	5507.FOXG_12883P0	0	0	0.422	0	0.047	0	0	0	0.425
FOQG_15368	FOQG_03434	2237015	2228077	5507.FOXG_10111P0	5507.FOXG_01111P0	0.065	0	0	0	0.116	0	0	0.361	0.425
FOQG_02790	FOQG_09597	2235046	2227577	5507.FOXG_08125P0	5507.FOXG_00610P0	0	0	0	0	0.118	0.282	0	0.166	0.425
FOQG_09979	FOQG_01516	2240817	2230251	5507.FOXG_13927P0	5507.FOXG_03301P0	0.077	0	0	0	0.151	0	0	0.325	0.424
FOQG_06149	FOQG_00130	2237343	2228383	5507.FOXG_10439P0	5507.FOXG_01420P0	0	0	0.208	0.717	0.059	0.282	0	0.505	0.421
FOQG_08346	FOQG_03471	2229332	2228108	5507.FOXG_02375P0	5507.FOXG_01142P0	0.067	0	0	0	0.052	0.081	0	0.37	0.419
FOQG_02358	FOQG_03471	2234671	2228108	5507.FOXG_07744P0	5507.FOXG_01142P0	0.1	0	0	0	0.096	0	0	0.339	0.415
FOQG_02378	FOQG_01383	2234685	2230368	5507.FOXG_07760P0	5507.FOXG_03418P0	0.043	0	0	0	0	0	0	0.414	0.415
FOQG_10801	FOQG_07649	2242130	2238571	5507.FOXG_15240P0	5507.FOXG_11669P0	0	0	0	0	0.055	0	0	0.406	0.415
FOQG_06149	FOQG_06683	2237343	2232433	5507.FOXG_10439P0	5507.FOXG_05496P0	0	0	0	0	0.109	0	0	0.37	0.414
FOQG_02790	FOQG_02315	2235046	2234631	5507.FOXG_08125P0	5507.FOXG_07704P0	0	0	0	0	0.371	0.082	0	0.066	0.413
FOQG_01383	FOQG_00275	2230368	2228507	5507.FOXG_03418P0	5507.FOXG_01544P0	0.064	0	0	0	0.113	0	0	0.35	0.413
FOQG_07999	FOQG_01572	2231831	2230206	5507.FOXG_04891P0	5507.FOXG_03256P0	0.228	0	0	0	0	0	0	0.27	0.412
FOQG_01079	FOQG_00274	2230612	2228506	5507.FOXG_03665P0	5507.FOXG_01543P0	0	0	0	0	0.113	0.082	0	0.337	0.412
FOQG_06012	FOQG_09597	2237467	2227577	5507.FOXG_10564P0	5507.FOXG_00610P0	0	0	0	0	0.048	0.316	0	0.167	0.41
FOQG_10062	FOQG_00380	2229771	2228594	5507.FOXG_02817P0	5507.FOXG_01631P0	0	0	0	0	0	0.112	0	0.362	0.409
FOQG_07007	FOQG_07973	2232273	2227143	5507.FOXG_05335P0	5507.FOXG_00172P0	0.195	0	0	0	0.248	0	0	0.101	0.408
FOQG_07085	FOQG_09597	2238407	2227577	5507.FOXG_11505P0	5507.FOXG_00610P0	0	0	0	0	0.151	0.282	0	0.107	0.408
FOQG_09979	FOQG_10600	2240817	2240646	5507.FOXG_13927P0	5507.FOXG_13755P0	0	0	0	0	0.219	0.165	0	0.165	0.407
FOQG_01516	FOQG_07973	2230251	2227143	5507.FOXG_03301P0	5507.FOXG_00172P0	0	0	0	0	0.113	0.282	0	0.145	0.407
FOQG_07068	FOQG_03471	2238422	2228108	5507.FOXG_11520P0	5507.FOXG_01142P0	0.158	0	0	0	0.074	0	0	0.301	0.407
FOQG_12031	FOQG_15368	2240714	2237015	5507.FOXG_13824P0	5507.FOXG_10111P0	0	0	0	0	0.098	0	0	0.369	0.406
FOQG_06149	FOQG_00274	2237343	2228506	5507.FOXG_10439P0	5507.FOXG_01543P0	0	0	0	0	0.059	0.145	0	0.322	0.406
FOQG_06149	FOQG_05535	2237343	2235203	5507.FOXG_10439P0	5507.FOXG_08282P0	0	0	0.245	0.743	0.109	0.282	0	0.262	0.406
FOQG_05440	FOQG_06749	2239775	2232498	5507.FOXG_12883P0	5507.FOXG_05561P0	0	0	0	0	0.241	0.111	0	0.19	0.405
FOQG_07649	FOQG_03434	2238571	2228077	5507.FOXG_11669P0	5507.FOXG_01111P0	0.076	0	0	0	0.189	0	0	0.268	0.403
FOQG_04950	FOQG_02496	2238091	2234792	5507.FOXG_11189P0	5507.FOXG_07868P0	0	0	0	0	0.154	0.277	0	0.102	0.402
FOQG_10006	FOQG_07649	2240842	2238571	5507.FOXG_13952P0	5507.FOXG_11669P0	0	0	0	0	0.059	0.072	0	0.368	0.4
FOQG_05107	FOQG_07007	2238225	2232273	5507.FOXG_11323P0	5507.FOXG_05335P0	0.066	0	0	0	0.111	0	0	0.336	0.4
